# Supplementary material for: Bioinformatic Identification and Expression Analyses of the MAPK–MAP4K Gene Family Reveal a Putative Functional MAP4K10-MAP3K7/8-MAP2K1/11-MAPK3/6 Cascade in Wheat (Triticum aestivum L.)
Source: Plants (Basel). 2024 Mar 24;13(7):941. doi: 10.3390/plants13070941 (PMC11013086; doi:10.3390/plants13070941)
Supplement: Supplementary file 1 [file plants-13-00941-s001.zip]

Archive with 30 entries (26 files):
- plants-2867660-supplementary/
- plants-2867660-supplementary/Supplementary Figure S1-S10 and Supplementary table S1-S7/
- plants-2867660-supplementary/Supplementary Figure S1-S10 and Supplementary table S1-S7/Supplementary Figure S1-S10/
- plants-2867660-supplementary/Supplementary Figure S1-S10 and Supplementary table S1-S7/Supplementary Figure S1-S10/Supplemental Figure S1-S10.pdf
- plants-2867660-supplementary/Supplementary Figure S1-S10 and Supplementary table S1-S7/Supplementary Figure S1-S10/Supplemental Figure S1.tif
- plants-2867660-supplementary/Supplementary Figure S1-S10 and Supplementary table S1-S7/Supplementary Figure S1-S10/Supplemental Figure S2.tif
- plants-2867660-supplementary/Supplementary Figure S1-S10 and Supplementary table S1-S7/Supplementary Figure S1-S10/Supplemental Figure S3.tif
- plants-2867660-supplementary/Supplementary Figure S1-S10 and Supplementary table S1-S7/Supplementary Figure S1-S10/Supplemental Figure S4.tif
- plants-2867660-supplementary/Supplementary Figure S1-S10 and Supplementary table S1-S7/Supplementary Figure S1-S10/Supplemental Figure S5.tif
- plants-2867660-supplementary/Supplementary Figure S1-S10 and Supplementary table S1-S7/Supplementary Figure S1-S10/Supplemental Figure S6.tif
- plants-2867660-supplementary/Supplementary Figure S1-S10 and Supplementary table S1-S7/Supplementary Figure S1-S10/Supplemental Figure S7.tif
- plants-2867660-supplementary/Supplementary Figure S1-S10 and Supplementary table S1-S7/Supplementary Figure S1-S10/Supplemental Figure S8.tif
- plants-2867660-supplementary/Supplementary Figure S1-S10 and Supplementary table S1-S7/Supplementary Figure S1-S10/Supplemental Figure S9.tif
- plants-2867660-supplementary/Supplementary Figure S1-S10 and Supplementary table S1-S7/Supplementary Figure S1-S10/Supplementary Figure S10.png
- plants-2867660-supplementary/Supplementary Figure S1-S10 and Supplementary table S1-S7/Supplementary table S1-S7/
- plants-2867660-supplementary/Supplementary Figure S1-S10 and Supplementary table S1-S7/Supplementary table S1-S7/Supplementary table 1.pdf
- plants-2867660-supplementary/Supplementary Figure S1-S10 and Supplementary table S1-S7/Supplementary table S1-S7/Supplementary table 1.xlsx
- plants-2867660-supplementary/Supplementary Figure S1-S10 and Supplementary table S1-S7/Supplementary table S1-S7/Supplementary table 2.pdf
- plants-2867660-supplementary/Supplementary Figure S1-S10 and Supplementary table S1-S7/Supplementary table S1-S7/Supplementary table 2.xlsx
- plants-2867660-supplementary/Supplementary Figure S1-S10 and Supplementary table S1-S7/Supplementary table S1-S7/Supplementary table 3.pdf
- plants-2867660-supplementary/Supplementary Figure S1-S10 and Supplementary table S1-S7/Supplementary table S1-S7/Supplementary table 3.xlsx
- plants-2867660-supplementary/Supplementary Figure S1-S10 and Supplementary table S1-S7/Supplementary table S1-S7/Supplementary table 4.pdf
- plants-2867660-supplementary/Supplementary Figure S1-S10 and Supplementary table S1-S7/Supplementary table S1-S7/Supplementary table 4.xlsx
- plants-2867660-supplementary/Supplementary Figure S1-S10 and Supplementary table S1-S7/Supplementary table S1-S7/Supplementary table 5.pdf
- plants-2867660-supplementary/Supplementary Figure S1-S10 and Supplementary table S1-S7/Supplementary table S1-S7/Supplementary table 5.xlsx
- plants-2867660-supplementary/Supplementary Figure S1-S10 and Supplementary table S1-S7/Supplementary table S1-S7/Supplementary table 6.pdf
- plants-2867660-supplementary/Supplementary Figure S1-S10 and Supplementary table S1-S7/Supplementary table S1-S7/Supplementary table 6.xlsx
- plants-2867660-supplementary/Supplementary Figure S1-S10 and Supplementary table S1-S7/Supplementary table S1-S7/Supplementary table 7.pdf
- plants-2867660-supplementary/Supplementary Figure S1-S10 and Supplementary table S1-S7/Supplementary table S1-S7/Supplementary table 7.xlsx
- plants-2867660-supplementary/Supplementary Figure S1-S10 and Supplementary table S1-S7/Supplementary table S1-S7/Supplementary table S1-S7.pdf
