# Supplementary material for: Bioinformatic Identification and Expression Analyses of the MAPK–MAP4K Gene Family Reveal a Putative Functional MAP4K10-MAP3K7/8-MAP2K1/11-MAPK3/6 Cascade in Wheat (Triticum aestivum L.)
Source: Plants (Basel). 2024 Mar 24;13(7):941. doi: 10.3390/plants13070941 (PMC11013086; doi:10.3390/plants13070941)
Supplement: Supplementary file 1 [file plants-13-00941-s001.zip › plants-2867660-supplementary/Supplementary Figure S1-S10 and Supplementary table S1-S7/Supplementary table S1-S7/Supplementary table 1.xlsx]

## Sheet: Sheet1
Table S1. Physicochemical property aspects of TaMAPK-TaMAP4K
Gene Name			Gene ID	Chr start	Chr end	Length (aa)	MW (kDa)	pI	Subcellular Localization	GRAGY	Transmembrane Domain
TaMAPK1			TraesCS6B02G296700.2	532338556	532341647	460	51.5997	9.71	Nucleus	-0.388	none
TaMAPK2			TraesCS4A02G336800.2	619184426	619188858	445	50.9003	6.14	Nucleus	-0.345	none
TaMAPK3			TraesCS4A02G106400.1	120604688	120608133	369	42.83	5.46	Nucleus	-0.298	none
TaMAPK4			TraesCS1D02G088000.2	73674523	73680096	553	62.7545	8.85	Nucleus	-0.513	none
TaMAPK5			TraesCS1D02G422800.1	478142725	478147790	605	68.3326	7.71	Nucleus	-0.561	none
TaMAPK6			TraesCS7B02G009200.1	5513957	5521157	393	44.24	5.5	Nucleus	-0.238	none
TaMAPK7			TraesCS7D02G342800.3	439463570	439478002	421	48.5358	8.91	Nucleus	-0.426	none
TaMAPK8			TraesCS3D02G225600.1	307226730	307233549	613	69.8847	9.04	Nucleus	-0.554	none
TaMAPK10			TraesCS6B02G146300.1	146837429	146841338	369	42.3573	6.67	Nucleus	-0.187	none
TaMAPK11			TraesCS1A02G086500.1	73295476	73300550	549	62.308	8.74	Nucleus	-0.492	none
TaMAPK12			TraesCS7A02G422500.1	612990989	612994043	824	47.3223	8.24	Nucleus	-0.195	none
TaMAPK13			TraesCS6D02G245500.3	347684447	347687540	460	51.5556	9.71	Nucleus	-0.406	none
TaMAPK14			TraesCS1A02G184500.1	334446534	334452739	377	42.8748	5.75	Nucleus	-0.328	none
TaMAPK16			TraesCS3B02G270200.1	434980667	434986997	586	67.165	9.32	Nucleus	-0.551	none
TaMAPK17			TraesCS6B02G127800.1	123702609	123715378	598	56.8768	6.43	Nucleus	-0.374	none
TaMAPK18			TraesCS7D02G044100.1	22581173	22585094	485	55.1121	9.49	Nucleus	-0.487	none
TaMAPK19			TraesCS7A02G111300.1	68086983	68094361	396	44.4366	5.5	Nucleus	-0.223	none
TaMAPK20			TraesCS7D02G403700.1	520827434	520832219	581	65.4713	7.32	Nucleus	-0.482	none
TaMAPK22			TraesCS7D02G414900.1	533432518	533434635	377	43.0163	8.04	Nucleus	-0.157	none
TaMAPK23			TraesCS3D02G221700.1	301965173	301974102	488	55.7679	6.82	Nucleus	-0.425	none
TaMAPK24			TraesCS3D02G242200.2	337303815	337310057	584	66.8657	9.32	Nucleus	-0.539	none
TaMAPK25			TraesCS4D02G198600.1	344940376	344943564	369	42.817	5.46	Nucleus	-0.312	none
TaMAPK26			TraesCS5D02G534000.2	548349748	548354652	441	50.2415	5.74	Nucleus	-0.322	none
TaMAPK27			TraesCS1B02G104900.1	115953191	115959231	549	62.3832	8.92	Nucleus	-0.492	none
TaMAPK28			TraesCS1B02G192600.3	344838254	344842121	376	42.8618	5.75	Nucleus	-0.329	none
TaMAPK29			TraesCS1B02G431400.2	655781234	655786592	556	63.0209	9.04	Nucleus	-0.513	none
TaMAPK30			TraesCS7A02G335300.2	490831796	490841117	421	48.4457	8.83	Nucleus	-0.414	none
TaMAPK31			TraesCS4A02G434800.1	705502495	705508717	484	54.8408	9.5	Nucleus	-0.476	none
TaMAPK33			TraesCS1D02G410100.1	471618853	471623653	555	62.7506	9.33	Nucleus	-0.523	none
TaMAPK34			TraesCS1D02G428900.1	480888268	480894402	599	66.6461	9.22	Nucleus	-0.416	none
TaMAPK35			TraesCS6A02G099600.1	67126390	67137086	500	57.248	6.36	Nucleus	-0.429	none
TaMAPK36			TraesCS6A02G118100.1	88854990	88859282	380	43.5026	7.2	Nucleus	-0.181	none
TaMAPK37			TraesCS6A02G269400.1	495685844	495688911	460	51.5426	9.71	Nucleus	-0.4	none
TaMAPK38			TraesCS3B02G256700.1	414020367	414026235	602	68.5742	8.99	Nucleus	-0.534	none
TaMAPK39			TraesCS3A02G242100.1	454510686	454516596	582	66.5053	9.25	Nucleus	-0.522	none
TaMAPK40			TraesCS3A02G231700.1	432855223	432868359	490	56.027	6.17	Nucleus	-0.429	none
TaMAPK41			TraesCS1A02G402400.2	566009663	566015714	548	62.139	9.06	Nucleus	-0.49	none
TaMAPK42			TraesCS1A02G415300.1	574351875	574357108	606	68.4457	7.71	Nucleus	-0.581	none
TaMAPK43			TraesCS1A02G421000.1	577468378	577474524	598	66.507	9.27	Nucleus	-0.409	none
TaMAPK44			TraesCS6D02G082900.2	47937796	47944111	505	58.042	6.48	Nucleus	-0.437	none
TaMAPK45			TraesCS6D02G108100.1	72229215	72231632	382	43.821	7.63	Nucleus	-0.205	none
TaMAPK46			TraesCS7A02G049000.1	22930536	22936407	492	56.0193	9.46	Nucleus	-0.457	none
TaMAPK47			TraesCS7A02G029700.1	12115497	12118204	324	37.2144	9.16	Nucleus	-0.237	none
TaMAPK49			TraesCS7A02G410700.2	598216576	598222568	578	65.1509	6.85	Nucleus	-0.496	none
TaMAPK50			TraesCS5B02G536500.1	692559588	692565223	443	50.4237	6.04	Nucleus	-0.351	none
TaMAPK52			TraesCS7B02G246900.3	457243859	457252780	421	48.4948	8.91	Nucleus	-0.418	none
TaMAPK53			TraesCS7B02G309900.1	553883880	553888100	578	65.206	6.85	Nucleus	-0.485	none
TaMAPK54			TraesCS7B02G322900.1	573261339	573264067	377	43.1883	7.2	Nucleus	-0.188	none
TaMAPKK1			TraesCS6D02G328800.1	433408096	433409202	368	39.6223	9.3	Cytoplasm. Nucleus	-0.323	none
TaMAPKK2			TraesCS5B02G565100.3	710226104	710231942	525	58.6462	7.89	Nucleus	-0.329	none
TaMAPKK3			TraesCS5D02G130900.2	207244486	207252504	525	58.6024	5.34	Nucleus	-0.242	none
TaMAPKK4			TraesCS5A02G122700.4	267940928	267946212	299	33.6026	5.89	Nucleus	-0.039	none
TaMAPKK5			TraesCS4B02G049000.1	37296414	37297430	338	36.3405	8.23	Nucleus	-0.117	none
TaMAPKK6			TraesCS4B02G048100.1	36012946	36013977	343	36.1946	8.95	Nucleus	0.076	none
TaMAPKK7			TraesCS4B02G048600.1	37084618	37085631	337	35.6299	8.81	Nucleus	0.09	none
TaMAPKK8			TraesCS4B02G048900.1	37173459	37174463	334	35.9171	8.62	Nucleus	-0.106	none
TaMAPKK9			TraesCS3B02G066300.1	39545184	39546200	338	36.2584	7.72	Nucleus	-0.052	none
TaMAPKK11			TraesCS4D02G048800.1	25193488	25194492	334	35.9521	7.76	Nucleus	-0.096	none
TaMAPKK12			TraesCS4D02G048500.1	25159546	25160577	343	36.2606	8.76	Nucleus	0.077	none
TaMAPKK13			TraesCS5D02G549600.1	556549608	556556744	523	58.4198	5.71	Nucleus	-0.228	none
TaMAPKK14			TraesCS4A02G265900.1	578007015	578008028	337	36.1062	7.15	Nucleus	-0.061	none
TaMAPKK15			TraesCS4A02G266000.1	578175110	578176265	337	36.2595	8.21	Nucleus	-0.07	none
TaMAPKK16			TraesCS4A02G266100.1	578233482	578234994	334	35.7739	8.84	Nucleus	-0.082	none
TaMAPKK17			TraesCS4A02G266200.1	578382450	578383463	337	35.6039	8.88	Nucleus	0.098	none
TaMAPKK18			TraesCS5B02G122600.1	220811093	220817726	476	53.816	5.74	Nucleus	-0.311	none
TaMAPKKK1	MEKK	TaMEKK1	TraesCS2A02G407600.1	663319194	663325688	827	89.9826	9.73	Nucleus	-0.671	none
TaMAPKKK2		TaMEKK2	TraesCS4D02G027600.1	12408039	12412107	570	63.2172	8.89	Nucleus	-0.375	none
TaMAPKKK3		TaMEKK3	TraesCS4B02G210600.2	449128767	449134380	705	77.2217	6.53	Nucleus	-0.286	none
TaMAPKKK4		TaMEKK4	TraesCS6A02G245000.3	456595800	456610297	878	94.9308	9.94	Nucleus	-0.624	none
TaMAPKKK4-1		TaMEKK4-1	TraesCS6B02G279300.1	504591712	504606525	786	84.7262	9.83	Nucleus	-0.606	none
TaMAPKKK5		TaMEKK5	TraesCS2A02G199700.1	172214508	172218294	543	60.9686	6.59	Nucleus	-0.452	none
TaMAPKKK7		TaMEKK7	TraesCS3B02G289500.1	464615550	464617173	473	49.8274	4.64	Nucleus	-0.147	none
TaMAPKKK8		TaMEKK8	TraesCS3B02G288100.1	462866244	462867785	477	51.6001	5.26	Nucleus	-0.138	none
TaMAPKKK9		TaMEKK9	TraesCS3B02G288300.1	462890522	462891675	366	38.2374	4.55	Nucleus	-0.172	none
TaMAPKKK10		TaMEKK10	TraesCS4D02G211300.2	363679689	363686267	710	77.7022	6.55	Nucleus	-0.295	none
TaMAPKKK11		TaMEKK11	TraesCS5D02G475900.1	515114772	515119147	534	59.8132	6.43	Nucleus	-0.45	none
TaMAPKKK12		TaMEKK12	TraesCS4A02G093800.2	101741028	101746878	710	77.7192	6.55	Nucleus	-0.306	none
TaMAPKKK14		TaMEKK14	TraesCS5A02G118200.1	242531195	242538426	553	62.1002	6.37	Nucleus	-0.344	none
TaMAPKKK15		TaMEKK15	TraesCS5A02G463100.2	643328443	643333346	534	59.8312	6.43	Nucleus	-0.448	none
TaMAPKKK16		TaMEKK16	TraesCS5B02G474500.1	647940529	647944797	535	59.9302	6.31	Nucleus	-0.464	none
TaMAPKKK17		TaMEKK17	TraesCS5A02G200800.1	406667546	406672895	682	74.3949	6.29	Nucleus	-0.559	none
TaMAPKKK18		TaMEKK18	TraesCS2B02G526200.3	720473250	720486136	1324	146.411	5.83	Nucleus	-0.298	none
TaMAPKKK20		TaMEKK20	TraesCS2A02G498000.3	728546777	728559173	1323	146.445	5.86	Nucleus	-0.301	none
TaMAPKKK21		TaMEKK21	TraesCS6A02G149900.1	133414193	133419353	543	61.1849	6.83	Nucleus	-0.552	none
TaMAPKKK22		TaMEKK22	TraesCS5A02G392500.1	588731002	588738966	825	89.6891	5.31	Nucleus	-0.504	none
TaMAPKKK23		TaMEKK23	TraesCS6D02G139200.1	108447173	108452128	509	57.6039	6.71	Nucleus	-0.504	none
TaMAPKKK24		TaMEKK24	TraesCS5B02G199400.1	359309183	359314533	680	74.2107	6.29	Nucleus	-0.554	none
TaMAPKKK25		TaMEKK25	TraesCS5B02G196400.1	354227906	354229839	518	56.4707	6.01	Nucleus	-0.16	none
TaMAPKKK26		TaMEKK26	TraesCS2D02G093700.1	45528501	45538616	1335	146.061	8.01	Nucleus	-0.051	none
TaMAPKKK27		TaMEKK27	TraesCS2B02G110500.1	72570247	72580245	1335	146.061	8.01	Nucleus	-0.049	none
TaMAPKKK28		TaMEKK28	TraesCS2A02G095300.1	48855363	48865404	1332	145.867	8.09	Nucleus	-0.042	none
TaMAPKKK29		TaMEKK29	TraesCS5D02G206500.1	312603930	312609217	682	74.381	6.29	Nucleus	-0.547	none
TaMAPKKK30	ZIK	TaZIK1	TraesCS5D02G145100.1	231743581	231750603	640	70.6335	5.71	Nucleus	-0.606	none
TaMAPKKK31		TaZIK2	TraesCS6D02G236400.1	332952908	332957161	616	68.8529	4.86	Nucleus	-0.325	none
TaMAPKKK32		TaZIK3	TraesCS2A02G195900.2	165847896	165850719	701	78.3991	5.53	Nucleus	-0.506	none
TaMAPKKK33		TaZIK4	TraesCS6B02G270400.1	487199066	487203196	617	69.0299	4.89	Nucleus	-0.367	none
TaMAPKKK34		TaZIK5	TraesCS2D02G197600.1	145361837	145364153	319	35.9447	6.46	Nucleus	-0.443	none
TaMAPKKK36		TaZIK7	TraesCS2B02G223600.1	213252738	213256205	703	78.6272	5.61	Cell membrane. Nucleus	-0.529	none
TaMAPKKK37		TaZIK8	TraesCS2B02G216800.1	202919276	202921526	322	36.3601	6.41	Nucleus	-0.466	none
TaMAPKKK38		TaZIK9	TraesCS1D02G026200.2	10715309	10722269	615	68.7594	5.04	Nucleus	-0.631	none
TaMAPKKK39		TaZIK10	TraesCS6A02G255100.2	472517606	472521858	616	68.9408	4.82	Nucleus	-0.35	none
TaMAPKKK40		TaZIK11	TraesCS5B02G146100.1	273714479	273721500	640	70.5003	5.55	Nucleus	-0.6	none
TaMAPKKK41	Raf	TaRaf1	TraesCS6A02G172600.1	183765974	183767047	341	38.4893	8.87	Nucleus	-0.263	none
TaMAPKKK42		TaRaf2	TraesCSU02G203100.1	302673848	302675171	281	31.6282	8.28	Nucleus	-0.288	none
TaMAPKKK43		TaRaf3	TraesCS3B02G110300.1	76121219	76122267	146	16.516	6.2	Nucleus	-0.304	none
TaMAPKKK44		TaRaf4	TraesCS2D02G003900.1	2448415	2452565	666	73.4771	6.2	Nucleus	-0.047	yes
TaMAPKKK45		TaRaf5	TraesCS3D02G273200.1	378922472	378925538	601	67.501	9.28	Nucleus	-0.586	none
TaMAPKKK46		TaRaf6	TraesCS2D02G050700.1	18755065	18763417	842	93.0103	6.62	Chloroplast. Nucleus.	-0.078	yes
TaMAPKKK47		TaRaf7	TraesCS7D02G022200.1	10480193	10483005	454	50.7606	5.3	Cell membrane. Cytoplasm. Nucleus.	-0.418	none
TaMAPKKK48		TaRaf8	TraesCS7D02G079100.1	46798827	46802577	590	66.2903	5.16	Nucleus	-0.153	yes
TaMAPKKK50		TaRaf10	TraesCS7D02G099200.2	59413722	59416749	662	73.1398	5.78	Cell membrane. Nucleus.	-0.05	yes
TaMAPKKK51		TaRaf11	TraesCS7D02G230200.1	191491327	191494118	411	45.941	7.61	Cell membrane. Nucleus.	-0.084	yes
TaMAPKKK52		TaRaf12	TraesCS7D02G230500.1	191554886	191558690	421	46.9413	8.84	Cell membrane. Nucleus.	-0.037	yes
TaMAPKKK53		TaRaf13	TraesCS1B02G372400.1	603091105	603093899	804	88.1202	5.43	Nucleus	-0.064	yes
TaMAPKKK54		TaRaf14	TraesCS7D02G503600.1	608808978	608814007	714	79.6584	6.28	Chloroplast. Cytoplasm.	-0.306	yes
TaMAPKKK56		TaRaf16	TraesCS3A02G039100.1	20834670	20837048	483	54.1022	7.1	Cell membrane. Nucleus.	-0.083	yes
TaMAPKKK57		TaRaf17	TraesCS3D02G040600.1	15371189	15373968	644	70.4459	7.43	Cell membrane. Chloroplast. Cytoplasm. Nucleus.	0.016	yes
TaMAPKKK58		TaRaf18	TraesCS3B02G259800.1	417712407	417716508	385	42.6247	7.57	Nucleus	-0.375	none
TaMAPKKK59		TaRaf19	TraesCS2A02G216900.1	203718668	203726292	669	72.8918	6.26	Nucleus	-0.092	yes
TaMAPKKK60		TaRaf20	TraesCS2A02G217000.1	203756927	203768418	687	76.3779	5.89	Nucleus	-0.231	yes
TaMAPKKK61		TaRaf21	TraesCS7D02G384700.1	498527161	498529159	396	44.6665	9.19	Nucleus	-0.357	none
TaMAPKKK62		TaRaf22	TraesCS4A02G313900.1	604208153	604212003	1095	118.894	6.14	Cell membrane.	0.239	yes
TaMAPKKK63		TaRaf23	TraesCS4A02G383000.1	660923030	660926301	607	67.9482	6	Nucleus	0.011	yes
TaMAPKKK64		TaRaf24	TraesCS4A02G465900.2	729138021	729142814	722	80.8424	5.28	Nucleus	-0.2	none
TaMAPKKK64-1		TaRaf24-1	TraesCS4A02G464700.1	728455965	728458756	168	18.7195	5.85	Nucleus	-0.07	none
TaMAPKKK65		TaRaf25	TraesCS4A02G465000.1	728517691	728524395	741	82.7749	5.79	Nucleus	-0.107	none
TaMAPKKK66		TaRaf26	TraesCS1D02G273800.2	368278445	368281075	421	46.9413	8.84	Cell membrane. Nucleus.	-0.037	yes
TaMAPKKK67		TaRaf27	TraesCS1D02G360600.1	443716098	443718946	804	88.2082	5.44	Nucleus	-0.071	yes
TaMAPKKK68		TaRaf28	TraesCS1D02G431400.1	481556383	481559743	710	76.7854	6	Nucleus	-0.097	yes
TaMAPKKK69		TaRaf29	TraesCS2D02G588200.1	645705545	645712161	597	66.9485	5.48	Nucleus	-0.416	none
TaMAPKKK70		TaRaf30	TraesCS1D02G423800.1	478411677	478415662	374	41.098	7.05	Cytoplasm. Nucleus.	-0.299	none
TaMAPKKK71		TaRaf31	TraesCS6A02G004500.1	1877233	1883101	794	90.7478	5.59	Nucleus	-0.357	none
TaMAPKKK72		TaRaf32	TraesCS3A02G003900.1	1924585	1928794	687	72.4167	6.26	Nucleus	-0.429	yes
TaMAPKKK73		TaRaf33	TraesCS3A02G039200.1	20841799	20844493	682	73.9686	7.78	Cell membrane. Nucleus.	0.019	yes
TaMAPKKK74		TaRaf34	TraesCS3A02G039400.1	20931615	20935238	632	69.7464	8.19	Chloroplast.	-0.007	yes
TaMAPKKK75		TaRaf35	TraesCS3A02G096500.1	61445227	61448967	653	69.8991	8.98	Chloroplast.	0.034	yes
TaMAPKKK76		TaRaf36	TraesCS3A02G246100.1	461839239	461841696	813	89.5825	6.4	Chloroplast.	-0.155	yes
TaMAPKKK78		TaRaf38	TraesCS3D02G501400.1	590305938	590309917	716	79.3054	5.85	Cell membrane. Nucleus.	-0.111	yes
TaMAPKKK79		TaRaf39	TraesCS3A02G493900.1	720213465	720223668	704	78.6449	5.75	Cell membrane.	-0.082	yes
TaMAPKKK80		TaRaf40	TraesCS2A02G217600.1	204885066	204888307	477	50.9586	8	Nucleus	-0.255	yes
TaMAPKKK81		TaRaf41	TraesCS5A02G292500.1	502584783	502592915	775	88.0227	6.28	Nucleus	-0.284	none
TaMAPKKK82		TaRaf42	TraesCSU02G072500.1	63290513	63296324	840	92.4154	5.99	Cell membrane. Nucleus.	-0.135	yes
TaMAPKKK83		TaRaf43	TraesCS5A02G351500.1	554181335	554183861	310	34.9321	7.61	Nucleus	-0.235	none
TaMAPKKK84		TaRaf44	TraesCS5A02G351000.1	553490210	553499037	848	93.6278	7.05	Cell membrane. Nucleus.	-0.176	yes
TaMAPKKK85		TaRaf45	TraesCS5A02G352000.1	554234499	554238433	836	92.6061	7.09	Nucleus	-0.204	yes
TaMAPKKK86		TaRaf46	TraesCS5D02G386800.1	456607644	456612314	373	41.3503	8.53	Nucleus	-0.355	none
TaMAPKKK88		TaRaf48	TraesCS1A02G422800.1	578196408	578199395	690	75.1499	5.95	Nucleus	-0.066	yes
TaMAPKKK90		TaRaf50	TraesCS7A02G152100.1	105511739	105513870	362	40.4104	7.04	Nucleus	-0.274	none
TaMAPKKK91		TaRaf51	TraesCS4D02G089300.1	64706830	64719914	755	85.8545	6.45	Nucleus	-0.263	none
TaMAPKKK92		TaRaf52	TraesCS5B02G337300.1	520868787	520875955	598	65.617	5.78	Nucleus	-0.393	none
TaMAPKKK93		TaRaf53	TraesCS5D02G018800.1	11301422	11304114	645	72.6164	6	Nucleus	-0.296	yes
TaMAPKKK94		TaRaf54	TraesCS5B02G012000.1	11764765	11774531	1017	106.298	4.67	Cell membrane	0.122	yes
TaMAPKKK95		TaRaf55	TraesCS5B02G204900.1	373215862	373220653	439	48.1964	9.72	Nucleus	-0.515	none
TaMAPKKK96		TaRaf56	TraesCS5B02G292000.2	477512642	477518372	788	88.8371	8.46	Nucleus	-0.263	none
TaMAPKKK97		TaRaf57	TraesCS5B02G353800.1	533375142	533376026	225	25.288	6.52	Nucleus	-0.145	none
TaMAPKKK98		TaRaf58	TraesCS5D02G482000.1	519649924	519653802	418	45.4941	8	Nucleus	-0.276	none
TaMAPKKK99		TaRaf59	TraesCS3A02G001500.1	1028128	1031945	365	40.7221	9.31	Nucleus	-0.247	none
TaMAPKKK100		TaRaf60	TraesCS3A02G274000.1	502835637	502839127	601	67.3538	9.31	Nucleus	-0.593	none
TaMAPKKK101		TaRaf61	TraesCS5D02G019400.1	11949643	11952687	1014	105.968	6.33	Cell membrane	0.123	yes
TaMAPKKK102		TaRaf62	TraesCS7D02G474700.1	587069445	587072872	425	47.2002	6.43	Nucleus	-0.185	none
TaMAPKKK103		TaRaf63	TraesCS7A02G326700.1	474729873	474737049	536	60.1495	5.48	Nucleus	-0.332	none
TaMAPKKK104		TaRaf64	TraesCS1D02G273600.1	367915349	367918308	681	73.3762	6	Nucleus	-0.117	none
TaMAPKKK104-1		TaRaf64-1	TraesCS1B02G283400.1	492327989	492331022	678	73.3283	6.38	Nucleus	-0.141	yes
TaMAPKKK105		TaRaf65	TraesCS3A02G045200.1	24205959	24209204	399	43.3603	6.72	Nucleus	-0.193	none
TaMAPKKK106		TaRaf66	TraesCS4A02G456900.1	722287491	722294625	647	71.6345	6.2	Cell membrane. Nucleus	-0.133	yes
TaMAPKKK107		TaRaf67	TraesCS7A02G032700.1	13832914	13835159	480	54.3508	8.59	Cell membrane. Nucleus	-0.128	yes
TaMAPKKK108		TaRaf68	TraesCS3D02G023600.1	7496834	7501605	830	91.8344	7.19	Chloroplast. Nucleus	-0.208	yes
TaMAPKKK109		TaRaf69	TraesCS2D02G219800.1	186995581	186997635	684	74.8803	6	Cell membrane. Cytoplasm. Nucleus	-0.064	yes
TaMAPKKK110		TaRaf70	TraesCS4B02G289100.1	574169282	574171714	680	72.7812	6.51	Nucleus	0.061	yes
TaMAPKKK111		TaRaf71	TraesCS3A02G315100.1	556354721	556361160	810	89.4866	6.45	Nucleus	-0.054	yes
TaMAPKKK112		TaRaf72	TraesCS5D02G359500.1	438720779	438724678	846	93.6364	6.6	Nucleus	-0.159	yes
TaMAPKKK113		TaRaf73	TraesCS3D02G108500.1	61696216	61699845	669	72.2065	8.21	Nucleus	-0.039	yes
TaMAPKKK115		TaRaf75	TraesCS3A02G229800.1	429615380	429618754	720	74.9679	8.84	Nucleus	-0.402	yes
TaMAPKKK116		TaRaf76	TraesCS1B02G454000.2	670025362	670028705	663	72.9213	7.09	Nucleus	-0.105	yes
TaMAPKKK117		TaRaf77	TraesCS3D02G097000.1	48958881	48962702	648	69.6419	8.85	Chloroplast. Nucleus	0.04	yes
TaMAPKKK119		TaRaf79	TraesCS2A02G577000.1	771236940	771242936	558	62.2881	5.51	Nucleus	-0.427	none
TaMAPKKK120		TaRaf80	TraesCS4A02G317600.1	606796989	606806238	674	73.4	8.38	Chloroplast. Nucleus	-0.119	yes
TaMAPKKK121		TaRaf81	TraesCS2D02G066900.1	27998176	28002775	997	108.034	6.01	Cell membrane	0.119	yes
TaMAPKKK122		TaRaf82	TraesCS2A02G214000.1	199713870	199715915	681	74.6179	6.07	Cytoplasm. Extracell. Nucleus	-0.088	yes
TaMAPKKK123		TaRaf83	TraesCS5D02G358700.1	438557604	438562390	839	92.7118	6.63	Nucleus	-0.161	yes
TaMAPKKK123-1		TaRaf83-1	TraesCS5D02G358200.1	438454390	438456577	457	50.5629	8.22	Nucleus	-0.216	yes
TaMAPKKK125		TaRaf85	TraesCS7D02G153800.1	101736527	101739826	826	90.9337	6.86	Nucleus	-0.133	yes
TaMAPKKK126		TaRaf86	TraesCSU02G011500.1	15720917	15724380	644	72.9717	6.33	Nucleus	0.023	yes
TaMAPKKK127		TaRaf87	TraesCS6D02G339600.1	438942402	438946634	928	104.3	5.77	Chloroplast. Cytoplasm. Nucleus	-0.412	none
TaMAPKKK128		TaRaf88	TraesCS1B02G446500.1	666535726	666539402	372	40.9108	7.54	Nucleus	-0.281	none
TaMAPKKK129		TaRaf89	TraesCS6B02G320800.1	567847786	567851826	986	108.303	6.21	Cell membrane	0.086	yes
TaMAPKKK130		TaRaf90	TraesCS7A02G044600.1	20510405	20512958	405	46.1551	6.25	Nucleus	-0.169	yes
TaMAPKKK131		TaRaf91	TraesCS6B02G215100.2	290710332	290718338	860	93.4341	5.41	Nucleus	-0.228	none
TaMAPKKK132		TaRaf92	TraesCS5B02G353600.1	533033821	533038318	846	93.4655	5.85	Nucleus	-0.136	yes
TaMAPKKK133		TaRaf93	TraesCS1D02G004300.1	2108471	2112601	656	68.9335	9.64	Nucleus	-0.394	yes
TaMAPKKK134		TaRaf94	TraesCS5D02G547500.1	555555819	555559333	765	83.3555	6.02	Cell membrane	0.191	yes
TaMAPKKK135		TaRaf95	TraesCS2D02G598800.1	650601306	650604027	499	55.2389	5.84	Nucleus	-0.286	none
TaMAPKKK136		TaRaf96	TraesCS2B02G241600.1	245686727	245691716	675	72.704	5.94	Nucleus	0.015	yes
TaMAPKKK137		TaRaf97	TraesCS3D02G472000.1	574118271	574125655	746	80.8413	5.82	Nucleus	-0.239	yes
TaMAPKKK139		TaRaf99	TraesCS3A02G493500.1	719931689	719937693	711	79.4029	6.02	Cell membrane	-0.137	yes
TaMAPKKK140		TaRaf100	TraesCS5D02G097900.1	108527463	108535238	753	83.1089	7.94	Nucleus	-0.646	none
TaMAPKKK141		TaRaf101	TraesCS7D02G000800.1	981342	987541	965	107.825	6.39	Cytoplasm. Nucleus	-0.301	yes
TaMAPKKK142		TaRaf102	TraesCS2A02G032200.1	14729078	14730418	323	36.4607	5.4	Nucleus	-0.275	none
TaMAPKKK144		TaRaf104	TraesCS3D02G501100.1	590199543	590205678	713	79.6131	5.82	Cell membrane. Nucleus	-0.134	yes
TaMAPKKK145		TaRaf105	TraesCS2B02G242300.1	246113761	246119395	669	72.8068	6.05	Cell membrane. Nucleus	-0.096	yes
TaMAPKKK146		TaRaf106	TraesCS2B02G241400.1	245317184	245320539	667	72.2347	6.12	Chloroplast. Nucleus	0.058	yes
TaMAPKKK147		TaRaf107	TraesCS2A02G216600.1	203325595	203329022	668	73.4718	8.53	Nucleus	-0.128	yes
TaMAPKKK148		TaRaf108	TraesCS1A02G003900.1	2391500	2393497	341	39.3832	6.23	Nucleus	-0.331	none
TaMAPKKK150		TaRaf110	TraesCS3B02G008600.2	4323030	4327039	686	71.885	6.26	Nucleus	-0.438	yes
TaMAPKKK151		TaRaf111	TraesCS3B02G123800.1	96812311	96816428	577	63.8288	5.79	Nucleus	-0.202	none
TaMAPKKK152		TaRaf112	TraesCS3B02G259100.1	416805836	416810951	698	72.9825	5.89	Nucleus	-0.449	yes
TaMAPKKK153		TaRaf113	TraesCS3B02G351800.1	561590530	561591713	302	33.4318	6.25	Nucleus	0.002	none
TaMAPKKK154		TaRaf114	TraesCS3B02G478400.1	726770459	726780334	770	87.4353	5.95	Nucleus	-0.318	none
TaMAPKKK155		TaRaf115	TraesCS6B02G217100.1	298820612	298821648	318	36.0675	5.2	Nucleus	-0.025	none
TaMAPKKKK1			TraesCS1A02G181900.1	328244901	328253761	714	79.2502	6.11	Nucleus	-0.543	none
TaMAPKKKK2			TraesCS1B02G199100.2	357209635	357218446	724	80.5589	6.27	Nucleus	-0.537	none
TaMAPKKKK3			TraesCS1D02G185000.2	255824893	255833850	731	81.4479	6.3	Nucleus	-0.555	none
TaMAPKKKK4			TraesCS2A02G233400.1	278445853	278467939	692	76.0211	6.97	Nucleus	-0.665	none
TaMAPKKKK5			TraesCS2B02G249900.1	259009416	259028116	692	76.0771	7	Nucleus	-0.672	none
TaMAPKKKK6			TraesCS2D02G232200.1	204990636	205004380	692	76.0863	7	Nucleus	-0.654	none
TaMAPKKKK7			TraesCS4B02G395600.1	670201548	670229484	629	69.5434	9.51	Nucleus	-0.468	none
TaMAPKKKK8			TraesCS4B02G398400.3	672296531	672306045	744	82.0417	6.52	Nucleus	-0.471	none
TaMAPKKKK9			TraesCS5A02G187400.1	389131980	389133955	518	56.5026	5.8	Nucleus	-0.191	none
TaMAPKKKK10			TraesCS5A02G392500.1	588731002	588738966	825	89.6891	5.31	Nucleus	-0.504	none
TaMAPKKKK11			TraesCS5A02G556400.5	707802354	707810757	742	82.08	6.89	Nucleus	-0.448	none
TaMAPKKKK12			TraesCS5B02G397300.1	574952105	574960822	858	93.167	5.31	Nucleus	-0.522	none
TaMAPKKKK13			TraesCS5D02G203600.1	308863403	308865114	518	56.4896	5.75	Nucleus	-0.201	none
TaMAPKKKK14			TraesCS5D02G402300.1	468166467	468175209	822	89.4247	5.24	Nucleus	-0.519	none
TaMAPKKKK15			TraesCS6A02G149900.1	133414193	133419353	543	61.1849	6.83	Nucleus	-0.552	none
TaMAPKKKK16			TraesCS6A02G353400.1	585174093	585176268	348	38.892	8.97	Nucleus	-0.25	none
TaMAPKKKK17			TraesCS6A02G353500.1	585187497	585195069	672	74.0857	6.39	Nucleus	-0.444	none
TaMAPKKKK18			TraesCS6B02G177800.1	195805196	195810462	542	61.1558	7.02	Nucleus	-0.579	none
TaMAPKKKK19			TraesCS6B02G386100.1	660664103	660676384	695	76.9633	6.31	Nucleus	-0.415	none
TaMAPKKKK20			TraesCS6D02G335800.1	436870500	436887069	695	76.9162	6.26	Nucleus	-0.413	none
TaMAPKKKK21			TraesCS6D02G139200.1	108447173	108452128	509	57.6039	6.71	Nucleus	-0.504	none
TaMAPKKKK22			TraesCS7A02G232300.1	203511879	203521492	700	77.9645	6.18	Nucleus	-0.559	none
TaMAPKKKK23			TraesCS7B02G130700.1	157674223	157684150	700	77.9093	6.11	Nucleus	-0.578	none
TaMAPKKKK24			TraesCS7D02G232400.1	193922055	193930244	709	78.7597	5.99	Nucleus	-0.417	none
TaMAPKKKK25			TraesCSU02G115300.1	99866931	99876736	741	81.7013	6.34	Nucleus	-0.486	none

## Sheet: Sheet2
1(A,B,D)chromosomes	TaMAPK41			TraesCS1A02G402400.2
	TaMAPK42			TraesCS1A02G415300.1
	TaMAPK43			TraesCS1A02G421000.1
	TaMAPK11			TraesCS1A02G086500.1
	TaMAPK14			TraesCS1A02G184500.1
	TaMAPK27			TraesCS1B02G104900.1
	TaMAPK28			TraesCS1B02G192600.3
	TaMAPK29			TraesCS1B02G431400.2
	TaMAPK4			TraesCS1D02G088000.2
	TaMAPK5			TraesCS1D02G422800.1
	TaMAPK33			TraesCS1D02G410100.1
	TaMAPK34			TraesCS1D02G428900.1
3(A,B,D)chromosomes	TaMAPK39			TraesCS3A02G242100.1
	TaMAPK40			TraesCS3A02G231700.1
	TaMAPK16			TraesCS3B02G270200.1
	TaMAPK38			TraesCS3B02G256700.1
	TaMAPK8			TraesCS3D02G225600.1
	TaMAPK23			TraesCS3D02G221700.1
	TaMAPK24			TraesCS3D02G242200.2
4(A,B,D)chromosomes	TaMAPK31			TraesCS4A02G434800.1
	TaMAPK2			TraesCS4A02G336800.2
	TaMAPK3			TraesCS4A02G106400.1
	TaMAPK25			TraesCS4D02G198600.1
5(A,B,D)chromosomes	TaMAPK50			TraesCS5B02G536500.1
	TaMAPK26			TraesCS5D02G534000.2
6(A,B,D)chromosomes	TaMAPK35			TraesCS6A02G099600.1
	TaMAPK36			TraesCS6A02G118100.1
	TaMAPK37			TraesCS6A02G269400.1
	TaMAPK17			TraesCS6B02G127800.1
	TaMAPK1			TraesCS6B02G296700.2
	TaMAPK10			TraesCS6B02G146300.1
	TaMAPK13			TraesCS6D02G245500.3
	TaMAPK44			TraesCS6D02G082900.2
7(A,B,D)chromosomes	TaMAPK19			TraesCS7A02G111300.1
	TaMAPK12			TraesCS7A02G422500.1
	TaMAPK30			TraesCS7A02G335300.2
	TaMAPK46			TraesCS7A02G049000.1
	TaMAPK47			TraesCS7A02G029700.1
	TaMAPK49			TraesCS7A02G410700.2
	TaMAPK52			TraesCS7B02G246900.3
	TaMAPK53			TraesCS7B02G309900.1
	TaMAPK54			TraesCS7B02G322900.1
	TaMAPK6			TraesCS7B02G009200.1
	TaMAPK7			TraesCS7D02G342800.3
	TaMAPK18			TraesCS7D02G044100.1
	TaMAPK20			TraesCS7D02G403700.1
	TaMAPK22			TraesCS7D02G414900.1
3(A,B,D)chromosomes	TaMAPKK9			TraesCS3B02G066300.1
4(A,B,D)chromosomes	TaMAPKK14			TraesCS4A02G265900.1
	TaMAPKK15			TraesCS4A02G266000.1
	TaMAPKK16			TraesCS4A02G266100.1
	TaMAPKK17			TraesCS4A02G266200.1
	TaMAPKK5			TraesCS4B02G049000.1
	TaMAPKK6			TraesCS4B02G048100.1
	TaMAPKK7			TraesCS4B02G048600.1
	TaMAPKK8			TraesCS4B02G048900.1
	TaMAPKK11			TraesCS4D02G048800.1
	TaMAPKK12			TraesCS4D02G048500.1
5(A,B,D)chromosomes	TaMAPKK4			TraesCS5A02G122700.4
	TaMAPKK2			TraesCS5B02G565100.3
	TaMAPKK18			TraesCS5B02G122600.1
	TaMAPKK3			TraesCS5D02G130900.2
	TaMAPKK13			TraesCS5D02G549600.1
6(A,B,D)chromosomes	TaMAPKK1			TraesCS6D02G328800.1
2(A,B,D)chromosomes	TaMAPKKK5	MEKK	TaMEKK5	TraesCS2A02G199700.1
	TaMAPKKK1		TaMEKK1	TraesCS2A02G407600.1
	TaMAPKKK28		TaMEKK28	TraesCS2A02G095300.1
	TaMAPKKK20		TaMEKK20	TraesCS2A02G498000.3
	TaMAPKKK27		TaMEKK27	TraesCS2B02G110500.1
	TaMAPKKK18		TaMEKK18	TraesCS2B02G526200.3
	TaMAPKKK26		TaMEKK26	TraesCS2D02G093700.1
3(A,B,D)chromosomes	TaMAPKKK7		TaMEKK7	TraesCS3B02G289500.1
	TaMAPKKK8		TaMEKK8	TraesCS3B02G288100.1
	TaMAPKKK9		TaMEKK9	TraesCS3B02G288300.1
4(A,B,D)chromosomes	TaMAPKKK12		TaMEKK12	TraesCS4A02G093800.2
	TaMAPKKK3		TaMEKK3	TraesCS4B02G210600.2
	TaMAPKKK2		TaMEKK2	TraesCS4D02G027600.1
	TaMAPKKK10		TaMEKK10	TraesCS4D02G211300.2
5(A,B,D)chromosomes	TaMAPKKK17		TaMEKK17	TraesCS5A02G200800.1
	TaMAPKKK22		TaMEKK22	TraesCS5A02G392500.1
	TaMAPKKK14		TaMEKK14	TraesCS5A02G118200.1
	TaMAPKKK15		TaMEKK15	TraesCS5A02G463100.2
	TaMAPKKK16		TaMEKK16	TraesCS5B02G474500.1
	TaMAPKKK24		TaMEKK24	TraesCS5B02G199400.1
	TaMAPKKK25		TaMEKK25	TraesCS5B02G196400.1
	TaMAPKKK11		TaMEKK11	TraesCS5D02G475900.1
	TaMAPKKK29		TaMEKK29	TraesCS5D02G206500.1
6(A,B,D)chromosomes	TaMAPKKK21		TaMEKK21	TraesCS6A02G149900.1
	TaMAPKKK4		TaMEKK4	TraesCS6A02G245000.3
	TaMAPKKK4-1		TaMEKK4-1	TraesCS6B02G279300.1
	TaMAPKKK23		TaMEKK23	TraesCS6D02G139200.1
1(A,B,D)chromosomes	TaMAPKKK38	ZIK	TaZIK9	TraesCS1D02G026200.2
2(A,B,D)chromosomes	TaMAPKKK32		TaZIK3	TraesCS2A02G195900.2
	TaMAPKKK36		TaZIK7	TraesCS2B02G223600.1
	TaMAPKKK37		TaZIK8	TraesCS2B02G216800.1
	TaMAPKKK34		TaZIK5	TraesCS2D02G197600.1
5(A,B,D)chromosomes	TaMAPKKK40		TaZIK11	TraesCS5B02G146100.1
	TaMAPKKK30		TaZIK1	TraesCS5D02G145100.1
6(A,B,D)chromosomes	TaMAPKKK39		TaZIK10	TraesCS6A02G255100.2
	TaMAPKKK33		TaZIK4	TraesCS6B02G270400.1
	TaMAPKKK31		TaZIK2	TraesCS6D02G236400.1
1(A,B,D)chromosomes	TaMAPKKK148	Raf	TaRaf108	TraesCS1A02G003900.1
	TaMAPKKK88		TaRaf48	TraesCS1A02G422800.1
	TaMAPKKK53		TaRaf13	TraesCS1B02G372400.1
	TaMAPKKK104-1		TaRaf64-1	TraesCS1B02G283400.1
	TaMAPKKK128		TaRaf88	TraesCS1B02G446500.1
	TaMAPKKK116		TaRaf76	TraesCS1B02G454000.2
	TaMAPKKK104		TaRaf64	TraesCS1D02G273600.1
	TaMAPKKK66		TaRaf26	TraesCS1D02G273800.2
	TaMAPKKK67		TaRaf27	TraesCS1D02G360600.1
	TaMAPKKK68		TaRaf28	TraesCS1D02G431400.1
	TaMAPKKK70		TaRaf30	TraesCS1D02G423800.1
	TaMAPKKK133		TaRaf93	TraesCS1D02G004300.1
2(A,B,D)chromosomes	TaMAPKKK119		TaRaf79	TraesCS2A02G577000.1
	TaMAPKKK80		TaRaf40	TraesCS2A02G217600.1
	TaMAPKKK59		TaRaf19	TraesCS2A02G216900.1
	TaMAPKKK60		TaRaf20	TraesCS2A02G217000.1
	TaMAPKKK147		TaRaf107	TraesCS2A02G216600.1
	TaMAPKKK142		TaRaf102	TraesCS2A02G032200.1
	TaMAPKKK122		TaRaf82	TraesCS2A02G214000.1
	TaMAPKKK145		TaRaf105	TraesCS2B02G242300.1
	TaMAPKKK146		TaRaf106	TraesCS2B02G241400.1
	TaMAPKKK136		TaRaf96	TraesCS2B02G241600.1
	TaMAPKKK69		TaRaf29	TraesCS2D02G588200.1
	TaMAPKKK135		TaRaf95	TraesCS2D02G598800.1
	TaMAPKKK44		TaRaf4	TraesCS2D02G003900.1
	TaMAPKKK46		TaRaf6	TraesCS2D02G050700.1
	TaMAPKKK109		TaRaf69	TraesCS2D02G219800.1
	TaMAPKKK121		TaRaf81	TraesCS2D02G066900.1
3(A,B,D)chromosomes	TaMAPKKK111		TaRaf71	TraesCS3A02G315100.1
	TaMAPKKK105		TaRaf65	TraesCS3A02G045200.1
	TaMAPKKK99		TaRaf59	TraesCS3A02G001500.1
	TaMAPKKK100		TaRaf60	TraesCS3A02G274000.1
	TaMAPKKK115		TaRaf75	TraesCS3A02G229800.1
	TaMAPKKK79		TaRaf39	TraesCS3A02G493900.1
	TaMAPKKK72		TaRaf32	TraesCS3A02G003900.1
	TaMAPKKK73		TaRaf33	TraesCS3A02G039200.1
	TaMAPKKK74		TaRaf34	TraesCS3A02G039400.1
	TaMAPKKK75		TaRaf35	TraesCS3A02G096500.1
	TaMAPKKK76		TaRaf36	TraesCS3A02G246100.1
	TaMAPKKK56		TaRaf16	TraesCS3A02G039100.1
	TaMAPKKK139		TaRaf99	TraesCS3A02G493500.1
	TaMAPKKK150		TaRaf110	TraesCS3B02G008600.2
	TaMAPKKK151		TaRaf111	TraesCS3B02G123800.1
	TaMAPKKK152		TaRaf112	TraesCS3B02G259100.1
	TaMAPKKK153		TaRaf113	TraesCS3B02G351800.1
	TaMAPKKK154		TaRaf114	TraesCS3B02G478400.1
	TaMAPKKK43		TaRaf3	TraesCS3B02G110300.1
	TaMAPKKK58		TaRaf18	TraesCS3B02G259800.1
	TaMAPKKK144		TaRaf104	TraesCS3D02G501100.1
	TaMAPKKK137		TaRaf97	TraesCS3D02G472000.1
	TaMAPKKK45		TaRaf5	TraesCS3D02G273200.1
	TaMAPKKK57		TaRaf17	TraesCS3D02G040600.1
	TaMAPKKK78		TaRaf38	TraesCS3D02G501400.1
	TaMAPKKK113		TaRaf73	TraesCS3D02G108500.1
	TaMAPKKK117		TaRaf77	TraesCS3D02G097000.1
	TaMAPKKK108		TaRaf68	TraesCS3D02G023600.1
4(A,B,D)chromosomes	TaMAPKKK106		TaRaf66	TraesCS4A02G456900.1
	TaMAPKKK62		TaRaf22	TraesCS4A02G313900.1
	TaMAPKKK63		TaRaf23	TraesCS4A02G383000.1
	TaMAPKKK64		TaRaf24	TraesCS4A02G465900.2
	TaMAPKKK64-1		TaRaf24-1	TraesCS4A02G464700.1
	TaMAPKKK65		TaRaf25	TraesCS4A02G465000.1
	TaMAPKKK91		TaRaf51	TraesCS4D02G089300.1
5(A,B,D)chromosomes	TaMAPKKK81		TaRaf41	TraesCS5A02G292500.1
	TaMAPKKK83		TaRaf43	TraesCS5A02G351500.1
	TaMAPKKK84		TaRaf44	TraesCS5A02G351000.1
	TaMAPKKK85		TaRaf45	TraesCS5A02G352000.1
	TaMAPKKK92		TaRaf52	TraesCS5B02G337300.1
	TaMAPKKK94		TaRaf54	TraesCS5B02G012000.1
	TaMAPKKK95		TaRaf55	TraesCS5B02G204900.1
	TaMAPKKK96		TaRaf56	TraesCS5B02G292000.2
	TaMAPKKK97		TaRaf57	TraesCS5B02G353800.1
	TaMAPKKK132		TaRaf92	TraesCS5B02G353600.1
	TaMAPKKK98		TaRaf58	TraesCS5D02G482000.1
	TaMAPKKK101		TaRaf61	TraesCS5D02G019400.1
	TaMAPKKK93		TaRaf53	TraesCS5D02G018800.1
	TaMAPKKK86		TaRaf46	TraesCS5D02G386800.1
	TaMAPKKK123		TaRaf83	TraesCS5D02G358700.1
	TaMAPKKK123-1		TaRaf83-1	TraesCS5D02G358200.1
	TaMAPKKK134		TaRaf94	TraesCS5D02G547500.1
	TaMAPKKK140		TaRaf100	TraesCS5D02G097900.1
6(A,B,D)chromosomes	TaMAPKKK71		TaRaf31	TraesCS6A02G004500.1
	TaMAPKKK41		TaRaf1	TraesCS6A02G172600.1
	TaMAPKKK155		TaRaf115	TraesCS6B02G217100.1
	TaMAPKKK131		TaRaf91	TraesCS6B02G215100.2
	TaMAPKKK129		TaRaf89	TraesCS6B02G320800.1
	TaMAPKKK127		TaRaf87	TraesCS6D02G339600.1
7(A,B,D)chromosomes	TaMAPKKK90		TaRaf50	TraesCS7A02G152100.1
	TaMAPKKK130		TaRaf90	TraesCS7A02G044600.1
	TaMAPKKK103		TaRaf63	TraesCS7A02G326700.1
	TaMAPKKK107		TaRaf67	TraesCS7A02G032700.1
	TaMAPKKK102		TaRaf62	TraesCS7D02G474700.1
	TaMAPKKK47		TaRaf7	TraesCS7D02G022200.1
	TaMAPKKK48		TaRaf8	TraesCS7D02G079100.1
	TaMAPKKK50		TaRaf10	TraesCS7D02G099200.2
	TaMAPKKK51		TaRaf11	TraesCS7D02G230200.1
	TaMAPKKK52		TaRaf12	TraesCS7D02G230500.1
	TaMAPKKK61		TaRaf21	TraesCS7D02G384700.1
	TaMAPKKK125		TaRaf85	TraesCS7D02G153800.1
	TaMAPKKK54		TaRaf14	TraesCS7D02G503600.1
	TaMAPKKK141		TaRaf101	TraesCS7D02G000800.1
Un	TaMAPKKK82		TaRaf42	TraesCSU02G072500.1
	TaMAPKKK42		TaRaf2	TraesCSU02G203100.1
	TaMAPKKK126		TaRaf86	TraesCSU02G011500.1
1(A,B,D)chromosomes	TaMAPKKKK1			TraesCS1A02G181900.1
	TaMAPKKKK2			TraesCS1B02G199100.2
	TaMAPKKKK3			TraesCS1D02G185000.2
2(A,B,D)chromosomes	TaMAPKKKK4			TraesCS2A02G233400.1
	TaMAPKKKK5			TraesCS2B02G249900.1
	TaMAPKKKK6			TraesCS2D02G232200.1
4(A,B,D)chromosomes	TaMAPKKKK7			TraesCS4B02G395600.1
	TaMAPKKKK8			TraesCS4B02G398400.3
5(A,B,D)chromosomes	TaMAPKKKK9			TraesCS5A02G187400.1
	TaMAPKKKK10			TraesCS5A02G392500.1
	TaMAPKKKK11			TraesCS5A02G556400.5
	TaMAPKKKK12			TraesCS5B02G397300.1
	TaMAPKKKK13			TraesCS5D02G203600.1
	TaMAPKKKK14			TraesCS5D02G402300.1
6(A,B,D)chromosomes	TaMAPKKKK15			TraesCS6A02G149900.1
	TaMAPKKKK16			TraesCS6A02G353400.1
	TaMAPKKKK17			TraesCS6A02G353500.1
	TaMAPKKKK18			TraesCS6B02G177800.1
	TaMAPKKKK19			TraesCS6B02G386100.1
	TaMAPKKKK20			TraesCS6D02G335800.1
	TaMAPKKKK21			TraesCS6D02G139200.1
7(A,B,D)chromosomes	TaMAPKKKK22			TraesCS7A02G232300.1
	TaMAPKKKK23			TraesCS7B02G130700.1
	TaMAPKKKK24			TraesCS7D02G232400.1
	TaMAPKKKK25			TraesCSU02G115300.1

## Sheet: Sheet3
RefSeq version			IWGSC version		TGACv1 version
TaMAPK1		TraesCS6B02G296700.2	TaMAPK1	Traes_6BL_BF59BFB93.2
TaMAPK2		TraesCS4A02G336800.2	TaMAPK2	Traes_4AL_6F3D0ACCA.1
TaMAPK3		TraesCS4A02G106400.1	TaMAPK3	Traes_7AL_F5620757F.2	TaMAPK3	TRIAE_CS42_4AS_TGACv1_306486_AA1008960/4BL_TGACv1_320270_AA1033300/4DL_TGACv1_344691_AA1148960
TaMAPK4		TraesCS1D02G088000.2	TaMAPK4	Traes_1DS_66BD773BF.2	TaMAPK4	TRIAE_CS42_1AL_TGACv1_000118_AA0003960/1BL_TGACv1_030274_AA0084790/1DL_TGACv1_061983_AA0206840
TaMAPK5		TraesCS1D02G422800.1	TaMAPK5	Traes_1DL_52D511CDD.1
TaMAPK6		TraesCS7B02G009200.1	TaMAPK6	Traes_1BL_7FA80EF00.2	TaMAPK6	TRIAE_CS42_7AS_TGACv1_570369_AA1834630/7BS_TGACv1_593766_AA1954300/7DS_TGACv1_622461_AA2040040
TaMAPK7		TraesCS7D02G342800.3	TaMAPK7	Traes_7DL_FE0ECD387.2	TaMAPK7	TRIAE_CS42_7AL_TGACv1_558385_AA1792950/7BL_TGACv1_576902_AA1859240/7DL_TGACv1_603035_AA1974260/7DL_TGACv1_603254_AA1979200
TaMAPK8		TraesCS3D02G225600.1	TaMAPK8	Traes_3DL_5D82311EA.1
TaMAPK10		TraesCS6B02G146300.1	TaMAPK10	Traes_6BS_17C1E5829.1
TaMAPK11		TraesCS1A02G086500.1	TaMAPK11	Traes_1AS_C9CFD7AC8.1	TaMAPK11	TRIAE_CS42_7AL_TGACv1_555982_AA1751700/7BL_TGACv1_580661_AA1914980/7DL_TGACv1_603600_AA1986180
TaMAPK12		TraesCS7A02G422500.1	TaMAPK12	Traes_7AL_4AF13CC8B.2
TaMAPK13		TraesCS6D02G245500.3	TaMAPK13	Traes_6DL_F48A5E31E.2
TaMAPK14		TraesCS1A02G184500.1	TaMAPK14	Traes_1AL_89DDB4243.1	TaMAPK14	TRIAE_CS42_6AS_TGACv1_487866_AA1573320/6BS_TGACv1_514340_AA1658600/6DS_TGACv1_544171_AA1747030
TaMAPK16		TraesCS3B02G270200.1	TaMAPK16	TRAES3BF058500020CFD_t1	TaMAPK16	TRIAE_CS42_1AS_TGACv1_020601_AA0078640/1BS_TGACv1_049733_AA0160590/U_TGACv1_642759_AA2122920
TaMAPK17		TraesCS6B02G127800.1	TaMAPK17	Traes_6BS_2D0054D1F.2	TaMAPK17	TRIAE_CS42_7AL_TGACv1_556562_AA1765430/U_TGACv1_641980_AA2108810/7DL_TGACv1_604680_AA2000630
TaMAPK18		TraesCS7D02G044100.1	TaMAPK18	Traes_7DS_C268073F4.3
TaMAPK19		TraesCS7A02G111300.1	TaMAPK19	Traes_7DS_1D8A8BFA2.1
TaMAPK20		TraesCS7D02G403700.1	TaMAPK20	Traes_7DL_FB75EA9C3.2	TaMAPK20	TaMAPK20-1: TRIAE_CS42_3AL_TGACv1_194002_AA0624350/3B_TGACv1_224428_AA0796670/3DL_TGACv1_253300_AA0894090. TaMAPK20-2: TRIAE_CS42_1AL_TGACv1_002534_AA0042880/1BL_TGACv1_030959_AA0104540/1DL_TGACv1_063491_AA0227870. TaMAPK20-3: TRIAE_CS42_7AL_TGACv1_557823_AA1786610/7BL_TGACv1_577050_AA1864020/7DL_TGACv1_604962_AA2003380. TaMAPK20-4: TRIAE_CS42_3AL_TGACv1_195023_AA0643580/3B_TGACv1_225288_AA080681…
TaMAPK22		TraesCS7D02G414900.1	TaMAPK22	Traes_7DL_73DF29BF0.1
TaMAPK23		TraesCS3D02G221700.1	TaMAPK23	Traes_3DL_281B6BCBF.2
TaMAPK24		TraesCS3D02G242200.2	TaMAPK24	Traes_3DL_38B762939.1	TaMAPK24	TRIAE_CS42_U_TGACv1_640751_AA2072490 & AA2072480/BS_TGACv1_513631_AA1646180/6DS_TGACv1_543835_AA1744530
TaMAPK25		TraesCS4D02G198600.1	TaMAPK25	Traes_4DL_15045954F.1	TaMAPK25	TRIAE_CS42_5AL_TGACv1_375843_AA1227850/5BL_TGACv1_405765_AA1334990
TaMAPK26		TraesCS5D02G534000.2	TaMAPK26	Traes_5DL_8DC610F26.1
TaMAPK27		TraesCS1B02G104900.1	TaMAPK27	Traes_1BS_26C55B2B1.1
TaMAPK28		TraesCS1B02G192600.3	TaMAPK28	Traes_1BL_C5CD09285.1
TaMAPK29		TraesCS1B02G431400.2	TaMAPK29	Traes_1BL_9360D8CEC.1
TaMAPK30		TraesCS7A02G335300.2	TaMAPK30	Traes_4AS_5015DF7A2.1
TaMAPK31		TraesCS4A02G434800.1	TaMAPK31	Traes_4AL_E432524A0.2
TaMAPK33		TraesCS1D02G410100.1	TaMAPK33	Traes_1DL_8C6B737E9.1
TaMAPK34		TraesCS1D02G428900.1	TaMAPK34	Traes_1DL_73AAC8631.1
TaMAPK35		TraesCS6A02G099600.1	TaMAPK35	Traes_6AS_50BE5D59F.1
TaMAPK36		TraesCS6A02G118100.1	TaMAPK36	Traes_6AS_8225741A6.2
TaMAPK37		TraesCS6A02G269400.1	TaMAPK37	Traes_6AL_BE97161B9.2
TaMAPK38		TraesCS3B02G256700.1	TaMAPK38	Traes_3AL_F88B0A8E6.1
TaMAPK39		TraesCS3A02G242100.1	TaMAPK39	Traes_3AL_669FE0293.1
TaMAPK40		TraesCS3A02G231700.1	TaMAPK40	Traes_3AL_532CA9EE7.1
TaMAPK41		TraesCS1A02G402400.2	TaMAPK41	Traes_1AL_30C4B017F.1
TaMAPK42		TraesCS1A02G415300.1	TaMAPK42	Traes_1AL_14DCD6020.1
TaMAPK43		TraesCS1A02G421000.1	TaMAPK43	Traes_1AL_A7173BBAE.1
TaMAPK44		TraesCS6D02G082900.2	TaMAPK44	Traes_6DS_6424C38F2.2
TaMAPK45		TraesCS6D02G108100.1	TaMAPK45	Traes_6DS_A61864DB2.2
TaMAPK46		TraesCS7A02G049000.1	TaMAPK46	Traes_7AS_E1135D559.1
TaMAPK47		TraesCS7A02G029700.1	TaMAPK47	Traes_7AS_71B4C13A6.1
TaMAPK49		TraesCS7A02G410700.2	TaMAPK49	Traes_7AL_81A545A54.2
TaMAPK50		TraesCS5B02G536500.1	TaMAPK50	Traes_5BL_A39EC2FCD.1
TaMAPK52		TraesCS7B02G246900.3	TaMAPK52	Traes_7BL_44A22C7FC.2
TaMAPK53		TraesCS7B02G309900.1	TaMAPK53	Traes_7BL_992E1F443.4
TaMAPK54		TraesCS7B02G322900.1	TaMAPK54	Traes_7BL_95B1705A2.2
TaMAPKK1		TraesCS6D02G328800.1	TaMAPKK1	Traes_6DL_8D2D914D7.2	TaMKK1	TaMKK1-1: TRIAE_CS42_4AL_TGACv1_290148_AA0982230/7AS_TGACv1_570427_AA1835590/7DS_TGACv1_622118_AA2033130. TaMKK1-2: TRIAE_CS42_6AS_TGACv1_485693_AA1550190/6BS_TGACv1_513382_AA1639520/U_TGACv1_644387_AA2139180. TaMKK1-3: TRIAE_CS42_7DS_TGACv1_623511_AA2053970
TaMAPKK2		TraesCS5B02G565100.3	TaMAPKK2	Traes_5BL_BB574E77D.2
TaMAPKK3		TraesCS5D02G130900.2	TaMAPKK3	Traes_5DL_0886CB561.2	TaMKK3	TaMKK3-1: TRIAE_CS42_3B_TGACv1_228257_AA0826360. TaMKK3-2: TRIAE_CS42_5BL_TGACv1_405566_AA1330480/5DL_TGACv1_432926_AA1394740. TaMKK3-3: TRIAE_CS42_5AL_TGACv1_373997_AA1187200/5BL_TGACv1_405070_AA1319320/5DL_TGACv1_435057_AA1445420
TaMAPKK4		TraesCS5A02G122700.4	TaMAPKK4	Traes_5AL_5EFCEDAFB.2	TaMKK4	TRIAE_CS42_6AL_TGACv1_472053_AA1517260/6BL_TGACv1_502626_AA1625820/6DL_TGACv1_528809_AA1716310
TaMAPKK5		TraesCS4B02G049000.1	TaMAPKK5	Traes_4BS_EE048CC01.1	TaMKK5	TRIAE_CS42_7AS_TGACv1_572257_AA1851770/7BS_TGACv1_592906_AA1946090/7DS_TGACv1_623332_AA2052160
TaMAPKK6		TraesCS4B02G048100.1	TaMAPKK6	Traes_4BS_59F3F68D1.1	TaMKK6	TRIAE_CS42_4AL_TGACv1_290485_AA0985860/4BL_TGACv1_320624_AA1044950/4DL_TGACv1_342786_AA1122060
TaMAPKK7		TraesCS4B02G048600.1	TaMAPKK7	Traes_4BS_84D913A2E.1
TaMAPKK8		TraesCS4B02G048900.1	TaMAPKK8	Traes_4BS_BDB56BC90.1
TaMAPKK9		TraesCS3B02G066300.1	TaMAPKK9	TRAES3BF024700110CFD_t1
TaMAPKK11		TraesCS4D02G048800.1	TaMAPKK11	Traes_4DS_7F2F2671B.2
TaMAPKK12		TraesCS4D02G048500.1	TaMAPKK12	Traes_4DS_7A016C2E4.1
TaMAPKK13		TraesCS5D02G549600.1	TaMAPKK13	Traes_5DL_F89F21E65.1
TaMAPKK14		TraesCS4A02G265900.1	TaMAPKK14	Traes_4AL_75E7BE9EE.1
TaMAPKK15		TraesCS4A02G266000.1	TaMAPKK15	Traes_4AL_429683D72.1
TaMAPKK16		TraesCS4A02G266100.1	TaMAPKK16	Traes_4AL_B7C432896.2
TaMAPKK17		TraesCS4A02G266200.1	TaMAPKK17	Traes_4AL_84DFF6A541.1
TaMAPKK18		TraesCS5B02G122600.1	TaMAPKK18	Traes_5BL_EC9896AB3.2
TaMAPKKK1	TaMEKK1	TraesCS2A02G407600.1	TaMEKK1	Traes_2BL_23D01E7F4
TaMAPKKK2	TaMEKK2	TraesCS4D02G027600.1	TaMEKK2	Traes_4DS_63F7CF3CE
TaMAPKKK3	TaMEKK3	TraesCS4B02G210600.2	TaMEKK3	Traes_4BL_A7AE389EE
TaMAPKKK4	TaMEKK4	TraesCS6A02G245000.3	TaMEKK4	Traes_6BL_93505FEAF
TaMAPKKK4-1	TaMEKK4-1	TraesCS6B02G279300.1
TaMAPKKK5	TaMEKK5	TraesCS2A02G199700.1	TaMEKK5	Traes_2AS_6DA49285E
TaMAPKKK7	TaMEKK7	TraesCS3B02G289500.1	TaMEKK7	TRAES3BF169900020CFD_g
TaMAPKKK8	TaMEKK8	TraesCS3B02G288100.1	TaMEKK8	TRAES3BF036800120CFD_g
TaMAPKKK9	TaMEKK9	TraesCS3B02G288300.1	TaMEKK9	TRAES3BF036800100CFD_g
TaMAPKKK10	TaMEKK10	TraesCS4D02G211300.2	TaMEKK10	Traes_4DL_94E10E6EB
TaMAPKKK11	TaMEKK11	TraesCS5D02G475900.1	TaMEKK11	Traes_5DL_ADFFAE33D
TaMAPKKK12	TaMEKK12	TraesCS4A02G093800.2	TaMEKK12	Traes_4AS_DF85CBD39
TaMAPKKK14	TaMEKK14	TraesCS5A02G118200.1	TaMEKK14	Traes_5AS_9A8A9187C
TaMAPKKK15	TaMEKK15	TraesCS5A02G463100.2	TaMEKK15	Traes_5AL_DEDF36AD2
TaMAPKKK16	TaMEKK16	TraesCS5B02G474500.1	TaMEKK16	Traes_5BL_35A6B4387
TaMAPKKK17	TaMEKK17	TraesCS5A02G200800.1	TaMEKK17	Traes_5AL_4D0919BA1
TaMAPKKK18	TaMEKK18	TraesCS2B02G526200.3	TaMEKK18	Traes_2BL_84B12F4F8
TaMAPKKK20	TaMEKK20	TraesCS2A02G498000.3	TaMEKK20	Traes_2AL_66079157A
TaMAPKKK21	TaMEKK21	TraesCS6A02G149900.1	TaMEKK21	Traes_6AS_E690A27CA
TaMAPKKK22	TaMEKK22	TraesCS5A02G392500.1	TaMEKK22	Traes_5AL_F9C2BEAF3
TaMAPKKK23	TaMEKK23	TraesCS6D02G139200.1	TaMEKK23	Traes_6DS_185723D1E
TaMAPKKK24	TaMEKK24	TraesCS5B02G199400.1	TaMEKK24	Traes_5BL_3EFFD8013
TaMAPKKK25	TaMEKK25	TraesCS5B02G196400.1	TaMEKK25	Traes_5BL_38DB82ACF
TaMAPKKK26	TaMEKK26	TraesCS2D02G093700.1	TaMEKK26	Traes_2DS_122AEE879
TaMAPKKK27	TaMEKK27	TraesCS2B02G110500.1	TaMEKK27	Traes_2BS_8506C57C5
TaMAPKKK28	TaMEKK28	TraesCS2A02G095300.1	TaMEKK28	Traes_2AS_F0521C4F2
TaMAPKKK29	TaMEKK29	TraesCS5D02G206500.1	TaMEKK29	Traes_5DL_243735D6C
TaMAPKKK30	TaZIK1	TraesCS5D02G145100.1	TaZIK1	Traes_5DL_9824E97A8
TaMAPKKK31	TaZIK2	TraesCS6D02G236400.1	TaZIK2	Traes_6DL_F70F83614
TaMAPKKK32	TaZIK3	TraesCS2A02G195900.2	TaZIK3	Traes_2AS_2B84A0A98
TaMAPKKK33	TaZIK4	TraesCS6B02G270400.1	TaZIK4	Traes_6BL_4A17F7221
TaMAPKKK34	TaZIK5	TraesCS2D02G197600.1	TaZIK5	Traes_2DS_AA3E486F3
TaMAPKKK36	TaZIK7	TraesCS2B02G223600.1	TaZIK7	Traes_2BS_18264AA5C
TaMAPKKK37	TaZIK8	TraesCS2B02G216800.1	TaZIK8	Traes_2BS_1E887CFE5
TaMAPKKK38	TaZIK9	TraesCS1D02G026200.2	TaZIK9	Traes_1DS_34EFDA767
TaMAPKKK39	TaZIK10	TraesCS6A02G255100.2	TaZIK10	Traes_6AL_48165ABE5
TaMAPKKK40	TaZIK11	TraesCS5B02G146100.1	TaZIK11	Traes_5BL_4002B5518
TaMAPKKK41	TaRaf1	TraesCS6A02G172600.1	TaRaf1	Traes_6DS_D8750EB5A
TaMAPKKK42	TaRaf2	TraesCSU02G203100.1	TaRaf2	Traes_2BL_4CAF2C184
TaMAPKKK43	TaRaf3	TraesCS3B02G110300.1	TaRaf3	Traes_6BL_01E6CE316
TaMAPKKK44	TaRaf4	TraesCS2D02G003900.1	TaRaf4	Traes_2DS_DFE006BB6
TaMAPKKK45	TaRaf5	TraesCS3D02G273200.1	TaRaf5	Traes_3DL_CFCA7AA6B
TaMAPKKK46	TaRaf6	TraesCS2D02G050700.1	TaRaf6	Traes_2DS_0BFF3B23D
TaMAPKKK47	TaRaf7	TraesCS7D02G022200.1	TaRaf7	Traes_7DS_361EC0618
TaMAPKKK48	TaRaf8	TraesCS7D02G079100.1	TaRaf8	Traes_7DS_A3EB5BFEB
TaMAPKKK50	TaRaf10	TraesCS7D02G099200.2	TaRaf10	Traes_7DS_D56FBFFD4
TaMAPKKK51	TaRaf11	TraesCS7D02G230200.1	TaRaf11	Traes_7DS_5A97B2141
TaMAPKKK52	TaRaf12	TraesCS7D02G230500.1	TaRaf12	Traes_7DS_342F25C32
TaMAPKKK53	TaRaf13	TraesCS1B02G372400.1	TaRaf13	Traes_1BL_C9B36DE76
TaMAPKKK54	TaRaf14	TraesCS7D02G503600.1	TaRaf14	Traes_7DL_F0110933B
TaMAPKKK56	TaRaf16	TraesCS3A02G039100.1	TaRaf16	Traes_3DS_4E61EE6EA
TaMAPKKK57	TaRaf17	TraesCS3D02G040600.1	TaRaf17	Traes_3DS_6801BD0D2
TaMAPKKK58	TaRaf18	TraesCS3B02G259800.1	TaRaf18	Traes_3DL_B28036C5B
TaMAPKKK59	TaRaf19	TraesCS2A02G216900.1	TaRaf19	Traes_2AS_9219695D6
TaMAPKKK60	TaRaf20	TraesCS2A02G217000.1	TaRaf20	Traes_2AS_79A94F84A
TaMAPKKK61	TaRaf21	TraesCS7D02G384700.1	TaRaf21	Traes_7DL_705BA7CDD
TaMAPKKK62	TaRaf22	TraesCS4A02G313900.1	TaRaf22	Traes_4AL_1C557F688
TaMAPKKK63	TaRaf23	TraesCS4A02G383000.1	TaRaf23	Traes_4AL_06A8F8B8F
TaMAPKKK64	TaRaf24	TraesCS4A02G465900.2	TaRaf24	Traes_4AL_FEFC21AAB
TaMAPKKK64-1	TaRaf24-1	TraesCS4A02G464700.1
TaMAPKKK65	TaRaf25	TraesCS4A02G465000.1	TaRaf25	Traes_4AL_C217A20A1
TaMAPKKK66	TaRaf26	TraesCS1D02G273800.2	TaRaf26	Traes_1DL_FB90601E7
TaMAPKKK67	TaRaf27	TraesCS1D02G360600.1	TaRaf27	Traes_1DL_F49D0E56A
TaMAPKKK68	TaRaf28	TraesCS1D02G431400.1	TaRaf28	Traes_1DL_A0FB3E1D3
TaMAPKKK69	TaRaf29	TraesCS2D02G588200.1	TaRaf29	Traes_2DL_C5A0BDC60
TaMAPKKK70	TaRaf30	TraesCS1D02G423800.1	TaRaf30	Traes_1DL_56B195A26
TaMAPKKK71	TaRaf31	TraesCS6A02G004500.1	TaRaf31	Traes_6AS_006C344A3
TaMAPKKK72	TaRaf32	TraesCS3A02G003900.1	TaRaf32	Traes_3AS_A2CECBF17
TaMAPKKK73	TaRaf33	TraesCS3A02G039200.1	TaRaf33	Traes_3AS_769E90DDD
TaMAPKKK74	TaRaf34	TraesCS3A02G039400.1	TaRaf34	Traes_3AS_5AF26B2FC
TaMAPKKK75	TaRaf35	TraesCS3A02G096500.1	TaRaf35	Traes_3AS_A542EC6F6
TaMAPKKK76	TaRaf36	TraesCS3A02G246100.1	TaRaf36	Traes_3AL_7F6E774BB
TaMAPKKK78	TaRaf38	TraesCS3D02G501400.1	TaRaf38	Traes_3AL_60BB7086F
TaMAPKKK79	TaRaf39	TraesCS3A02G493900.1	TaRaf39	Traes_3AL_F384515F5
TaMAPKKK80	TaRaf40	TraesCS2A02G217600.1	TaRaf40	Traes_2AS_0C8932B8E
TaMAPKKK81	TaRaf41	TraesCS5A02G292500.1	TaRaf41	Traes_5AL_3FE725FD4
TaMAPKKK82	TaRaf42	TraesCSU02G072500.1	TaRaf42	Traes_5AL_A236B0387
TaMAPKKK83	TaRaf43	TraesCS5A02G351500.1	TaRaf43	Traes_5AL_CDD4A02E7
TaMAPKKK84	TaRaf44	TraesCS5A02G351000.1	TaRaf44	Traes_5AL_13784C39B
TaMAPKKK85	TaRaf45	TraesCS5A02G352000.1	TaRaf45	Traes_5AL_68C659562
TaMAPKKK86	TaRaf46	TraesCS5D02G386800.1	TaRaf46	Traes_5AL_7B1C0342F
TaMAPKKK88	TaRaf48	TraesCS1A02G422800.1	TaRaf48	Traes_1AL_C21696173
TaMAPKKK90	TaRaf50	TraesCS7A02G152100.1	TaRaf50	Traes_7AS_81545C211
TaMAPKKK91	TaRaf51	TraesCS4D02G089300.1	TaRaf51	Traes_4DS_7D8A5F90B
TaMAPKKK92	TaRaf52	TraesCS5B02G337300.1	TaRaf52	Traes_5DL_3191490FE
TaMAPKKK93	TaRaf53	TraesCS5D02G018800.1	TaRaf53	Traes_5BS_0B466F42F
TaMAPKKK94	TaRaf54	TraesCS5B02G012000.1	TaRaf54	Traes_5BS_43731B6AC
TaMAPKKK95	TaRaf55	TraesCS5B02G204900.1	TaRaf55	Traes_5BL_E44E042FD
TaMAPKKK96	TaRaf56	TraesCS5B02G292000.2	TaRaf56	Traes_5BL_2DA8896EE
TaMAPKKK97	TaRaf57	TraesCS5B02G353800.1	TaRaf57	Traes_5BL_11A7A1F5C
TaMAPKKK98	TaRaf58	TraesCS5D02G482000.1	TaRaf58	Traes_5DL_294C4EDB3
TaMAPKKK99	TaRaf59	TraesCS3A02G001500.1	TaRaf59	Traes_3AS_2A0765E10
TaMAPKKK100	TaRaf60	TraesCS3A02G274000.1	TaRaf60	Traes_3AL_82306B917
TaMAPKKK101	TaRaf61	TraesCS5D02G019400.1	TaRaf61	Traes_5DS_53F8C78FA
TaMAPKKK102	TaRaf62	TraesCS7D02G474700.1	TaRaf62	Traes_7BL_46880A4FE
TaMAPKKK103	TaRaf63	TraesCS7A02G326700.1	TaRaf63	Traes_7AL_9AD23808D
TaMAPKKK104	TaRaf64	TraesCS1D02G273600.1	TaRaf64	Traes_1DL_0162A6BAC
TaMAPKKK104-1	TaRaf64-1	TraesCS1B02G283400.1
TaMAPKKK105	TaRaf65	TraesCS3A02G045200.1	TaRaf65	Traes_3AS_A0EA6D12C
TaMAPKKK106	TaRaf66	TraesCS4A02G456900.1	TaRaf66	Traes_4AL_48E7FB1C6
TaMAPKKK107	TaRaf67	TraesCS7A02G032700.1	TaRaf67	Traes_4AL_83D9333FE
TaMAPKKK108	TaRaf68	TraesCS3D02G023600.1	TaRaf68	Traes_5DL_62B6846F6
TaMAPKKK109	TaRaf69	TraesCS2D02G219800.1	TaRaf69	Traes_2DS_42A9CC22D
TaMAPKKK110	TaRaf70	TraesCS4B02G289100.1	TaRaf70	Traes_4BL_3626CDB73
TaMAPKKK111	TaRaf71	TraesCS3A02G315100.1	TaRaf71	Traes_3AL_5DC02A5FC
TaMAPKKK112	TaRaf72	TraesCS5D02G359500.1	TaRaf72	Traes_5DL_0A74AE348
TaMAPKKK113	TaRaf73	TraesCS3D02G108500.1	TaRaf73	Traes_3AS_C492FCE9A
TaMAPKKK115	TaRaf75	TraesCS3A02G229800.1	TaRaf75	Traes_3AL_0187ECBAC
TaMAPKKK116	TaRaf76	TraesCS1B02G454000.2	TaRaf76	Traes_1BL_1E2841006
TaMAPKKK117	TaRaf77	TraesCS3D02G097000.1	TaRaf77	Traes_3DS_0B1914F50
TaMAPKKK119	TaRaf79	TraesCS2A02G577000.1	TaRaf79	Traes_2AL_0E43EBBB6
TaMAPKKK120	TaRaf80	TraesCS4A02G317600.1	TaRaf80	Traes_4AL_9601B9873
TaMAPKKK121	TaRaf81	TraesCS2D02G066900.1	TaRaf81	Traes_2DS_964FA3D25
TaMAPKKK122	TaRaf82	TraesCS2A02G214000.1	TaRaf82	Traes_2AS_DCD2F10331
TaMAPKKK123	TaRaf83	TraesCS5D02G358700.1	TaRaf83	Traes_5DL_A367964F5
TaMAPKKK123-1	TaRaf83-1	TraesCS5D02G358200.1
TaMAPKKK125	TaRaf85	TraesCS7D02G153800.1	TaRaf85	Traes_7DS_81C827CE6
TaMAPKKK126	TaRaf86	TraesCSU02G011500.1	TaRaf86	Traes_6BS_511AB47D71
TaMAPKKK127	TaRaf87	TraesCS6D02G339600.1	TaRaf87	Traes_6DL_7662129AC
TaMAPKKK128	TaRaf88	TraesCS1B02G446500.1	TaRaf88	Traes_1BL_CDC566E72
TaMAPKKK129	TaRaf89	TraesCS6B02G320800.1	TaRaf89	Traes_6BL_658AE8589
TaMAPKKK130	TaRaf90	TraesCS7A02G044600.1	TaRaf90	Traes_7AS_0BE0D89AC
TaMAPKKK131	TaRaf91	TraesCS6B02G215100.2	TaRaf91	Traes_6BS_EAABDE59A
TaMAPKKK132	TaRaf92	TraesCS5B02G353600.1	TaRaf92	Traes_5BL_17A56822E
TaMAPKKK133	TaRaf93	TraesCS1D02G004300.1	TaRaf93	Traes_1BS_EA26D2661
TaMAPKKK134	TaRaf94	TraesCS5D02G547500.1	TaRaf94	Traes_5DL_383D5A71F
TaMAPKKK135	TaRaf95	TraesCS2D02G598800.1	TaRaf95	Traes_2DL_77990F25A
TaMAPKKK136	TaRaf96	TraesCS2B02G241600.1	TaRaf96	Traes_2BS_C0AED9734
TaMAPKKK137	TaRaf97	TraesCS3D02G472000.1	TaRaf97	Traes_3DL_73ACAB95C
TaMAPKKK139	TaRaf99	TraesCS3A02G493500.1	TaRaf99	Traes_3AL_AB54706CA
TaMAPKKK140	TaRaf100	TraesCS5D02G097900.1	TaRaf100	Traes_5BS_F1687AA56
TaMAPKKK141	TaRaf101	TraesCS7D02G000800.1	TaRaf101	Traes_7DS_A46AFAE10
TaMAPKKK142	TaRaf102	TraesCS2A02G032200.1	TaRaf102	Traes_2AS_CC27D1C41
TaMAPKKK144	TaRaf104	TraesCS3D02G501100.1	TaRaf104	Traes_3DL_3D1CAD68F
TaMAPKKK145	TaRaf105	TraesCS2B02G242300.1	TaRaf105	Traes_2BS_5C64FC44A
TaMAPKKK146	TaRaf106	TraesCS2B02G241400.1	TaRaf106	Traes_4BS_C5AB35B0C
TaMAPKKK147	TaRaf107	TraesCS2A02G216600.1	TaRaf107	Traes_2AS_E5AB3458C
TaMAPKKK148	TaRaf108	TraesCS1A02G003900.1	TaRaf108	Traes_1BS_41E5F1990
TaMAPKKK150	TaRaf110	TraesCS3B02G008600.2	TaRaf110	TRAES3BF061500080CFD_t1
TaMAPKKK151	TaRaf111	TraesCS3B02G123800.1	TaRaf111	TRAES3BF104900080CFD_t1
TaMAPKKK152	TaRaf112	TraesCS3B02G259100.1	TaRaf112	TRAES3BF026200090CFD_t1
TaMAPKKK153	TaRaf113	TraesCS3B02G351800.1	TaRaf113	TRAES3BF086600060CFD_t1
TaMAPKKK154	TaRaf114	TraesCS3B02G478400.1	TaRaf114	TRAES3BF078400040CFD_t1
TaMAPKKK155	TaRaf115	TraesCS6B02G217100.1	TaRaf115	Traes_6BS_5BFDC774A
