# Supplementary material for: Bioinformatic Identification and Expression Analyses of the MAPK–MAP4K Gene Family Reveal a Putative Functional MAP4K10-MAP3K7/8-MAP2K1/11-MAPK3/6 Cascade in Wheat (Triticum aestivum L.)
Source: Plants (Basel). 2024 Mar 24;13(7):941. doi: 10.3390/plants13070941 (PMC11013086; doi:10.3390/plants13070941)
Supplement: Supplementary file 1 [file plants-13-00941-s001.zip › plants-2867660-supplementary/Supplementary Figure S1-S10 and Supplementary table S1-S7/Supplementary table S1-S7/Supplementary table 2.xlsx]

## Sheet: T.aestivum and T.aestivum
Table S2 The Ka/Ks ratio of MAPK-MAP4K gene pairs in wheat
TaMAPK-TaMAP4K Gene ID	Gene Name	TaMAPK-TaMAP4K Gene ID	Gene Name	Ka	Ks	Ka/Ks	EffectiveLen	AverageS-sites	AverageN-sites	Selection pressure	Mya
TraesCS1A02G003900	TaMAPKKK148	TraesCS1B02G004000	/	0.206398	0.645168	0.319914	996	219.167	776.833	Purifying selection	49.6283
TraesCS1A02G003900	TaMAPKKK148	TraesCS1B02G003200	/	0.205545	0.463678	0.443292	978	217.833	760.167	Purifying selection	35.6676
TraesCS1A02G025900	/	TraesCS1D02G026200	TaMAPKKK38	0.00564045	0.0618142	0.0912484	1845	421.333	1423.67	Purifying selection	4.75494
TraesCS1A02G086500	TaMAPK11	TraesCS1B02G104900	TaMAPK27	0.00557846	0.0991814	0.056245	1647	387.5	1259.5	Purifying selection	7.62934
TraesCS1A02G086500	TaMAPK11	TraesCS1D02G088000	TaMAPK4	0.00557475	0.09941	0.0560784	1647	386.667	1260.33	Purifying selection	7.64692
TraesCS1A02G181900	TaMAPKKKK1	TraesCS1B02G199100	TaMAPKKKK2	0.00425662	0.050351	0.0845391	2142	492.833	1649.17	Purifying selection	3.87315
TraesCS1A02G181900	TaMAPKKKK1	TraesCS1D02G185000	TaMAPKKKK3	0.00182159	0.0352945	0.051611	2142	493.083	1648.92	Purifying selection	2.71496
TraesCS1A02G184500	TaMAPK14	TraesCS1B02G192600	TaMAPK28	0.00232874	0.07041	0.033074	1128	267.833	860.167	Purifying selection	5.41615
TraesCS1A02G184500	TaMAPK14	TraesCS1D02G192200	/	0.00116347	0.034379	0.0338424	1128	267.833	860.167	Purifying selection	2.64454
TraesCS1A02G273600	/	TraesCS1D02G273600	TaMAPKKK104	0.0795191	0.151259	0.525715	2019	514.667	1504.33	Purifying selection	11.6353
TraesCS1A02G273600	/	TraesCS1B02G283400	TaMAPKKK104-1	0.0778062	0.165061	0.471377	2025	516.333	1508.67	Purifying selection	12.697
TraesCS1A02G339600	/	TraesCS3A02G274000	TaMAPKKK100	0.333386	1.28815	0.258809	1734	411	1323	Purifying selection	99.0886
TraesCS1A02G339600	/	TraesCS3D02G273200	TaMAPKKK45	0.330506	1.31851	0.250666	1740	412.833	1327.17	Purifying selection	101.424
TraesCS1A02G356300	/	TraesCS1B02G372400	TaMAPKKK53	0.0324176	0.141924	0.228415	2400	592.917	1807.08	Purifying selection	10.9172
TraesCS1A02G366900	/	TraesCS3B02G288100	TaMAPKKK8	0.314228	0.734759	0.427661	1338	337.833	1000.17	Purifying selection	56.5199
TraesCS1A02G402400	TaMAPK41	TraesCS1B02G431400	TaMAPK29	0.0160584	0.148846	0.107886	1644	385.167	1258.83	Purifying selection	11.4497
TraesCS1A02G402400	TaMAPK41	TraesCS1D02G410100	TaMAPK33	0.0136295	0.136222	0.100053	1644	385.333	1258.67	Purifying selection	10.4786
TraesCS1A02G402400	TaMAPK41	TraesCS3A02G242100	TaMAPK39	0.119941	1.01945	0.117653	1608	369	1239	Purifying selection	78.4189
TraesCS1A02G402400	TaMAPK41	TraesCS3B02G270200	TaMAPK16	0.126462	1.04932	0.120518	1620	371.167	1248.83	Purifying selection	80.7172
TraesCS1A02G402400	TaMAPK41	TraesCS3D02G242200	TaMAPK24	0.126708	1.02617	0.123477	1614	370.25	1243.75	Purifying selection	78.9362
TraesCS1A02G415300	TaMAPK42	TraesCS1B02G445300	/	0.0138186	0.0362098	0.381626	1812	424.333	1387.67	Purifying selection	2.78537
TraesCS1A02G415300	TaMAPK42	TraesCS1D02G422800	TaMAPK5	0.0101304	0.0264239	0.383381	1815	423.667	1391.33	Purifying selection	2.03261
TraesCS1A02G415300	TaMAPK42	TraesCS3A02G231700	TaMAPK40	0.128848	1.2168	0.105891	1440	327.833	1112.17	Purifying selection	93.6
TraesCS1A02G415300	TaMAPK42	TraesCS3B02G260900	/	0.120071	1.285	0.0934406	1440	329.917	1110.08	Purifying selection	98.846
TraesCS1A02G415300	TaMAPK42	TraesCS3D02G221700	TaMAPK23	0.116173	1.32285	0.0878198	1425	326.25	1098.75	Purifying selection	101.758
TraesCS1A02G416200	/	TraesCS1B02G446500	TaMAPKKK128	0.00770453	0.156819	0.0491301	1113	265	848	Purifying selection	12.063
TraesCS1A02G416200	/	TraesCS3B02G259800	TaMAPKKK58	0.102495	0.699031	0.146625	1113	265.75	847.25	Purifying selection	53.7716
TraesCS1A02G416200	/	TraesCS1D02G423800	TaMAPKKK70	0.00825156	0.153852	0.053633	1119	266	853	Purifying selection	11.8348
TraesCS1A02G421000	TaMAPK43	TraesCS1B02G452200	TaMAPK6	0.0103686	0.130409	0.0795085	1794	434.417	1359.58	Purifying selection	10.0315
TraesCS1A02G421000	TaMAPK43	TraesCS1D02G428900	TaMAPK34	0.00813367	0.0990107	0.0821494	1791	431.25	1359.75	Purifying selection	7.61621
TraesCS1A02G421000	TaMAPK43	TraesCS3A02G228000	/	0.149421	0.996207	0.14999	1767	419.917	1347.08	Purifying selection	76.6313
TraesCS1A02G421000	TaMAPK43	TraesCS3B02G256700	TaMAPK38	0.147181	1.011	0.14558	1761	419.083	1341.92	Purifying selection	77.7691
TraesCS1A02G421000	TaMAPK43	TraesCS3D02G225600	TaMAPK8	0.149009	1.0266	0.145148	1767	420.25	1346.75	Purifying selection	78.9692
TraesCS1B02G001500	/	TraesCS1D02G004300	TaMAPKKK133	0.0061038	0.306312	0.0199267	1077	254.5	822.5	Purifying selection	23.5625
TraesCS1B02G032500	/	TraesCS1D02G026200	TaMAPKKK38	0.0181579	0.0942069	0.192745	1845	423.583	1421.42	Purifying selection	7.24668
TraesCS1B02G104900	TaMAPK27	TraesCS1D02G088000	TaMAPK4	0.00478026	0.107971	0.0442737	1647	387.833	1259.17	Purifying selection	8.30542
TraesCS1B02G192600	TaMAPK28	TraesCS1D02G192200	/	0.00116392	0.0703182	0.0165522	1128	268.167	859.833	Purifying selection	5.40909
TraesCS1B02G199100	TaMAPKKKK2	TraesCS1D02G185000	TaMAPKKKK3	0.00364613	0.0396132	0.0920434	2142	492.417	1649.58	Purifying selection	3.04717
TraesCS1B02G283400	TaMAPKKK104-1	TraesCS1D02G273600	TaMAPKKK104	0.0666031	0.158711	0.419651	2028	513.833	1514.17	Purifying selection	12.2085
TraesCS1B02G351900	/	TraesCS3A02G274000	TaMAPKKK100	0.33419	1.29025	0.259011	1734	408.583	1325.42	Purifying selection	99.2501
TraesCS1B02G351900	/	TraesCS3D02G273200	TaMAPKKK45	0.327621	1.30744	0.250582	1740	410.75	1329.25	Purifying selection	100.572
TraesCS1B02G372400	TaMAPKKK53	TraesCS1D02G360300	/	0.131847	0.216298	0.609563	1800	453.25	1346.75	Purifying selection	16.6383
TraesCS1B02G372400	TaMAPKKK53	TraesCS3A02G246100	TaMAPKKK76	0.121073	0.34317	0.352806	2391	591	1800	Purifying selection	26.3977
TraesCS1B02G372400	TaMAPKKK53	TraesCS3B02G273200	/	0.11262	0.34997	0.321799	2406	596.25	1809.75	Purifying selection	26.9208
TraesCS1B02G372400	TaMAPKKK53	TraesCS3D02G245300	/	0.115841	0.33999	0.340719	2406	594.75	1811.25	Purifying selection	26.1531
TraesCS1B02G384700	/	TraesCS3B02G288100	TaMAPKKK8	0.336005	0.656866	0.511527	1314	330.583	983.417	Purifying selection	50.5282
TraesCS1B02G431400	TaMAPK29	TraesCS1D02G410100	TaMAPK33	0.0094813	0.109885	0.0862835	1665	391.333	1273.67	Purifying selection	8.45272
TraesCS1B02G431400	TaMAPK29	TraesCS3A02G242100	TaMAPK39	0.123561	1.18502	0.104269	1632	376	1256	Purifying selection	91.1555
TraesCS1B02G431400	TaMAPK29	TraesCS3B02G270200	TaMAPK16	0.129997	1.22064	0.106499	1644	378.167	1265.83	Purifying selection	93.8956
TraesCS1B02G431400	TaMAPK29	TraesCS3D02G242200	TaMAPK24	0.130255	1.2191	0.106845	1638	377.25	1260.75	Purifying selection	93.7771
TraesCS1B02G445300	/	TraesCS3D02G221700	TaMAPK23	0.119545	1.28507	0.0930261	1425	326.25	1098.75	Purifying selection	98.8516
TraesCS1B02G445300	/	TraesCS1D02G422800	TaMAPK5	0.0123489	0.0437017	0.282574	1812	424	1388	Purifying selection	3.36167
TraesCS1B02G445300	/	TraesCS3A02G231700	TaMAPK40	0.133535	1.27773	0.104509	1440	327.5	1112.5	Purifying selection	98.2873
TraesCS1B02G446500	TaMAPKKK128	TraesCS1D02G423800	TaMAPKKK70	0.00710625	0.140909	0.0504315	1113	264.667	848.333	Purifying selection	10.8391
TraesCS1B02G446500	TaMAPKKK128	TraesCS3A02G230500	/	0.101172	0.683354	0.148053	1107	263.5	843.5	Purifying selection	52.5657
TraesCS1B02G446500	TaMAPKKK128	TraesCS3B02G259800	TaMAPKKK58	0.100463	0.698742	0.143776	1107	263.25	843.75	Purifying selection	53.7494
TraesCS1B02G446500	TaMAPKKK128	TraesCS3D02G222800	/	0.100505	0.687732	0.14614	1107	263.583	843.417	Purifying selection	52.9025
TraesCS1B02G452200	TaMAPK6	TraesCS1D02G428900	TaMAPK34	0.00663476	0.103485	0.0641134	1797	434.5	1362.5	Purifying selection	7.96038
TraesCS1B02G452200	TaMAPK6	TraesCS3A02G228000	/	0.14733	1.07702	0.136794	1770	423.083	1346.92	Purifying selection	82.8479
TraesCS1B02G452200	TaMAPK6	TraesCS3B02G256700	TaMAPK38	0.145088	1.1142	0.130217	1764	422.25	1341.75	Purifying selection	85.7076
TraesCS1B02G452200	TaMAPK6	TraesCS3D02G225600	TaMAPK8	0.146919	1.11062	0.132285	1770	423.417	1346.58	Purifying selection	85.4325
TraesCS1B02G454000	TaMAPKKK116	TraesCS1D02G430800	/	0.205596	0.596468	0.344689	1932	473.167	1458.83	Purifying selection	45.8821
TraesCS1D02G341600	/	TraesCS3A02G274000	TaMAPKKK100	0.333678	1.30859	0.254989	1725	407.25	1317.75	Purifying selection	100.661
TraesCS1D02G341600	/	TraesCS3D02G273200	TaMAPKKK45	0.329414	1.28606	0.256142	1731	409.083	1321.92	Purifying selection	98.9276
TraesCS1D02G360400	/	TraesCS3A02G246100	TaMAPKKK76	0.102389	0.329277	0.310952	2373	590.667	1782.33	Purifying selection	25.329
TraesCS1D02G372900	/	TraesCS3B02G288100	TaMAPKKK8	0.366095	0.786599	0.465415	1308	329.583	978.417	Purifying selection	60.5076
TraesCS1D02G410100	TaMAPK33	TraesCS3A02G242100	TaMAPK39	0.120266	1.21937	0.098629	1632	375.833	1256.17	Purifying selection	93.798
TraesCS1D02G410100	TaMAPK33	TraesCS3B02G270200	TaMAPK16	0.126698	1.27078	0.0997014	1644	378	1266	Purifying selection	97.7519
TraesCS1D02G410100	TaMAPK33	TraesCS3D02G242200	TaMAPK24	0.126942	1.22724	0.103437	1638	377.083	1260.92	Purifying selection	94.4028
TraesCS1D02G422800	TaMAPK5	TraesCS3A02G231700	TaMAPK40	0.132015	1.25163	0.105474	1440	327.5	1112.5	Purifying selection	96.2795
TraesCS1D02G422800	TaMAPK5	TraesCS3B02G260900	/	0.123209	1.32306	0.0931244	1440	329.583	1110.42	Purifying selection	101.774
TraesCS1D02G422800	TaMAPK5	TraesCS3D02G221700	TaMAPK23	0.119328	1.36344	0.0875196	1425	325.917	1099.08	Purifying selection	104.88
TraesCS1D02G423800	TaMAPKKK70	TraesCS3A02G230500	/	0.10101	0.692286	0.145909	1107	264	843	Purifying selection	53.2527
TraesCS1D02G423800	TaMAPKKK70	TraesCS3B02G259800	TaMAPKKK58	0.0976306	0.708988	0.137704	1113	264.583	848.417	Purifying selection	54.5375
TraesCS1D02G423800	TaMAPKKK70	TraesCS3D02G222800	/	0.100363	0.717263	0.139924	1113	264.917	848.083	Purifying selection	55.1741
TraesCS1D02G428900	TaMAPK34	TraesCS3A02G228000	/	0.155611	1.01075	0.153956	1770	420.333	1349.67	Purifying selection	77.7498
TraesCS1D02G428900	TaMAPK34	TraesCS3B02G256700	TaMAPK38	0.152489	1.01569	0.150134	1764	419.667	1344.33	Purifying selection	78.1297
TraesCS1D02G428900	TaMAPK34	TraesCS3D02G225600	TaMAPK8	0.155198	1.0417	0.148984	1770	420.667	1349.33	Purifying selection	80.1311
TraesCS2A02G051000	/	TraesCS2D02G050700	TaMAPKKK46	0.153394	0.477968	0.320929	315	75.9167	239.083	Purifying selection	36.7668
TraesCS2A02G095300	TaMAPKKK28	TraesCS2B02G110500	TaMAPKKK27	0.00796424	0.0727382	0.109492	3996	966.5	3029.5	Purifying selection	5.59525
TraesCS2A02G095300	TaMAPKKK28	TraesCS2D02G093700	TaMAPKKK26	0.00729469	0.0739662	0.0986219	3996	965.417	3030.58	Purifying selection	5.68971
TraesCS2A02G190200	/	TraesCS2D02G197600	TaMAPKKK34	0.00415322	0.0442606	0.0938355	957	232.667	724.333	Purifying selection	3.40466
TraesCS2A02G190200	/	TraesCS2B02G216800	TaMAPKKK37	0.0110157	0.0810079	0.135983	966	234.417	731.583	Purifying selection	6.23137
TraesCS2A02G195900	TaMAPKKK32	TraesCS2B02G223600	TaMAPKKK36	0.00682846	0.0782043	0.0873157	2103	484.75	1618.25	Purifying selection	6.01571
TraesCS2A02G195900	TaMAPKKK32	TraesCS2D02G203900	/	0.00620929	0.0849039	0.0731331	2103	485.833	1617.17	Purifying selection	6.53107
TraesCS2A02G199700	TaMAPKKK5	TraesCS2B02G227000	/	0.00319617	0.0553501	0.0577446	1629	374.833	1254.17	Purifying selection	4.2577
TraesCS2A02G199700	TaMAPKKK5	TraesCS2D02G207400	/	0.00399681	0.0582548	0.0686092	1629	374.667	1254.33	Purifying selection	4.48114
TraesCS2A02G214000	TaMAPKKK122	TraesCS2D02G219800	TaMAPKKK109	0.022527	0.100376	0.224426	2043	510.917	1532.08	Purifying selection	7.72121
TraesCS2A02G216300	/	TraesCS2B02G241400	TaMAPKKK146	0.036268	0.10148	0.35739	2001	489.917	1511.08	Purifying selection	7.80616
TraesCS2A02G217000	TaMAPKKK60	TraesCS2B02G242400	/	0.0740912	0.151884	0.487815	1128	275.167	852.833	Purifying selection	11.6834
TraesCS2A02G217600	TaMAPKKK80	TraesCS2B02G243100	/	0.00767515	0.0870209	0.088199	1017	231.25	785.75	Purifying selection	6.69391
TraesCS2A02G233400	TaMAPKKKK4	TraesCS2B02G249900	TaMAPKKKK5	0.00380752	0.0457047	0.0833069	2076	496.167	1579.83	Purifying selection	3.51575
TraesCS2A02G233400	TaMAPKKKK4	TraesCS2D02G232200	TaMAPKKKK6	0.00412503	0.0277286	0.148764	2076	495.917	1580.08	Purifying selection	2.13297
TraesCS2A02G407600	TaMAPKKK1	TraesCS2B02G425500	/	0.0244122	0.0790441	0.308843	2460	586.5	1873.5	Purifying selection	6.08031
TraesCS2A02G407600	TaMAPKKK1	TraesCS2D02G404700	/	0.0241121	0.0582704	0.413798	2481	591.583	1889.42	Purifying selection	4.48234
TraesCS2A02G407600	TaMAPKKK1	TraesCS6A02G245000	TaMAPKKK4	0.151097	0.907049	0.166581	2427	580.083	1846.92	Purifying selection	69.773
TraesCS2A02G407600	TaMAPKKK1	TraesCS6B02G279300	TaMAPKKK4-1	0.133807	0.850934	0.157247	2343	561.417	1781.58	Purifying selection	65.4565
TraesCS2A02G407600	TaMAPKKK1	TraesCS6D02G227300	/	0.151153	0.879912	0.171782	2427	581.917	1845.08	Purifying selection	67.6855
TraesCS2A02G498000	TaMAPKKK20	TraesCS2B02G526200	TaMAPKKK18	0.00857034	0.081635	0.104984	3969	917.917	3051.08	Purifying selection	6.27962
TraesCS2A02G498000	TaMAPKKK20	TraesCS2D02G498100	/	0.00745621	0.0713919	0.104441	3861	895.75	2965.25	Purifying selection	5.49169
TraesCS2A02G578900	/	TraesCS2D02G598800	TaMAPKKK135	0.360516	1.10355	0.326689	1290	301	989	Purifying selection	84.8882
TraesCS2B02G082200	/	TraesCS2D02G066900	TaMAPKKK121	0.195388	0.643583	0.303594	795	189.417	605.583	Purifying selection	49.5064
TraesCS2B02G110500	TaMAPKKK27	TraesCS2D02G093700	TaMAPKKK26	0.00495528	0.044698	0.110861	4005	967.917	3037.08	Purifying selection	3.43831
TraesCS2B02G216800	TaMAPKKK37	TraesCS2D02G197600	TaMAPKKK34	0.00833245	0.0442117	0.188467	957	232.917	724.083	Purifying selection	3.4009
TraesCS2B02G223600	TaMAPKKK36	TraesCS2D02G203900	/	0.00432746	0.073321	0.0590206	2109	486.75	1622.25	Purifying selection	5.64008
TraesCS2B02G241400	TaMAPKKK146	TraesCS2D02G221900	/	0.0338734	0.0953664	0.355193	2001	491.333	1509.67	Purifying selection	7.33588
TraesCS2B02G249900	TaMAPKKKK5	TraesCS2D02G232200	TaMAPKKKK6	0.00507858	0.0544077	0.0933431	2076	495.417	1580.58	Purifying selection	4.18521
TraesCS2B02G425500	/	TraesCS6B02G279300	TaMAPKKK4-1	0.135456	0.846362	0.160045	2355	566.333	1788.67	Purifying selection	65.1048
TraesCS2B02G425500	/	TraesCS6A02G245000	TaMAPKKK4	0.158637	0.860845	0.184281	2616	628.583	1987.42	Purifying selection	66.2189
TraesCS2B02G526200	TaMAPKKK18	TraesCS2D02G498100	/	0.00507387	0.0506911	0.100094	3864	897.667	2966.33	Purifying selection	3.89931
TraesCS2B02G606100	/	TraesCS2D02G598800	TaMAPKKK135	0.250765	1.2064	0.207863	1035	244.083	790.917	Purifying selection	92.7997
TraesCS2B02G610200	/	TraesCS2D02G588200	TaMAPKKK69	0.0201659	0.107844	0.186992	1638	389.917	1248.08	Purifying selection	8.29567
TraesCS2D02G404700	/	TraesCS6A02G245000	TaMAPKKK4	0.153726	0.832166	0.18473	2616	627.917	1988.08	Purifying selection	64.0128
TraesCS2D02G404700	/	TraesCS6B02G279300	TaMAPKKK4-1	0.131422	0.815177	0.161219	2355	566	1789	Purifying selection	62.7059
TraesCS3A02G001500	TaMAPKKK99	TraesCS3B02G000400	/	0.0152724	0.15936	0.0958358	1095	268.167	826.833	Purifying selection	12.2584
TraesCS3A02G001500	TaMAPKKK99	TraesCS3D02G010000	/	0.0110116	0.165963	0.0663498	1092	268.667	823.333	Purifying selection	12.7664
TraesCS3A02G003900	TaMAPKKK72	TraesCS3B02G008600	TaMAPKKK150	0.0317866	0.162855	0.195183	2043	532.833	1510.17	Purifying selection	12.5273
TraesCS3A02G003900	TaMAPKKK72	TraesCS3D02G005400	/	0.0243744	0.137967	0.176668	1203	285.667	917.333	Purifying selection	10.6129
TraesCS3A02G039100	TaMAPKKK56	TraesCS3B02G043700	/	0.110495	0.373926	0.295499	1440	339.333	1100.67	Purifying selection	28.7635
TraesCS3A02G039100	TaMAPKKK56	TraesCS3D02G040300	/	0.084521	0.371134	0.227737	1284	297.75	986.25	Purifying selection	28.5488
TraesCS3A02G039200	TaMAPKKK73	TraesCS3B02G043600	/	0.123814	0.343542	0.360405	2031	490.417	1540.58	Purifying selection	26.4263
TraesCS3A02G039200	TaMAPKKK73	TraesCS3D02G040400	/	0.0192782	0.137159	0.140553	540	119.667	420.333	Purifying selection	10.5507
TraesCS3A02G045200	TaMAPKKK105	TraesCS3B02G038900	/	0.0148139	0.127386	0.116292	1185	298.75	886.25	Purifying selection	9.79889
TraesCS3A02G045200	TaMAPKKK105	TraesCS3D02G036000	/	0.00673594	0.0951141	0.0708196	1197	302.25	894.75	Purifying selection	7.31647
TraesCS3A02G094800	/	TraesCS3B02G110300	TaMAPKKK43	0.0402429	0.111387	0.361289	435	92.5833	342.417	Purifying selection	8.56823
TraesCS3A02G096500	TaMAPKKK75	TraesCS3B02G112300	/	0.0111004	0.105224	0.105493	1941	488.917	1452.08	Purifying selection	8.09417
TraesCS3A02G096500	TaMAPKKK75	TraesCS3D02G097000	TaMAPKKK117	0.0138724	0.0617918	0.224503	1944	488.917	1455.08	Purifying selection	4.75322
TraesCS3A02G105400	/	TraesCS3B02G123800	TaMAPKKK151	0.0222819	0.0854219	0.260846	1731	425.25	1305.75	Purifying selection	6.57091
TraesCS3A02G228000	/	TraesCS3D02G225600	TaMAPK8	0.000711913	0.0451443	0.0157697	1839	433.667	1405.33	Purifying selection	3.47264
TraesCS3A02G228000	/	TraesCS3B02G256700	TaMAPK38	0.00145033	0.0460193	0.0315156	1806	425.667	1380.33	Purifying selection	3.53994
TraesCS3A02G229800	TaMAPKKK115	TraesCS3B02G259100	TaMAPKKK152	0.0400297	0.0987184	0.405494	2094	567.583	1526.42	Purifying selection	7.59372
TraesCS3A02G230500	/	TraesCS3B02G259800	TaMAPKKK58	0.00342304	0.0840841	0.0407096	1155	276.583	878.417	Purifying selection	6.46801
TraesCS3A02G231700	TaMAPK40	TraesCS3B02G260900	/	0.0196865	0.0779314	0.252613	1470	337.75	1132.25	Purifying selection	5.99473
TraesCS3A02G231700	TaMAPK40	TraesCS3D02G221700	TaMAPK23	0.022509	0.0782162	0.287779	1464	336.583	1127.42	Purifying selection	6.01663
TraesCS3A02G242100	TaMAPK39	TraesCS3B02G270200	TaMAPK16	0.00296663	0.0336553	0.0881473	1746	395	1351	Purifying selection	2.58887
TraesCS3A02G242100	TaMAPK39	TraesCS3B02G256700	TaMAPK38	0.186815	2.63532	0.0708889	1692	389.833	1302.17	Purifying selection	202.717
TraesCS3A02G242100	TaMAPK39	TraesCS3D02G242200	TaMAPK24	0.00222511	0.0204922	0.108583	1746	395.75	1350.25	Purifying selection	1.57632
TraesCS3A02G242100	TaMAPK39	TraesCS3D02G225600	TaMAPK8	0.192879	2.61237	0.0738328	1722	397.083	1324.92	Purifying selection	200.952
TraesCS3A02G246100	TaMAPKKK76	TraesCS3B02G273200	/	0.0260462	0.120257	0.216588	2439	603	1836	Purifying selection	9.25054
TraesCS3A02G246100	TaMAPKKK76	TraesCS3D02G245300	/	0.0274345	0.117659	0.233169	2439	601.5	1837.5	Purifying selection	9.05072
TraesCS3A02G255600	/	TraesCS3B02G288100	TaMAPKKK8	0.0344521	0.129969	0.26508	1383	343.583	1039.42	Purifying selection	9.99758
TraesCS3A02G274000	TaMAPKKK100	TraesCS3B02G307700	/	0.0212676	0.065095	0.326716	1800	417	1383	Purifying selection	5.00731
TraesCS3A02G274000	TaMAPKKK100	TraesCS3D02G273200	TaMAPKKK45	0.0175693	0.0888048	0.197842	1800	417.917	1382.08	Purifying selection	6.83114
TraesCS3A02G315100	TaMAPKKK111	TraesCS3B02G351800	TaMAPKKK153	0.0160453	0.11108	0.144448	906	213.083	692.917	Purifying selection	8.54465
TraesCS3A02G315100	TaMAPKKK111	TraesCS3D02G316400	/	0.0399177	0.0851231	0.468941	2418	553	1865	Purifying selection	6.54793
TraesCS3A02G477300	/	TraesCS3D02G472000	TaMAPKKK137	0.0263843	0.116427	0.226616	2235	537.833	1697.17	Purifying selection	8.95592
TraesCS3A02G493500	TaMAPKKK139	TraesCS3B02G555500	/	0.0303958	0.0893208	0.340299	2121	492.833	1628.17	Purifying selection	6.87083
TraesCS3A02G493800	/	TraesCS3D02G501100	TaMAPKKK144	0.0955499	0.229976	0.415478	2106	489.75	1616.25	Purifying selection	17.6904
TraesCS3B02G008600	TaMAPKKK150	TraesCS3D02G005400	/	0.0258398	0.203745	0.126824	1197	284.917	912.083	Purifying selection	15.6727
TraesCS3B02G022400	/	TraesCS3D02G023600	TaMAPKKK108	0.0271388	0.104742	0.259102	2484	601.833	1882.17	Purifying selection	8.05706
TraesCS3B02G110300	TaMAPKKK43	TraesCS3D02G095000	/	0.040263	0.111171	0.362171	435	92.75	342.25	Purifying selection	8.55164
TraesCS3B02G112300	/	TraesCS3D02G097000	TaMAPKKK117	0.0111036	0.100441	0.110549	1941	489.333	1451.67	Purifying selection	7.7262
TraesCS3B02G123800	TaMAPKKK151	TraesCS3D02G107500	/	0.0166609	0.0522267	0.319011	1731	426.167	1304.83	Purifying selection	4.01744
TraesCS3B02G256700	TaMAPK38	TraesCS3B02G270200	TaMAPK16	0.19016	2.55251	0.0744993	1692	389.167	1302.83	Purifying selection	196.347
TraesCS3B02G256700	TaMAPK38	TraesCS3D02G225600	TaMAPK8	0.00145068	0.0287116	0.0505258	1806	426	1380	Purifying selection	2.20859
TraesCS3B02G256700	TaMAPK38	TraesCS3D02G242200	TaMAPK24	0.189625	2.96606	0.0639317	1692	389.917	1302.08	Purifying selection	228.158
TraesCS3B02G259800	TaMAPKKK58	TraesCS3D02G222800	/	0.00342336	0.0446782	0.0766226	1155	276.667	878.333	Purifying selection	3.43679
TraesCS3B02G260900	/	TraesCS3D02G221700	TaMAPK23	0.00804058	0.0583116	0.13789	1464	338.667	1125.33	Purifying selection	4.4855
TraesCS3B02G270200	TaMAPK16	TraesCS3D02G242200	TaMAPK24	0.00147629	0.0469005	0.031477	1752	395.917	1356.08	Purifying selection	3.60773
TraesCS3B02G270200	TaMAPK16	TraesCS3D02G225600	TaMAPK8	0.19619	2.46279	0.0796619	1722	396.417	1325.58	Purifying selection	189.445
TraesCS3B02G288100	TaMAPKKK8	TraesCS3D02G256400	/	0.302066	0.671195	0.450041	1329	331.25	997.75	Purifying selection	51.6304
TraesCS3B02G307700	/	TraesCS3D02G273200	TaMAPKKK45	0.0131111	0.0701533	0.186892	1803	418.083	1384.92	Purifying selection	5.39641
TraesCS3B02G351800	TaMAPKKK153	TraesCS3D02G316400	/	0.0116253	0.122408	0.0949716	906	212.5	693.5	Purifying selection	9.41603
TraesCS3B02G555800	/	TraesCS3D02G501100	TaMAPKKK144	0.0917499	0.221422	0.414367	2103	487.667	1615.33	Purifying selection	17.0325
TraesCS3D02G225600	TaMAPK8	TraesCS3D02G242200	TaMAPK24	0.195664	2.9235	0.066928	1722	397.167	1324.83	Purifying selection	224.884
TraesCS4A02G093800	TaMAPKKK12	TraesCS4B02G210600	TaMAPKKK3	0.00815908	0.0715314	0.114063	2115	513	1602	Purifying selection	5.50241
TraesCS4A02G093800	TaMAPKKK12	TraesCS4D02G211300	TaMAPKKK10	0.00684794	0.060476	0.113234	2130	516.333	1613.67	Purifying selection	4.652
TraesCS4A02G106400	TaMAPK30	TraesCS4B02G197800	/	0	0.0817134	0	1107	258.333	848.667	Purifying selection	6.28565
TraesCS4A02G106400	TaMAPK30	TraesCS4D02G198600	TaMAPK25	0.00118017	0.0602734	0.0195803	1107	259	848	Purifying selection	4.63641
TraesCS4A02G265900	TaMAPKK14	TraesCS4B02G048600	TaMAPKK7	0.234059	0.623121	0.375623	975	265.417	709.583	Purifying selection	47.9324
TraesCS4A02G265900	TaMAPKK14	TraesCS4D02G048800	TaMAPKK11	0.0624543	0.351171	0.177846	1002	271.917	730.083	Purifying selection	27.0131
TraesCS4A02G266000	TaMAPKK15	TraesCS4B02G048100	TaMAPKK6	0.238262	0.53645	0.444146	975	267.917	707.083	Purifying selection	41.2654
TraesCS4A02G266000	TaMAPKK15	TraesCS4D02G047900	/	0.228507	0.505663	0.451896	975	268.917	706.083	Purifying selection	38.8972
TraesCS4A02G283400	/	TraesCS4D02G027600	TaMAPKKK2	0.0102823	0.13988	0.0735077	1704	431	1273	Purifying selection	10.76
TraesCS4A02G313900	TaMAPKKK62	TraesCS5D02G547600	/	0.300807	1.33593	0.225167	3252	779.917	2472.08	Purifying selection	102.764
TraesCS4A02G336800	TaMAPK2	TraesCS5B02G536500	TaMAPK50	0.017736	0.0752102	0.235819	1320	312.083	1007.92	Purifying selection	5.7854
TraesCS4A02G336800	TaMAPK2	TraesCS5D02G534000	TaMAPK26	0.012662	0.0544179	0.232681	1320	311.167	1008.83	Purifying selection	4.186
TraesCS4A02G383000	TaMAPKKK63	TraesCS7D02G079100	TaMAPKKK48	0.127048	0.354594	0.35829	1653	373.083	1279.92	Purifying selection	27.2765
TraesCS4A02G434800	TaMAPK31	TraesCS7A02G049000	TaMAPK46	0.0174067	0.0990874	0.17567	1449	344.75	1104.25	Purifying selection	7.62211
TraesCS4A02G434800	TaMAPK31	TraesCS7D02G044100	TaMAPK18	0.0132323	0.0846618	0.156296	1449	343.5	1105.5	Purifying selection	6.51245
TraesCS4A02G456900	TaMAPKKK106	TraesCS7A02G032700	TaMAPKKK107	0.0229288	0.0994248	0.230615	1440	332.917	1107.08	Purifying selection	7.64806
TraesCS4A02G456900	TaMAPKKK106	TraesCS7D02G029300	/	0.0155505	0.0497463	0.312597	1437	332.417	1104.58	Purifying selection	3.82664
TraesCS4A02G464700	TaMAPKKK64-1	TraesCS7D02G020600	/	0.114108	0.596504	0.191296	504	116.667	387.333	Purifying selection	45.8849
TraesCS4A02G464700	TaMAPKKK64-1	TraesCS7D02G022000	/	0.125447	0.597619	0.209912	504	117.333	386.667	Purifying selection	45.9707
TraesCS4A02G465000	TaMAPKKK65	TraesCS7D02G022200	TaMAPKKK47	0.444196	1.04385	0.425536	1239	283.333	955.667	Purifying selection	80.2961
TraesCS4A02G465900	TaMAPKKK64	TraesCS7A02G023400	/	0.0844996	0.27616	0.30598	792	176.75	615.25	Purifying selection	21.2431
TraesCS4B02G030100	/	TraesCS4D02G027600	TaMAPKKK2	0.0134728	0.148378	0.0908004	1704	430.833	1273.17	Purifying selection	11.4137
TraesCS4B02G048100	TaMAPKK6	TraesCS4D02G047900	/	0.0385849	0.12601	0.306205	1029	284.5	744.5	Purifying selection	9.69307
TraesCS4B02G048900	TaMAPKK8	TraesCS4D02G048800	TaMAPKK11	0.0244151	0.146957	0.166138	1002	273.5	728.5	Purifying selection	11.3044
TraesCS4B02G210600	TaMAPKKK3	TraesCS4D02G211300	TaMAPKKK10	0.00879407	0.0544961	0.161371	2115	513.667	1601.33	Purifying selection	4.192
TraesCS4B02G289100	TaMAPKKK110	TraesCS4D02G288200	/	0.0207004	0.105538	0.196142	2004	526.5	1477.5	Purifying selection	8.11831
TraesCS4B02G395600	TaMAPKKKK7	TraesCS5A02G556400	TaMAPKKKK11	0.106583	0.182422	0.584268	1779	419.417	1359.58	Purifying selection	14.0325
TraesCS4B02G398400	TaMAPKKKK8	TraesCS5A02G556400	TaMAPKKKK11	0.0123342	0.0771889	0.159792	2187	511.25	1675.75	Purifying selection	5.93761
TraesCS4B02G398400	TaMAPKKKK8	TraesCSU02G115300	TaMAPKKKK25	0.0136213	0.0813116	0.167519	2223	519.083	1703.92	Purifying selection	6.25474
TraesCS5A02G085900	/	TraesCS5D02G097900	TaMAPKKK140	0.00464623	0.0346326	0.134157	2259	531.833	1727.17	Purifying selection	2.66405
TraesCS5A02G118200	TaMAPKKK14	TraesCS5B02G112900	/	0.0096258	0.0401882	0.239518	1638	383.333	1254.67	Purifying selection	3.0914
TraesCS5A02G122700	TaMAPKK4	TraesCS5B02G122600	TaMAPKK18	0.021008	0.0576739	0.364256	897	213.167	683.833	Purifying selection	4.43645
TraesCS5A02G122700	TaMAPKK4	TraesCS5D02G130900	TaMAPKK3	0.0179863	0.0732993	0.245382	897	212.417	684.583	Purifying selection	5.63841
TraesCS5A02G147500	/	TraesCS5D02G145100	TaMAPKKK30	0.00986045	0.0451912	0.218194	1908	478.833	1429.17	Purifying selection	3.47624
TraesCS5A02G147500	/	TraesCS5B02G146100	TaMAPKKK40	0.00843742	0.0864264	0.0976255	1908	477.75	1430.25	Purifying selection	6.64819
TraesCS5A02G187400	TaMAPKKKK9	TraesCS5B02G196400	TaMAPKKK25	0.0164047	0.0944599	0.173668	1554	383.083	1170.92	Purifying selection	7.26615
TraesCS5A02G187400	TaMAPKKKK9	TraesCS5D02G203600	TaMAPKKKK13	0.0155	0.0921231	0.168253	1554	380.667	1173.33	Purifying selection	7.08639
TraesCS5A02G200800	TaMAPKKK17	TraesCS5B02G199400	TaMAPKKK24	0.00127898	0.0568475	0.0224984	2040	474.917	1565.08	Purifying selection	4.37288
TraesCS5A02G200800	TaMAPKKK17	TraesCS5D02G206500	TaMAPKKK29	0.00127619	0.0320905	0.0397685	2046	477.5	1568.5	Purifying selection	2.4685
TraesCS5A02G206700	/	TraesCS5B02G204900	TaMAPKKK95	0.0146079	0.0720734	0.202681	1317	349.25	967.75	Purifying selection	5.54411
TraesCS5A02G292500	TaMAPKKK81	TraesCS5D02G299800	/	0.0299136	0.0591439	0.505777	1047	228.583	818.417	Purifying selection	4.54953
TraesCS5A02G338800	/	TraesCS5B02G337300	TaMAPKKK92	0.00439776	0.0837016	0.052541	1785	416.667	1368.33	Purifying selection	6.43859
TraesCS5A02G351100	/	TraesCS5D02G358200	TaMAPKKK123-1	0.103284	0.301166	0.342947	1350	308.417	1041.58	Purifying selection	23.1666
TraesCS5A02G392500	TaMAPKKK22	TraesCS5B02G397300	TaMAPKKKK12	0.0053419	0.0556777	0.0959433	2475	596.333	1878.67	Purifying selection	4.2829
TraesCS5A02G392500	TaMAPKKK22	TraesCS5D02G402300	TaMAPKKKK14	0.0053598	0.0487198	0.110013	2466	593.583	1872.42	Purifying selection	3.74768
TraesCS5A02G463100	TaMAPKKK15	TraesCS5B02G474500	TaMAPKKK16	0.000813063	0.100702	0.00807398	1602	371.417	1230.58	Purifying selection	7.74628
TraesCS5A02G463100	TaMAPKKK15	TraesCS5D02G475900	TaMAPKKK11	0.00407499	0.0734358	0.0554905	1602	371.667	1230.33	Purifying selection	5.64891
TraesCS5A02G469200	/	TraesCS5D02G482000	TaMAPKKK98	0.00744291	0.0523164	0.142267	1242	296.833	945.167	Purifying selection	4.02434
TraesCS5A02G556400	TaMAPKKKK11	TraesCSU02G115300	TaMAPKKKK25	0.00748435	0.0540131	0.138565	2187	508.5	1678.5	Purifying selection	4.15486
TraesCS5B02G012000	TaMAPKKK94	TraesCS5D02G019400	TaMAPKKK101	0.0288453	0.116947	0.246652	3039	812.667	2226.33	Purifying selection	8.99594
TraesCS5B02G091700	/	TraesCS5D02G097900	TaMAPKKK140	0.00581286	0.0688557	0.0844209	2259	532	1727	Purifying selection	5.29659
TraesCS5B02G122600	TaMAPKK18	TraesCS5D02G130900	TaMAPKK3	0.0256612	0.065329	0.3928	1386	322.333	1063.67	Purifying selection	5.02531
TraesCS5B02G146100	TaMAPKKK40	TraesCS5D02G145100	TaMAPKKK30	0.0097932	0.0765273	0.12797	1920	481.083	1438.92	Purifying selection	5.88671
TraesCS5B02G196400	TaMAPKKK25	TraesCS5D02G203600	TaMAPKKKK13	0.0146588	0.0740496	0.197959	1554	382.917	1171.08	Purifying selection	5.69612
TraesCS5B02G199400	TaMAPKKK24	TraesCS5D02G206500	TaMAPKKK29	0.00127952	0.0681913	0.0187637	2040	475.583	1564.42	Purifying selection	5.24548
TraesCS5B02G204900	TaMAPKKK95	TraesCS5D02G212900	/	0.00935725	0.0503396	0.185883	1317	349.167	967.833	Purifying selection	3.87227
TraesCS5B02G292000	TaMAPKKK96	TraesCS5D02G299800	/	0.123058	0.349076	0.352524	1047	230.5	816.5	Purifying selection	26.852
TraesCS5B02G337300	TaMAPKKK92	TraesCS5D02G343000	/	0.00146003	0.054728	0.026678	1788	416.833	1371.17	Purifying selection	4.20984
TraesCS5B02G353600	TaMAPKKK132	TraesCS5D02G357900	/	0.168246	0.654289	0.257143	861	221.25	639.75	Purifying selection	50.3299
TraesCS5B02G353800	TaMAPKKK97	TraesCS5D02G358600	/	0.128714	0.53808	0.239209	672	156.25	515.75	Purifying selection	41.3908
TraesCS5B02G354400	/	TraesCS5D02G358200	TaMAPKKK123-1	0.117852	0.428229	0.275208	1362	310.583	1051.42	Purifying selection	32.9407
TraesCS5B02G380400	/	TraesCS5D02G386800	TaMAPKKK86	0.00116982	0.0971051	0.0120469	1119	263.5	855.5	Purifying selection	7.46962
TraesCS5B02G397300	TaMAPKKKK12	TraesCS5D02G402300	TaMAPKKKK14	0.00294289	0.0336022	0.0875802	2466	593.417	1872.58	Purifying selection	2.58478
TraesCS5B02G474500	TaMAPKKK16	TraesCS5D02G475900	TaMAPKKK11	0.00325888	0.0823326	0.0395819	1602	371.917	1230.08	Purifying selection	6.33328
TraesCS5B02G481700	/	TraesCS5D02G482000	TaMAPKKK98	0.00743632	0.0737436	0.10084	1245	299	946	Purifying selection	5.67258
TraesCS5B02G536500	TaMAPK50	TraesCS5D02G534000	TaMAPK26	0.0109938	0.0634946	0.173145	1320	312.083	1007.92	Purifying selection	4.8842
TraesCS5B02G565100	TaMAPKK2	TraesCS5D02G549600	TaMAPKK13	0.0207301	0.056414	0.367465	1164	271.417	892.583	Purifying selection	4.33954
TraesCS6A02G004500	TaMAPKKK71	TraesCS6B02G013900	/	0.19574	0.263126	0.743902	420	93.5	326.5	Purifying selection	20.2405
TraesCS6A02G099600	TaMAPK35	TraesCS6B02G127800	TaMAPK17	0.0294265	0.0813029	0.361936	1494	350.417	1143.58	Purifying selection	6.25407
TraesCS6A02G099600	TaMAPK35	TraesCS6D02G082900	TaMAPK44	0.0113838	0.0595551	0.191147	1500	349.333	1150.67	Purifying selection	4.58116
TraesCS6A02G118100	TaMAPK36	TraesCS6B02G146300	TaMAPK10	0.0011744	0.0961649	0.0122123	1107	254.833	852.167	Purifying selection	7.3973
TraesCS6A02G118100	TaMAPK36	TraesCS6D02G108100	TaMAPK45	0.00802607	0.105939	0.0757616	1140	263.167	876.833	Purifying selection	8.14912
TraesCS6A02G118100	TaMAPK36	TraesCS7A02G422500	TaMAPK12	0.0461855	1.03103	0.0447956	1107	254.917	852.083	Purifying selection	79.3097
TraesCS6A02G118100	TaMAPK36	TraesCS7B02G322900	TaMAPK54	0.0467909	1.14281	0.0409438	1107	254.583	852.417	Purifying selection	87.9084
TraesCS6A02G118100	TaMAPK36	TraesCS7D02G414700	/	0.0468098	1.05466	0.0443838	1107	254.917	852.083	Purifying selection	81.1278
TraesCS6A02G149900	TaMAPKKK21	TraesCS6B02G177800	TaMAPKKKK18	0.0123657	0.12435	0.0994425	1626	362.167	1263.83	Purifying selection	9.56537
TraesCS6A02G149900	TaMAPKKK21	TraesCS6D02G139200	TaMAPKKK23	0.00421823	0.111315	0.0378946	1527	338.333	1188.67	Purifying selection	8.56269
TraesCS6A02G155200	/	TraesCS7D02G474700	TaMAPKKK102	0.0881829	0.772343	0.114176	1254	292.417	961.583	Purifying selection	59.411
TraesCS6A02G172600	TaMAPKKK41	TraesCS7A02G388800	/	0.188857	0.5985	0.31555	1014	243.333	770.667	Purifying selection	46.0385
TraesCS6A02G172600	TaMAPKKK41	TraesCS7B02G290700	/	0.18895	0.588203	0.321232	1014	243.667	770.333	Purifying selection	45.2464
TraesCS6A02G172600	TaMAPKKK41	TraesCS7D02G384700	TaMAPKKK61	0.190622	0.588203	0.324074	1014	243.667	770.333	Purifying selection	45.2464
TraesCS6A02G186100	/	TraesCS6B02G215100	TaMAPKKK131	0.00976501	0.0345693	0.282477	2580	621.583	1958.42	Purifying selection	2.65918
TraesCS6A02G187400	/	TraesCS6B02G217100	TaMAPKKK155	0.0665088	0.0928011	0.716681	909	217.667	691.333	Purifying selection	7.13855
TraesCS6A02G245000	TaMAPKKK4	TraesCS6B02G279300	TaMAPKKK4-1	0.00673626	0.0397265	0.169566	2358	568.583	1789.42	Purifying selection	3.05588
TraesCS6A02G245000	TaMAPKKK4	TraesCS6D02G227300	/	0.00703935	0.0354238	0.198718	2634	635.833	1998.17	Purifying selection	2.72491
TraesCS6A02G255100	TaMAPKKK39	TraesCS6B02G270400	TaMAPKKK33	0.0307168	0.0778453	0.394587	1848	419.25	1428.75	Purifying selection	5.9881
TraesCS6A02G255100	TaMAPKKK39	TraesCS6D02G236400	TaMAPKKK31	0.00846172	0.044257	0.191195	1845	418.833	1426.17	Purifying selection	3.40438
TraesCS6A02G269400	TaMAPK37	TraesCS6B02G296700	TaMAPK1	0.00667095	0.0507593	0.131423	1380	326	1054	Purifying selection	3.90456
TraesCS6A02G269400	TaMAPK37	TraesCS6D02G245500	TaMAPK13	0.00475965	0.0409551	0.116217	1380	326.167	1053.83	Purifying selection	3.15039
TraesCS6A02G276300	/	TraesCS7D02G230200	TaMAPKKK51	0.178452	0.359485	0.49641	1206	295.583	910.417	Purifying selection	27.6527
TraesCS6A02G290500	/	TraesCS6B02G320800	TaMAPKKK129	0.0762139	0.124459	0.612363	2223	518.833	1704.17	Purifying selection	9.57375
TraesCS6A02G353400	TaMAPKKKK16	TraesCS6B02G386100	TaMAPKKKK19	0.0128038	0.0636247	0.201239	1044	243.167	800.833	Purifying selection	4.89421
TraesCS6A02G353400	TaMAPKKKK16	TraesCS6D02G335800	TaMAPKKKK20	0.0127984	0.0682125	0.187626	1044	242.833	801.167	Purifying selection	5.24711
TraesCS6B02G127800	TaMAPK17	TraesCS6D02G082900	TaMAPK44	0.0275873	0.087935	0.313723	1494	349.5	1144.5	Purifying selection	6.76423
TraesCS6B02G146300	TaMAPK10	TraesCS6D02G108100	TaMAPK45	0.00117417	0.0656156	0.0178947	1107	254.667	852.333	Purifying selection	5.04735
TraesCS6B02G146300	TaMAPK10	TraesCS7A02G422500	TaMAPK12	0.0449112	0.975336	0.0460469	1107	254.417	852.583	Purifying selection	75.0259
TraesCS6B02G146300	TaMAPK10	TraesCS7B02G322900	TaMAPK54	0.0455158	1.03051	0.0441681	1107	254.083	852.917	Purifying selection	79.2702
TraesCS6B02G146300	TaMAPK10	TraesCS7D02G414700	/	0.0455341	1.02762	0.0443104	1107	254.417	852.583	Purifying selection	79.0475
TraesCS6B02G177800	TaMAPKKKK18	TraesCS6D02G139200	TaMAPKKK23	0.0123058	0.092497	0.13304	1527	339	1188	Purifying selection	7.11516
TraesCS6B02G183300	/	TraesCS7D02G474700	TaMAPKKK102	0.0875822	0.797486	0.109823	1254	292.25	961.75	Purifying selection	61.3451
TraesCS6B02G200100	/	TraesCS7D02G384700	TaMAPKKK61	0.186403	0.593331	0.314164	1014	243.5	770.5	Purifying selection	45.6408
TraesCS6B02G215100	TaMAPKKK131	TraesCS6D02G173100	/	0.0102909	0.0363407	0.283178	2577	620.167	1956.83	Purifying selection	2.79544
TraesCS6B02G217100	TaMAPKKK155	TraesCS6D02G174300	/	0.0858217	0.127325	0.674036	948	225.583	722.417	Purifying selection	9.79424
TraesCS6B02G217100	TaMAPKKK155	TraesCS7B02G270900	/	0.257505	3.2559	0.0790885	879	213.333	665.667	Purifying selection	250.454
TraesCS6B02G270400	TaMAPKKK33	TraesCS6D02G236400	TaMAPKKK31	0.0277958	0.067419	0.412284	1848	418.75	1429.25	Purifying selection	5.18608
TraesCS6B02G279300	TaMAPKKK4-1	TraesCS6D02G227300	/	0.00617981	0.0231335	0.267137	2358	570.667	1787.33	Purifying selection	1.7795
TraesCS6B02G296700	TaMAPK1	TraesCS6D02G245500	TaMAPK13	0.0038053	0.0281137	0.135354	1380	326.167	1053.83	Purifying selection	2.16259
TraesCS6B02G303800	/	TraesCS7D02G230200	TaMAPKKK51	0.165983	0.427038	0.388686	1218	297.917	920.083	Purifying selection	32.8491
TraesCS6B02G320800	TaMAPKKK129	TraesCS6D02G271500	/	0.0719606	0.148062	0.486015	2952	706.417	2245.58	Purifying selection	11.3894
TraesCS6B02G379500	/	TraesCS6D02G328800	TaMAPKK1	0.0068729	0.101548	0.0676811	1104	300.083	803.917	Purifying selection	7.81141
TraesCS6B02G386100	TaMAPKKKK19	TraesCS6D02G335800	TaMAPKKKK20	0.00374163	0.0431076	0.0867975	2085	477.417	1607.58	Purifying selection	3.31597
TraesCS6D02G108100	TaMAPK45	TraesCS7A02G422500	TaMAPK12	0.0465923	0.997043	0.0467304	1107	254.75	852.25	Purifying selection	76.6956
TraesCS6D02G108100	TaMAPK45	TraesCS7B02G322900	TaMAPK54	0.0471977	1.07005	0.044108	1107	254.417	852.583	Purifying selection	82.3116
TraesCS6D02G108100	TaMAPK45	TraesCS7D02G414700	/	0.0472168	1.01963	0.0463078	1107	254.75	852.25	Purifying selection	78.433
TraesCS6D02G145100	/	TraesCS7D02G474700	TaMAPKKK102	0.0882154	0.770807	0.114446	1254	292.75	961.25	Purifying selection	59.2928
TraesCS6D02G161600	/	TraesCS7D02G384700	TaMAPKKK61	0.214124	0.581815	0.368028	1098	267.667	830.333	Purifying selection	44.755
TraesCS6D02G256700	/	TraesCS7D02G230200	TaMAPKKK51	0.175767	0.360909	0.487013	1215	297.583	917.417	Purifying selection	27.7622
TraesCS6D02G328800	TaMAPKK1	TraesCS7D02G155100	/	0.121983	0.415423	0.293636	1035	278.5	756.5	Purifying selection	31.9556
TraesCS7A02G032700	TaMAPKKK107	TraesCS7D02G029300	/	0.0127925	0.0587475	0.217754	1440	336.25	1103.75	Purifying selection	4.51904
TraesCS7A02G049000	TaMAPK46	TraesCS7D02G044100	TaMAPK18	0.0136792	0.0890388	0.153632	1452	345.417	1106.58	Purifying selection	6.84913
TraesCS7A02G111300	TaMAPK19	TraesCS7B02G009200	/	0.00331645	0.0937194	0.035387	1179	272.417	906.583	Purifying selection	7.20919
TraesCS7A02G111300	TaMAPK19	TraesCS7D02G106400	/	0.00331675	0.0611414	0.0542473	1179	272.5	906.5	Purifying selection	4.70319
TraesCS7A02G229600	/	TraesCS7D02G230200	TaMAPKKK51	0.00432044	0.0335814	0.128656	1233	304.5	928.5	Purifying selection	2.58319
TraesCS7A02G232300	TaMAPKKKK22	TraesCS7B02G130700	TaMAPKKKK23	0.00683093	0.058177	0.117416	2100	482.333	1617.67	Purifying selection	4.47516
TraesCS7A02G232300	TaMAPKKKK22	TraesCS7D02G232400	TaMAPKKKK24	0.0169547	0.0461795	0.367147	2067	476.333	1590.67	Purifying selection	3.55227
TraesCS7A02G326700	TaMAPKKK103	TraesCS7B02G227300	/	0.558392	1.01188	0.551834	537	127.083	409.917	Purifying selection	77.8372
TraesCS7A02G326700	TaMAPKKK103	TraesCS7D02G323500	/	0.016474	0.0582683	0.282727	1602	374.583	1227.42	Purifying selection	4.48217
TraesCS7A02G335300	TaMAPK3	TraesCS7B02G246900	TaMAPK52	0.00205304	0.0429455	0.0478056	1263	287.5	975.5	Purifying selection	3.3035
TraesCS7A02G335300	TaMAPK3	TraesCS7D02G342800	TaMAPK7	0.00514405	0.0355939	0.144521	1263	287.667	975.333	Purifying selection	2.73799
TraesCS7A02G388800	/	TraesCS7D02G384700	TaMAPKKK61	0.00110988	0.0321095	0.0345654	1188	286.333	901.667	Purifying selection	2.46996
TraesCS7A02G410700	TaMAPK49	TraesCS7B02G309900	TaMAPK53	0.00302515	0.104768	0.0288748	1734	409.083	1324.92	Purifying selection	8.05908
TraesCS7A02G410700	TaMAPK49	TraesCS7D02G403700	TaMAPK20	0.0037855	0.0743245	0.050932	1734	409.833	1324.17	Purifying selection	5.71727
TraesCS7A02G422500	TaMAPK12	TraesCS7B02G322900	TaMAPK54	0.0115743	0.116093	0.0996983	1131	260.333	870.667	Purifying selection	8.93026
TraesCS7A02G422500	TaMAPK12	TraesCS7D02G414700	/	0.0029383	0.0764598	0.0384293	1107	254.5	852.5	Purifying selection	5.88152
TraesCS7A02G488200	/	TraesCS7D02G474700	TaMAPKKK102	0.00205216	0.159614	0.0128571	1275	299.083	975.917	Purifying selection	12.278
TraesCS7B02G130700	TaMAPKKKK23	TraesCS7D02G232400	TaMAPKKKK24	0.0175998	0.085098	0.206819	2067	476.5	1590.5	Purifying selection	6.546
TraesCS7B02G195500	/	TraesCS7D02G230200	TaMAPKKK51	0.00107701	0.0652959	0.0164942	1233	303.833	929.167	Purifying selection	5.02276
TraesCS7B02G246900	TaMAPK52	TraesCS7D02G342800	TaMAPK7	0.0030822	0.0283387	0.108763	1263	287.667	975.333	Purifying selection	2.1799
TraesCS7B02G290700	/	TraesCS7D02G384700	TaMAPKKK61	0.00222222	0.0467777	0.047506	1188	286.667	901.333	Purifying selection	3.59829
TraesCS7B02G309900	TaMAPK53	TraesCS7D02G403700	TaMAPK20	0.0053054	0.0906469	0.0585281	1734	409.917	1324.08	Purifying selection	6.97284
TraesCS7B02G322900	TaMAPK54	TraesCS7D02G414700	/	0.00352596	0.0964341	0.0365634	1107	254.167	852.833	Purifying selection	7.41801
TraesCS7B02G391300	/	TraesCS7D02G474700	TaMAPKKK102	0.00205286	0.0885199	0.023191	1275	299.417	975.583	Purifying selection	6.80923
TraesCS7B02G424500	/	TraesCS7D02G503600	TaMAPKKK54	0.144273	0.348201	0.414339	1350	304.25	1045.75	Purifying selection	26.7847
TraesCS7B02G425200	/	TraesCS7D02G503600	TaMAPKKK54	0.129201	0.464883	0.277921	1269	295.833	973.167	Purifying selection	35.7603
TraesCS7B02G427800	/	TraesCS7D02G503600	TaMAPKKK54	0.14205	0.417165	0.340513	1974	459.417	1514.58	Purifying selection	32.0896
TraesCS7B02G430300	/	TraesCS7D02G503600	TaMAPKKK54	0.135016	0.400472	0.337142	2136	493.083	1642.92	Purifying selection	30.8056
