# Supplementary material for: Bioinformatic Identification and Expression Analyses of the MAPK–MAP4K Gene Family Reveal a Putative Functional MAP4K10-MAP3K7/8-MAP2K1/11-MAPK3/6 Cascade in Wheat (Triticum aestivum L.)
Source: Plants (Basel). 2024 Mar 24;13(7):941. doi: 10.3390/plants13070941 (PMC11013086; doi:10.3390/plants13070941)
Supplement: Supplementary file 1 [file plants-13-00941-s001.zip › plants-2867660-supplementary/Supplementary Figure S1-S10 and Supplementary table S1-S7/Supplementary table S1-S7/Supplementary table 3.xlsx]

## Sheet: T.aestivum and T.dicoccoides
The Ka/Ks ratio and divergence times between MAPK-MAP4K genes in wheat and T.dicoccoides
Gene Name	Gene Name	Gene ID	Gene ID	Ka	Ks	Ka/Ks	EffectiveLen	AverageS-sites	AverageN-sites	cN	cS	pN	pS	Divergence times (Mya)
TaMAPK1		Ta--TraesCS6B02G296700.2	Td--TRIDC6AG041340.3	0.00742449	0.0501679511239305	0.147993	1236	288.5	947.5	7	14	0.00738786	0.0485269	3.85907
TaMAPK1		Ta--TraesCS6B02G296700.2	Td--TRIDC6BG048300.1	0.00104094	0		1254	292.667	961.333	1	0	0.00104022	0	0
TaMAPK2		Ta--TraesCS4A02G336800.2	Td--TRIDC5BG079810.1	0.0187525	0.0752101736112473	0.249335237585456	1320	312.083	1007.92	18.6667	22.3333	0.01852	0.0715621	5.7854
TaMAPK3		Ta--TraesCS4A02G106400.1	Td--TRIDC4AG014520.1	0	0.00391901610199883	0	1098	255.833	842.167	0	1	0	0.00390879	0.301463
TaMAPK3		Ta--TraesCS4A02G106400.1	Td--TRIDC4BG035610.1	0	0.0817133878414159	0	1107	258.333	848.667	0	20	0	0.0774194	6.28565
TaMAPK4		Ta--TraesCS1D02G088000.2	Td--TRIDC1AG012310.2	0.00637454	0.102368575689749	0.0622704802065927	1647	386.667	1260.33	8	37	0.00634753	0.0956897	7.87451
TaMAPK4		Ta--TraesCS1D02G088000.2	Td--TRIDC1BG015140.6	0.00398143	0.104998744600909	0.0379188285055864	1647	387.833	1259.17	5	38	0.00397088	0.0979802	8.07683
TaMAPK5		Ta--TraesCS1D02G422800.1	Td--TRIDC1AG061100.1	0.0594089	0.153051965259095	0.388161796728085	1686	402.083	1283.92	73.3333	55.6667	0.0571169	0.138446	11.7732
TaMAPK5		Ta--TraesCS1D02G422800.1	Td--TRIDC1BG070050.1	0.0601826	0.157857730345453	0.381246126850021	1680	400.417	1279.58	74	57	0.0578313	0.142352	12.1429
TaMAPK5		Ta--TraesCS1D02G422800.1	Td--TRIDC3AG034650.7	0.142278	1.25243872352443	0.113600673522565	1470	337	1133	146.833	205.167	0.129597	0.608803	96.3414
TaMAPK5		Ta--TraesCS1D02G422800.1	Td--TRIDC3BG039070.12	0.133365	1.3757077464143	0.0969425812673929	1482	344.333	1137.67	139	217	0.12218	0.630203	105.824
TaMAPK6		Ta--TraesCS7B02G009200.1	Td--TRIDC7AG012990.2	0.125055	0.306027017934581	0.408641154673493	1032	243.417	788.583	90.8333	61.1667	0.115185	0.251284	23.5405
TaMAPK6		Ta--TraesCS7B02G009200.1	Td--TRIDC7BG001200.2	0	0	NaN	1077	246.333	830.667	0	0	0	0	0
TaMAPK7		Ta--TraesCS7D02G342800.3	Td--TRIDC7AG047060.4	0.00514405	0.0392479554227689	0.131065504737014	1263	287.667	975.333	5	11	0.00512645	0.0382387	3.01907
TaMAPK7		Ta--TraesCS7D02G342800.3	Td--TRIDC7BG040680.1	0.0030822	0.0283386721709847	0.108762898278818	1263	287.667	975.333	3	8	0.00307587	0.02781	2.1799
TaMAPK8		Ta--TraesCS3D02G225600.1	Td--TRIDC1AG061940.2	0.149009	1.03601193131669	0.143829560602657	1767	420.25	1346.75	182	236	0.13514	0.56157	79.6932
TaMAPK8		Ta--TraesCS3D02G225600.1	Td--TRIDC1BG071030.1	0.146808	1.10004784487189	0.133456406945343	1770	423.75	1346.25	179.5	244.5	0.133333	0.576991	84.6191
TaMAPK8		Ta--TraesCS3D02G225600.1	Td--TRIDC3AG036190.14	0.19656	2.89929980159109	0.067795825020655	1707	395.167	1311.83	226.833	290.167	0.172913	0.734289	223.023
TaMAPK8		Ta--TraesCS3D02G225600.1	Td--TRIDC3AG034020.1	0.00142442	0.0451532097387966	0.0315463134457483	1839	433.583	1405.42	2	19	0.00142307	0.0438209	3.47332
TaMAPK8		Ta--TraesCS3D02G225600.1	Td--TRIDC3BG040600.18	0.2013	2.44373001620979	0.0823738956703154	1722	396.583	1325.42	234	286	0.176548	0.72116	187.979
TaMAPK8		Ta--TraesCS3D02G225600.1	Td--TRIDC3BG038510.2	0.00356931	0.0281173106948522	0.126943531733047	1839	434.833	1404.17	5	12	0.00356083	0.0275968	2.16287
TaMAPK10		Ta--TraesCS6B02G146300.1	Td--TRIDC6AG015690.2	0	0.096232086482528	0	1107	254.667	852.333	0	23	0	0.0903141	7.40247
TaMAPK10		Ta--TraesCS6B02G146300.1	Td--TRIDC6BG021470.2	0	0.0118814365992434	0	1107	254.5	852.5	0	3	0	0.0117878	0.913957
TaMAPK10		Ta--TraesCS6B02G146300.1	Td--TRIDC7AG058780.3	0.0449112	0.989905663470234	0.0453692097529397	1107	254.417	852.583	37.1667	139.833	0.043593	0.549623	76.1466
TaMAPK10		Ta--TraesCS6B02G146300.1	Td--TRIDC7BG051510.2	0.0455158	1.00003826810639	0.0455140514731277	1107	254.083	852.917	37.6667	140.333	0.0441622	0.552312	76.926
TaMAPK11		Ta--TraesCS1A02G086500.1	Td--TRIDC1AG012310.2	0.000793651	0.00259291528789334	0.306084379777707	1647	386.333	1260.67	1	1	0.000793231	0.00258844	0.199455
TaMAPK11		Ta--TraesCS1A02G086500.1	Td--TRIDC1BG015140.6	0.00477899	0.096241687158416	0.0496561192112174	1647	387.5	1259.5	6	35	0.0047638	0.0903226	7.40321
TaMAPK12		Ta--TraesCS7A02G422500.1	Td--TRIDC6AG015690.2	0.0557225	1.05263760077497	0.0529360624418997	1134	261.917	872.083	46.8333	148.167	0.0537028	0.565702	80.9721
TaMAPK12		Ta--TraesCS7A02G422500.1	Td--TRIDC6BG021470.2	0.0640597	0.997810427044074	0.064200307641729	1161	270.667	890.333	54.6667	149.333	0.0614002	0.551724	76.7546
TaMAPK12		Ta--TraesCS7A02G422500.1	Td--TRIDC7AG058780.3	0.0245178	0.0292131330286225	0.839272417346312	1152	267.583	884.417	21.3333	7.66667	0.0241214	0.0286515	2.24716
TaMAPK12		Ta--TraesCS7A02G422500.1	Td--TRIDC7BG051510.2	0.00962752	0.0898739996454092	0.107122380206223	1236	295.167	940.833	9	25	0.00956599	0.0846979	6.91338
TaMAPK13		Ta--TraesCS6D02G245500.3	Td--TRIDC6AG041340.3	0.00529663	0.0427669289697659	0.123848784815936	1236	288.667	947.333	5	12	0.00527797	0.0415704	3.28976
TaMAPK13		Ta--TraesCS6D02G245500.3	Td--TRIDC6BG048300.1	0.00312772	0.0278292795404714	0.11238952696524	1254	292.833	961.167	3	8	0.00312121	0.0273193	2.14071
TaMAPK14		Ta--TraesCS1A02G184500.1	Td--TRIDC1AG027930.1	0	0	NaN	1044	244.5	799.5	0	0	0	0	0
TaMAPK14		Ta--TraesCS1A02G184500.1	Td--TRIDC1BG032170.1	0.00232874	0.0704099735380411	0.0330740418354893	1128	267.833	860.167	2	18	0.00232513	0.067206	5.41615
TaMAPK16		Ta--TraesCS3B02G270200.1	Td--TRIDC1AG059290.6	0.116025	1.06436257300333	0.10900910751906	1587	365.25	1221.75	131.333	207.667	0.107496	0.56856	81.874
TaMAPK16		Ta--TraesCS3B02G270200.1	Td--TRIDC1BG068060.2	0.130011	1.2134906196101	0.107138444752693	1647	378.5	1268.5	151.417	227.583	0.119367	0.601277	93.3454
TaMAPK16		Ta--TraesCS3B02G270200.1	Td--TRIDC3AG036190.14	0.0195556	0.0544862269973564	0.35890960291144	1752	396.417	1355.58	26.1667	20.8333	0.0193029	0.0525541	4.19125
TaMAPK16		Ta--TraesCS3B02G270200.1	Td--TRIDC3AG034020.1	0.196773	2.75912183869536	0.0713173284307232	1722	396	1326	229.5	289.5	0.173077	0.731061	212.24
TaMAPK16		Ta--TraesCS3B02G270200.1	Td--TRIDC3BG040600.18	0.0172693	0.0149152642820377	1.15782553175512	1752	395	1357	23.1667	5.83333	0.017072	0.0147679	1.14733
TaMAPK16		Ta--TraesCS3B02G270200.1	Td--TRIDC3BG038510.2	0.192256	2.43413962795926	0.0789831845357364	1722	397.25	1324.75	224.667	286.333	0.169592	0.720789	187.242
TaMAPK17		Ta--TraesCS6B02G127800.1	Td--TRIDC6BG018000.3	0.0233785	0.0348020073141141	0.671757693922535	1446	338.167	1107.83	25.5	11.5	0.0230179	0.0340069	2.67708
TaMAPK18		Ta--TraesCS7D02G044100.1	Td--TRIDC4AG065120.1	0.0141535	0.0814097621275007	0.173855279698641	1449	343.5	1105.5	15.5	26.5	0.0140208	0.077147	6.26229
TaMAPK18		Ta--TraesCS7D02G044100.1	Td--TRIDC7AG005070.14	0.0146001	0.0890387506427807	0.163974799304442	1452	345.417	1106.58	16	29	0.0144589	0.0839566	6.84913
TaMAPK19		Ta--TraesCS7A02G111300.1	Td--TRIDC7AG012990.2	0.122384	0.20642145853537	0.592883157990451	1032	243.833	788.167	89	44	0.11292	0.180451	15.8786
TaMAPK19		Ta--TraesCS7A02G111300.1	Td--TRIDC7BG001200.2	0.00120446	0.0951942122214532	0.0126526258242493	1077	246.083	830.917	1	22	0.00120349	0.0894006	7.32263
TaMAPK20		Ta--TraesCS7D02G403700.1	Td--TRIDC7AG057270.3	0.00454489	0.0716351513763928	0.0634450338639796	1734	409.833	1324.17	6	28	0.00453115	0.0683205	5.5104
TaMAPK20		Ta--TraesCS7D02G403700.1	Td--TRIDC7BG049670.7	0.0053054	0.0906469384177107	0.0585281429885363	1734	409.917	1324.08	7	35	0.00528668	0.0853832	6.97284
TaMAPK23		Ta--TraesCS3D02G221700.1	Td--TRIDC1AG061100.1	0.121443	1.29162944784723	0.0940230091989617	1428	327.25	1100.75	123.417	201.583	0.112121	0.615992	99.3561
TaMAPK23		Ta--TraesCS3D02G221700.1	Td--TRIDC1BG070050.1	0.123286	1.27516804392155	0.0966822572092444	1428	327.75	1100.25	125.083	200.917	0.113686	0.613018	98.0898
TaMAPK23		Ta--TraesCS3D02G221700.1	Td--TRIDC3AG034650.7	0.0234306	0.0748478284661732	0.313043225405584	1464	336.917	1127.08	26	24	0.0230684	0.0712342	5.75753
TaMAPK23		Ta--TraesCS3D02G221700.1	Td--TRIDC3BG039070.12	0.0206437	0.0762155684276155	0.270859093568191	1446	336.917	1109.08	22.5833	24.4167	0.0203622	0.0724709	5.86274
TaMAPK24		Ta--TraesCS3D02G242200.2	Td--TRIDC1AG059290.6	0.115342	1.0223955958083	0.112815898147014	1584	364.917	1219.08	130.333	203.667	0.106911	0.558118	78.6458
TaMAPK24		Ta--TraesCS3D02G242200.2	Td--TRIDC1BG068060.2	0.130269	1.21194965965697	0.107487091284717	1641	377.583	1263.42	151.083	226.917	0.119583	0.600971	93.2269
TaMAPK24		Ta--TraesCS3D02G242200.2	Td--TRIDC3AG036190.14	0.00264184	0.0220128015077055	0.120014005113195	1719	391.833	1327.17	3.5	8.5	0.0026372	0.0216929	1.69329
TaMAPK24		Ta--TraesCS3D02G242200.2	Td--TRIDC3AG034020.1	0.196247	3.61641987712469	0.0542654779116772	1722	396.75	1325.25	228.833	295.167	0.172672	0.743961	278.186
TaMAPK24		Ta--TraesCS3D02G242200.2	Td--TRIDC3BG040600.18	0.0115811	0.0511673778753061	0.226337143047591	1743	394.25	1348.75	15.5	19.5	0.0114921	0.049461	3.93595
TaMAPK24		Ta--TraesCS3D02G242200.2	Td--TRIDC3BG038510.2	0.19173	2.87022581694835	0.0667995423121429	1722	398	1324	224	292	0.169184	0.733668	220.787
TaMAPK25		Ta--TraesCS4D02G198600.1	Td--TRIDC4AG014520.1	0.00118883	0.0609678778859364	0.0194992073648951	1098	256.167	841.833	1	15	0.00118788	0.0585556	4.68984
TaMAPK25		Ta--TraesCS4D02G198600.1	Td--TRIDC4BG035610.1	0.00117971	0.0687813198671241	0.0171515936394262	1107	258.667	848.333	1	17	0.00117878	0.0657216	5.29087
TaMAPK26		Ta--TraesCS5D02G534000.2	Td--TRIDC5BG079810.1	0.0120013	0.0634946176153795	0.189012180999085	1320	312.083	1007.92	12	19	0.0119057	0.0608812	4.8842
TaMAPK27		Ta--TraesCS1B02G104900.1	Td--TRIDC1AG012310.2	0.00637878	0.102132733646731	0.0624557452302269	1647	387.5	1259.5	8	37	0.00635173	0.0954839	7.85636
TaMAPK27		Ta--TraesCS1B02G104900.1	Td--TRIDC1BG015140.6	0.000795123	0.0025773221239359	0.308507544009172	1647	388.667	1258.33	1	1	0.000794702	0.0025729	0.198256
TaMAPK28		Ta--TraesCS1B02G192600.3	Td--TRIDC1AG027930.1	0	0.0728623919963763	0	1044	244.833	799.167	0	17	0	0.069435	5.6048
TaMAPK28		Ta--TraesCS1B02G192600.3	Td--TRIDC1BG032170.1	0	0	NaN	1128	268.167	859.833	0	0	0	0	0
TaMAPK30		Ta--TraesCS7A02G335300.2	Td--TRIDC7AG047060.4	0	0.00348635142598846	0	1263	287.5	975.5	0	1	0	0.00347826	0.268181
TaMAPK30		Ta--TraesCS7A02G335300.2	Td--TRIDC7BG040680.1	0.00205304	0.0429455406475612	0.0478056169421855	1263	287.5	975.5	2	12	0.00205023	0.0417391	3.3035
TaMAPK31		Ta--TraesCS4A02G434800.1	Td--TRIDC4AG065120.1	0.000903206	0.00291121180663198	0.310251040394682	1452	344.167	1107.83	1	1	0.000902663	0.00290557	0.223939
TaMAPK31		Ta--TraesCS4A02G434800.1	Td--TRIDC7AG005070.14	0.0183341	0.0990874493794773	0.185029679252049	1449	344.75	1104.25	20	32	0.0181118	0.0928209	7.62211
TaMAPK33		Ta--TraesCS1D02G410100.1	Td--TRIDC1BG068060.2	0.0094813	0.112849792914552	0.0840169518000014	1665	391.333	1273.67	12	41	0.00942162	0.10477	8.68075
TaMAPK33		Ta--TraesCS1D02G410100.1	Td--TRIDC3AG036190.14	0.124412	1.23950861579893	0.100372044934739	1632	378.083	1253.92	143.75	229.25	0.114641	0.606348	95.3468
TaMAPK33		Ta--TraesCS1D02G410100.1	Td--TRIDC3BG040600.18	0.124058	1.27739892174097	0.0971176718441689	1629	376.167	1252.83	143.25	230.75	0.114341	0.613425	98.2615
TaMAPK34		Ta--TraesCS1D02G428900.1	Td--TRIDC1AG061940.2	0.00813367	0.0990106916882497	0.0821493881080352	1791	431.25	1359.75	11	40	0.00808972	0.0927536	7.61621
TaMAPK34		Ta--TraesCS1D02G428900.1	Td--TRIDC1BG071030.1	0.0066364	0.100764797139255	0.0658602602559447	1797	434.833	1362.17	9	41	0.00660712	0.094289	7.75114
TaMAPK34		Ta--TraesCS1D02G428900.1	Td--TRIDC3AG034020.1	0.156512	1.01117136838978	0.154783225167804	1770	420.25	1349.75	190.667	233.333	0.141261	0.555225	77.7824
TaMAPK34		Ta--TraesCS1D02G428900.1	Td--TRIDC3BG038510.2	0.154393	1.00940089350214	0.152954661439063	1770	421.5	1348.5	188.167	233.833	0.139538	0.554765	77.6462
TaMAPK35		Ta--TraesCS6A02G099600.1	Td--TRIDC6BG018000.3	0.0293503	0.0617791840474554	0.47508437752357	1449	337.25	1111.75	32	20	0.0287834	0.0593032	4.75224
TaMAPK36		Ta--TraesCS6A02G118100.1	Td--TRIDC6AG015690.2	0.00117486	0.00787925828566064	0.149107725072188	1107	255.167	851.833	1	2	0.00117394	0.00783801	0.606097
TaMAPK36		Ta--TraesCS6A02G118100.1	Td--TRIDC6BG021470.2	0.00117463	0.0872351457577674	0.0134650806662304	1107	255	852	1	21	0.00117371	0.0823529	6.7104
TaMAPK36		Ta--TraesCS6A02G118100.1	Td--TRIDC7AG058780.3	0.0461855	1.04669985672484	0.0441248709000351	1107	254.917	852.083	38.1667	143.833	0.0447922	0.564237	80.5154
TaMAPK36		Ta--TraesCS6A02G118100.1	Td--TRIDC7BG051510.2	0.0467909	1.10759507837085	0.0422455256133219	1107	254.583	852.417	38.6667	147.333	0.0453612	0.578723	85.1996
TaMAPK37		Ta--TraesCS6A02G269400.1	Td--TRIDC6AG041340.3	0	0	NaN	1236	288.5	947.5	0	0	0	0	0
TaMAPK37		Ta--TraesCS6A02G269400.1	Td--TRIDC6BG048300.1	0.00626745	0.0494296489342025	0.126795275271909	1254	292.667	961.333	6	14	0.00624133	0.047836	3.80228
TaMAPK38		Ta--TraesCS3B02G256700.1	Td--TRIDC1AG061940.2	0.147181	1.02024043069682	0.144261217630693	1761	419.083	1341.92	179.333	233.667	0.13364	0.557566	78.48
TaMAPK38		Ta--TraesCS3B02G256700.1	Td--TRIDC1BG071030.1	0.144977	1.10354201974222	0.131374418531363	1764	422.583	1341.42	176.833	244.167	0.131826	0.577795	84.8878
TaMAPK38		Ta--TraesCS3B02G256700.1	Td--TRIDC3AG034020.1	0.00217641	0.0460285687371147	0.0472839308150044	1806	425.583	1380.42	3	19	0.00217326	0.0446446	3.54066
TaMAPK38		Ta--TraesCS3B02G256700.1	Td--TRIDC3AG036190.14	0.190469	2.94021897914399	0.0647806723151071	1677	387.917	1289.08	216.833	285.167	0.168207	0.735124	226.171
TaMAPK38		Ta--TraesCS3B02G256700.1	Td--TRIDC3BG038510.2	0.00145155	0		1806	426.833	1379.17	2	0	0.00145015	0	0
TaMAPK38		Ta--TraesCS3B02G256700.1	Td--TRIDC3BG040600.18	0.195316	2.5306265319557	0.0771809137839172	1692	389.333	1302.67	224	282	0.171955	0.724315	194.664
TaMAPK39		Ta--TraesCS3A02G242100.1	Td--TRIDC1AG059290.6	0.128711	1.02630359727683	0.125412317214093	1608	369.333	1238.67	146.5	206.5	0.118272	0.559116	78.9464
TaMAPK39		Ta--TraesCS3A02G242100.1	Td--TRIDC3AG036190.14	0.00264135	0.00641166546451419	0.411959428703249	1719	391.583	1327.42	3.5	2.5	0.0026367	0.00638434	0.493205
TaMAPK39		Ta--TraesCS3A02G242100.1	Td--TRIDC3AG034020.1	0.193461	2.99299959956051	0.0646376983010901	1722	396.667	1325.33	226	292	0.170523	0.736134	230.231
TaMAPK39		Ta--TraesCS3A02G242100.1	Td--TRIDC3BG040600.18	0.00415148	0.0327134279906905	0.126904346259797	1719	390.5	1328.5	5.5	12.5	0.00414001	0.0320102	2.51642
TaMAPK39		Ta--TraesCS3A02G242100.1	Td--TRIDC3BG038510.2	0.188958	2.57727262393975	0.0733170378357298	1722	397.917	1324.08	221.167	288.833	0.167034	0.725864	198.252
TaMAPK40		Ta--TraesCS3A02G231700.1	Td--TRIDC1AG061100.1	0.135419	1.23525197428024	0.109628540014771	1443	328.5	1114.5	138.083	198.917	0.123897	0.60553	95.0194
TaMAPK40		Ta--TraesCS3A02G231700.1	Td--TRIDC1BG070050.1	0.13728	1.26799751426752	0.108265165489214	1443	329	1114	139.75	201.25	0.125449	0.611702	97.5383
TaMAPK40		Ta--TraesCS3A02G231700.1	Td--TRIDC3AG034650.7	0.000882353	0.00298211128472955	0.29588199724991	1470	336	1134	1	1	0.000881834	0.00297619	0.229393
TaMAPK40		Ta--TraesCS3A02G231700.1	Td--TRIDC3BG039070.12	0.0390825	0.0972947069609999	0.401692319318875	1449	335.167	1113.83	42.4167	30.5833	0.0380817	0.0912481	7.48421
TaMAPK42		Ta--TraesCS1A02G415300.1	Td--TRIDC1AG061100.1	0.0539344	0.13957788828226	0.386410524665208	1686	401.75	1284.25	66.8333	51.1667	0.0520408	0.127359	10.7368
TaMAPK42		Ta--TraesCS1A02G415300.1	Td--TRIDC1BG070050.1	0.0606144	0.153177502270747	0.395713402283722	1680	400.583	1279.42	74.5	55.5	0.0582297	0.138548	11.7829
TaMAPK42		Ta--TraesCS1A02G415300.1	Td--TRIDC3AG034650.7	0.145245	1.27658932962714	0.113775712787159	1473	337.667	1135.33	149.917	207.083	0.132046	0.613277	98.1992
TaMAPK42		Ta--TraesCS1A02G415300.1	Td--TRIDC3BG039070.12	0.130284	1.33481156665734	0.0976045111485081	1482	344.833	1137.17	136	215	0.119595	0.62349	102.678
TaMAPK43		Ta--TraesCS1A02G421000.1	Td--TRIDC1AG061940.2	0	0.00463143115923732	0	1794	433.167	1360.83	0	2	0	0.00461716	0.356264
TaMAPK43		Ta--TraesCS1A02G421000.1	Td--TRIDC1BG071030.1	0.0103712	0.127568052158476	0.0812991626219065	1794	434.75	1359.25	14	51	0.0102998	0.117309	9.81293
TaMAPK43		Ta--TraesCS1A02G421000.1	Td--TRIDC3AG034020.1	0.150317	0.996620422827743	0.15082720205762	1767	419.833	1347.17	183.5	231.5	0.136212	0.551409	76.6631
TaMAPK43		Ta--TraesCS1A02G421000.1	Td--TRIDC3BG038510.2	0.14905	0.997397036629437	0.149438936255203	1767	420.583	1346.42	182	232	0.135174	0.551615	76.7228
TaMAPK44		Ta--TraesCS6D02G082900.2	Td--TRIDC6BG018000.3	0.0269928	0.0733432163085657	0.368034708880667	1449	336.333	1112.67	29.5	23.5	0.0265129	0.0698712	5.64179
TaMAPK45		Ta--TraesCS6D02G108100.1	Td--TRIDC6AG015690.2	0.00117463	0.105066594878011	0.0111798452773931	1107	255	852	1	25	0.00117371	0.0980392	8.08205
TaMAPK45		Ta--TraesCS6D02G108100.1	Td--TRIDC6BG021470.2	0.0011744	0.0528315849197334	0.0222290957711989	1107	254.833	852.167	1	13	0.00117348	0.0510137	4.06397
TaMAPK45		Ta--TraesCS6D02G108100.1	Td--TRIDC7AG058780.3	0.0465923	1.01202457519198	0.0460386591681408	1107	254.75	852.25	38.5	141.5	0.0451745	0.555447	77.848
TaMAPK45		Ta--TraesCS6D02G108100.1	Td--TRIDC7BG051510.2	0.0471977	1.03800311918125	0.0454697531536604	1107	254.417	852.583	39	143	0.0457433	0.56207	79.8464
TaMAPK46		Ta--TraesCS7A02G049000.1	Td--TRIDC4AG065120.1	0.0183341	0.0990874493794773	0.185029679252049	1449	344.75	1104.25	20	32	0.0181118	0.0928209	7.62211
TaMAPK46		Ta--TraesCS7A02G049000.1	Td--TRIDC7AG005070.14	0.0018116	0.00289017698699247	0.626811123282763	1452	346.667	1105.33	2	1	0.00180941	0.00288462	0.222321
TaMAPK47		Ta--TraesCS7A02G029700.1	Td--TRIDC7AG002740.1	0.0216695	0.0320781997245268	0.675520783767096	972	222.917	749.083	16	7	0.0213594	0.0314019	2.46755
TaMAPK49		Ta--TraesCS7A02G410700.2	Td--TRIDC7AG057270.3	0.000755097	0.00244898176780432	0.308330987928357	1734	409	1325	1	1	0.000754717	0.00244499	0.188383
TaMAPK49		Ta--TraesCS7A02G410700.2	Td--TRIDC7BG049670.7	0.00302515	0.104767985475068	0.0288747618679432	1734	409.083	1324.92	4	40	0.00301906	0.0977796	8.05908
TaMAPK50		Ta--TraesCS5B02G536500.1	Td--TRIDC5BG079810.1	0.000987817	0.00955426933307228	0.103390121521531	1329	316	1013	1	3	0.000987167	0.00949367	0.734944
TaMAPK52		Ta--TraesCS7B02G246900.3	Td--TRIDC7AG047060.4	0.00205304	0.046637855797338	0.0440208502400651	1263	287.5	975.5	2	13	0.00205023	0.0452174	3.58753
TaMAPK52		Ta--TraesCS7B02G246900.3	Td--TRIDC7BG040680.1	0	0.00698898476240196	0	1263	287.5	975.5	0	2	0	0.00695652	0.537614
TaMAPK53		Ta--TraesCS7B02G309900.1	Td--TRIDC7AG057270.3	0.00378335	0.107584229103314	0.0351663877143551	1734	409.083	1324.92	5	41	0.00377382	0.100224	8.27571
TaMAPK53		Ta--TraesCS7B02G309900.1	Td--TRIDC7BG049670.7	0	0	NaN	1734	409.167	1324.83	0	0	0	0	0
TaMAPK54		Ta--TraesCS7B02G322900.1	Td--TRIDC6AG015690.2	0.0549649	1.11459355060578	0.0493138690160926	1131	259.917	871.083	46.1667	150.833	0.0529991	0.580314	85.738
TaMAPK54		Ta--TraesCS7B02G322900.1	Td--TRIDC6BG021470.2	0.0543583	1.08793777907221	0.0499645459299791	1131	260.083	870.917	45.6667	149.333	0.0524352	0.574175	83.6875
TaMAPK54		Ta--TraesCS7B02G322900.1	Td--TRIDC7AG058780.3	0.00700667	0.10028824829668	0.0698652976751843	1116	255.667	860.333	6	24	0.00697404	0.0938722	7.71448
TaMAPK54		Ta--TraesCS7B02G322900.1	Td--TRIDC7BG051510.2	0.00577592	0.0235313419258153	0.245456626690206	1128	259	869	5	6	0.00575374	0.023166	1.8101
TaMAPKK1		Ta--TraesCS6D02G328800.1	Td--TRIDC6AG052120.1	0.00498703	0.0736788296875599	0.0676860827306238	1104	299.25	804.75	4	21	0.00497049	0.0701754	5.6676
TaMAPKK1		Ta--TraesCS6D02G328800.1	Td--TRIDC6BG060870.1	0.0068729	0.105373589984994	0.0652241261882785	1104	300.083	803.917	5.5	29.5	0.00684151	0.098306	8.10566
TaMAPKK2		Ta--TraesCS5B02G565100.3	Td--TRIDC4AG047480.2	0.0677548	0.210099605578762	0.322489104402995	1296	304.25	991.75	64.25	55.75	0.0647845	0.183237	16.1615
TaMAPKK2		Ta--TraesCS5B02G565100.3	Td--TRIDC5BG083460.4	0.0428727	0.101395307637	0.42282706860533	1239	289.083	949.917	39.5833	27.4167	0.0416703	0.09484	7.79964
TaMAPKK3		Ta--TraesCS5D02G130900.2	Td--TRIDC5AG020820.4	0.0167556	0.0737858123438149	0.227084085437421	885	211.083	673.917	11.1667	14.8333	0.0165698	0.0702724	5.67583
TaMAPKK3		Ta--TraesCS5D02G130900.2	Td--TRIDC5BG021620.3	0.0420611	0.11534673911063	0.364649363323799	1224	286.833	937.167	38.3333	30.6667	0.0409034	0.106915	8.87283
TaMAPKK4		Ta--TraesCS5A02G122700.4	Td--TRIDC5AG020820.4	0.0542024	0.086588072808598	0.625979776360957	843	200.75	642.25	33.5833	16.4167	0.0522901	0.0817767	6.66062
TaMAPKK4		Ta--TraesCS5A02G122700.4	Td--TRIDC5BG021620.3	0.0215665	0.057212478562223	0.376955266216645	816	196.667	619.333	13.1667	10.8333	0.0212594	0.0550847	4.40096
TaMAPKK6		Ta--TraesCS4B02G048100.1	Td--TRIDC4AG041540.1	0.236159	0.512803675557325	0.460526017572017	984	270.333	713.667	144.583	100.417	0.202592	0.371455	39.4464
TaMAPKK6		Ta--TraesCS4B02G048100.1	Td--TRIDC4BG007520.1	0.00134228	0.00353774240860418	0.379417742290736	1029	283.333	745.667	1	1	0.00134108	0.00352941	0.272134
TaMAPKK9		Ta--TraesCS3B02G066300.1	Td--TRIDC3BG008530.2	0.0356462	0.0358722624266235	0.993698297982508	975	268.833	706.167	24.5833	9.41667	0.0348124	0.0350279	2.7594
TaMAPKK13		Ta--TraesCS5D02G549600.1	Td--TRIDC4AG047480.2	0.0125517	0.161924562122982	0.077515842976551	1569	363.917	1205.08	15	53	0.0124473	0.145638	12.4557
TaMAPKK13		Ta--TraesCS5D02G549600.1	Td--TRIDC5BG083460.4	0.00835431	0.0687503913943679	0.121516475656622	1569	365.333	1203.67	10	24	0.00830795	0.0656934	5.28849
TaMAPKK14		Ta--TraesCS4A02G265900.1	Td--TRIDC4AG041540.1	0.0305103	0.135016924595119	0.225974124026006	1011	275.167	735.833	22	34	0.0298981	0.123561	10.3859
TaMAPKK14		Ta--TraesCS4A02G265900.1	Td--TRIDC4BG007520.1	0.237364	0.532852466532255	0.445459242121528	984	268.5	715.5	145.583	102.417	0.203471	0.38144	40.9887
TaMAPKK18		Ta--TraesCS5B02G122600.1	Td--TRIDC5AG020820.4	0.0167661	0.0632731980111069	0.264978963642157	885	211.5	673.5	11.1667	12.8333	0.0165801	0.0606777	4.86717
TaMAPKK18		Ta--TraesCS5B02G122600.1	Td--TRIDC5BG021620.3	0.0135256	0.0452310953758704	0.299033136571675	1266	296.167	969.833	13	13	0.0134044	0.0438942	3.47932
TaMAPKKK1	TaMEKK1	Ta--TraesCS2A02G407600.1	Td--TRIDC2AG058830.1	0	0.00679506346830184	0	2481	591.333	1889.67	0	4	0	0.00676437	0.522697
TaMAPKKK1	TaMEKK1	Ta--TraesCS2A02G407600.1	Td--TRIDC2BG061830.1	0.0238632	0.0771288346688374	0.309393814125996	2460	586.667	1873.33	44	43	0.0234875	0.0732955	5.93299
TaMAPKKK1	TaMEKK1	Ta--TraesCS2A02G407600.1	Td--TRIDC6AG037840.4	0.151082	0.907555974135041	0.1664715349863	2427	579.917	1847.08	252.75	305.25	0.136837	0.526369	69.812
TaMAPKKK1	TaMEKK1	Ta--TraesCS2A02G407600.1	Td--TRIDC6BG044800.1	0.137145	0.873582894625792	0.156991213467956	2364	567.5	1796.5	225.167	292.833	0.125336	0.516006	67.1987
TaMAPKKK2	TaMEKK2	Ta--TraesCS4D02G027600.1	Td--TRIDC4AG043860.6	0.0102836	0.142620354827718	0.0721048219900967	1704	431.167	1272.83	13	56	0.0102134	0.12988	10.9708
TaMAPKKK2	TaMEKK2	Ta--TraesCS4D02G027600.1	Td--TRIDC4BG004990.4	0.0134719	0.142772317164011	0.0943595615042622	1704	430.75	1273.25	17	56	0.0133517	0.130006	10.9825
TaMAPKKK3	TaMEKK3	Ta--TraesCS4B02G210600.2	Td--TRIDC4AG012750.6	0.00815908	0.0715313693800487	0.114062911879357	2115	513	1602	13	35	0.00811486	0.0682261	5.50241
TaMAPKKK3	TaMEKK3	Ta--TraesCS4B02G210600.2	Td--TRIDC4BG037560.5	0.000649562	0.00413651513929987	0.157031115488524	2025	484.833	1540.17	1	2	0.00064928	0.00412513	0.318193
TaMAPKKK4	TaMEKK4	Ta--TraesCS6A02G245000.3	Td--TRIDC2AG058830.1	0.151097	0.907048947969418	0.166581241928488	2427	580.083	1846.92	252.75	305.25	0.13685	0.526217	69.773
TaMAPKKK4	TaMEKK4	Ta--TraesCS6A02G245000.3	Td--TRIDC2BG061830.1	0.158031	0.860417656801211	0.183667254687451	2616	628.75	1987.25	283.167	321.833	0.142492	0.511862	66.186
TaMAPKKK4	TaMEKK4	Ta--TraesCS6A02G245000.3	Td--TRIDC6AG037840.4	0.000500167	0		2634	634	2000	1	0	0.0005	0	0
TaMAPKKK4	TaMEKK4	Ta--TraesCS6A02G245000.3	Td--TRIDC6BG044800.1	0.00703759	0.0371043401542991	0.189670133469085	2634	635.333	1998.67	14	23	0.00700467	0.0362015	2.85418
TaMAPKKK4-1	TaMEKK4-1	Ta--TraesCS6B02G279300.1	Td--TRIDC2AG058830.1	0.133807	0.850934018800818	0.157247342927983	2343	561.417	1781.58	218.333	285.667	0.12255	0.508832	65.4565
TaMAPKKK4-1	TaMEKK4-1	Ta--TraesCS6B02G279300.1	Td--TRIDC2BG061830.1	0.134801	0.845901079883277	0.159357535114766	2355	566.5	1788.5	220.667	287.333	0.123381	0.507208	65.0693
TaMAPKKK4-1	TaMEKK4-1	Ta--TraesCS6B02G279300.1	Td--TRIDC6AG037840.4	0.00617201	0.0397384137080505	0.155315924428594	2358	568.417	1789.58	11	22	0.00614668	0.038704	3.0568
TaMAPKKK4-1	TaMEKK4-1	Ta--TraesCS6B02G279300.1	Td--TRIDC6BG044800.1	0.000559597	0		2358	570.333	1787.67	1	0	0.000559388	0	0
TaMAPKKK5	TaMEKK5	Ta--TraesCS2A02G199700.1	Td--TRIDC2AG025680.4	0.00319702	0.00267022978989298	1.19728308453262	1629	375.167	1253.83	4	1	0.00319022	0.00266548	0.205402
TaMAPKKK5	TaMEKK5	Ta--TraesCS2A02G199700.1	Td--TRIDC2BG030100.5	0.00640431	0.0582817382454873	0.109885336644952	1629	374.5	1254.5	8	21	0.00637704	0.0560748	4.48321
TaMAPKKK7	TaMEKK7	Ta--TraesCS3B02G289500.1	Td--TRIDC1BG061690.1	0.232616	0.607610853588378	0.382837460611696	1047	266.167	780.833	156.167	110.833	0.2	0.416406	46.7393
TaMAPKKK7	TaMEKK7	Ta--TraesCS3B02G289500.1	Td--TRIDC3BG043440.2	0.00515156	0		1305	331.083	973.917	5	0	0.00513391	0	0
TaMAPKKK8	TaMEKK8	Ta--TraesCS3B02G288100.1	Td--TRIDC1AG053880.1	0.288194	0.664517088821144	0.433689228405294	1251	315.917	935.083	223.75	139.25	0.239283	0.440781	51.1167
TaMAPKKK8	TaMEKK8	Ta--TraesCS3B02G288100.1	Td--TRIDC3AG038300.1	0.0249548	0.124458436060348	0.200507404436402	1251	313.917	937.083	23	36	0.0245442	0.11468	9.57373
TaMAPKKK8	TaMEKK8	Ta--TraesCS3B02G288100.1	Td--TRIDC3BG043280.1	0.0010442	0.00628275925353592	0.166201630629482	1278	319.667	958.333	1	2	0.00104348	0.00625652	0.483289
TaMAPKKK10	TaMEKK10	Ta--TraesCS4D02G211300.2	Td--TRIDC4AG012750.6	0.00684794	0.060475996865251	0.113234038018108	2130	516.333	1613.67	11	30	0.00681677	0.058102	4.652
TaMAPKKK10	TaMEKK10	Ta--TraesCS4D02G211300.2	Td--TRIDC4BG037560.5	0.00980834	0.0599891356194491	0.163501857133416	2025	485.667	1539.33	15	28	0.00974448	0.0576527	4.61455
TaMAPKKK11	TaMEKK11	Ta--TraesCS5D02G475900.1	Td--TRIDC5AG066400.8	0.00488999	0.0735744981914521	0.0664631495037367	1602	371	1231	6	26	0.00487409	0.0700809	5.65958
TaMAPKKK11	TaMEKK11	Ta--TraesCS5D02G475900.1	Td--TRIDC5BG071320.5	0.0409402	0.125711557053194	0.325667883327722	1548	360	1188	47.3333	41.6667	0.0398429	0.115741	9.67012
TaMAPKKK12	TaMEKK12	Ta--TraesCS4A02G093800.2	Td--TRIDC4AG012750.6	0	0	NaN	2130	515.667	1614.33	0	0	0	0	0
TaMAPKKK12	TaMEKK12	Ta--TraesCS4A02G093800.2	Td--TRIDC4BG037560.5	0.00783297	0.071328011617978	0.109816174503288	2025	485	1540	12	33	0.00779221	0.0680412	5.48677
TaMAPKKK14	TaMEKK14	Ta--TraesCS5A02G118200.1	Td--TRIDC5AG020280.1	0.00162118	0		1611	376	1235	2	0	0.00161943	0	0
TaMAPKKK15	TaMEKK15	Ta--TraesCS5A02G463100.2	Td--TRIDC5AG066400.8	0.00244002	0.00541763078059518	0.450384774775975	1602	370.5	1231.5	3	2	0.00243605	0.00539811	0.416741
TaMAPKKK15	TaMEKK15	Ta--TraesCS5A02G463100.2	Td--TRIDC5BG071320.5	0.0382615	0.135837678629234	0.281670712740502	1548	359.5	1188.5	44.3333	44.6667	0.0373019	0.124247	10.4491
TaMAPKKK16	TaMEKK16	Ta--TraesCS5B02G474500.1	Td--TRIDC5AG066400.8	0.00162613	0.100895472487721	0.0161169478497392	1602	370.75	1231.25	2	35	0.00162437	0.0944032	7.76119
TaMAPKKK16	TaMEKK16	Ta--TraesCS5B02G474500.1	Td--TRIDC5BG071320.5	0.0372988	0.0360287296329993	1.03525213651578	1551	360.083	1190.92	43.3333	12.6667	0.0363865	0.035177	2.77144
TaMAPKKK17	TaMEKK17	Ta--TraesCS5A02G200800.1	Td--TRIDC5AG032410.5	0.000642398	0.00212766100139979	0.30192701083003	2028	470.667	1557.33	1	1	0.000642123	0.00212465	0.163666
TaMAPKKK17	TaMEKK17	Ta--TraesCS5A02G200800.1	Td--TRIDC5BG034210.7	0.00191908	0.0568681850800971	0.0337461075383591	2040	474.75	1565.25	3	26	0.00191663	0.0547657	4.37448
TaMAPKKK18	TaMEKK18	Ta--TraesCS2B02G526200.3	Td--TRIDC2AG070140.10	0.00891026	0.081650678442612	0.109126597570206	3966	917.75	3048.25	27	71	0.00885754	0.0773631	6.28082
TaMAPKKK18	TaMEKK18	Ta--TraesCS2B02G526200.3	Td--TRIDC2BG075830.1	0	0.0010883368497857	0	3969	919.5	3049.5	0	1	0	0.00108755	0.0837182
TaMAPKKK20	TaMEKK20	Ta--TraesCS2A02G498000.3	Td--TRIDC2AG070140.10	0.000984521	0		3966	916.833	3049.17	3	0	0.000983875	0	0
TaMAPKKK20	TaMEKK20	Ta--TraesCS2A02G498000.3	Td--TRIDC2BG075830.1	0.00857788	0.0804521402803123	0.106620963632334	3966	917.583	3048.42	26	70	0.00852902	0.0762873	6.18863
TaMAPKKK21/TaMAPKKKK15	TaMEKK21	Ta--TraesCS6A02G149900.1	Td--TRIDC6AG020750.1	0.000791139	0		1626	361.333	1264.67	1	0	0.000790722	0	0
TaMAPKKK21/TaMAPKKKK15	TaMEKK21	Ta--TraesCS6A02G149900.1	Td--TRIDC6BG026600.3	0.0123665	0.121067579367253	0.102145258798394	1626	362.25	1263.75	15.5	40.5	0.0122651	0.111801	9.31289
TaMAPKKK22/TaMAPKKKK10	TaMEKK22	Ta--TraesCS5A02G392500.1	Td--TRIDC5AG057130.2	0.00347656	0.00421349422816744	0.825101821093778	2469	595	1874	6.5	2.5	0.00346852	0.00420168	0.324115
TaMAPKKK22/TaMAPKKKK10	TaMEKK22	Ta--TraesCS5A02G392500.1	Td--TRIDC5BG061270.2	0.00683376	0.05965876642654	0.114547461718917	2322	558	1764	12	32	0.00680272	0.0573477	4.58914
TaMAPKKK23/TaMAPKKKK21	TaMEKK23	Ta--TraesCS6D02G139200.1	Td--TRIDC6AG020750.1	0.00506474	0.111315003838704	0.0454991230793017	1527	338.333	1188.67	6	35	0.00504767	0.103448	8.56269
TaMAPKKK23/TaMAPKKKK21	TaMEKK23	Ta--TraesCS6D02G139200.1	Td--TRIDC6BG026600.3	0.0123067	0.0891441126405373	0.138053566865557	1527	339.083	1187.92	14.5	28.5	0.0122062	0.0840501	6.85724
TaMAPKKK24	TaMEKK24	Ta--TraesCS5B02G199400.1	Td--TRIDC5AG032410.5	0.00192895	0.0619707176641425	0.0311268203039521	2028	470.75	1557.25	3	28	0.00192647	0.0594796	4.76698
TaMAPKKK24	TaMEKK24	Ta--TraesCS5B02G199400.1	Td--TRIDC5BG034210.7	0.000639182	0		2040	474.833	1565.17	1	0	0.00063891	0	0
TaMAPKKK25	TaMEKK25	Ta--TraesCS5B02G196400.1	Td--TRIDC5AG032000.2	0.0201853	0.0936472148657488	0.215545948366101	1554	382.417	1171.58	23.3333	33.6667	0.0199161	0.0880366	7.20363
TaMAPKKK25	TaMEKK25	Ta--TraesCS5B02G196400.1	Td--TRIDC5BG033660.2	0.000856164	0		1554	385.333	1168.67	1	0	0.000855676	0	0
TaMAPKKK26	TaMEKK26	Ta--TraesCS2D02G093700.1	Td--TRIDC2AG010980.4	0.00662768	0.0774388659809746	0.0855859689210269	3996	965	3031	20	71	0.00659848	0.0735751	5.95684
TaMAPKKK26	TaMEKK26	Ta--TraesCS2D02G093700.1	Td--TRIDC2BG013430.2	0.00528753	0.0446782201839991	0.118346929228289	4005	968.333	3036.67	16	42	0.00526894	0.0433735	3.43679
TaMAPKKK27	TaMEKK27	Ta--TraesCS2B02G110500.1	Td--TRIDC2AG010980.4	0.0072963	0.0762007131729413	0.0957510938253888	3996	966.083	3029.92	22	70	0.00726093	0.0724575	5.86159
TaMAPKKK27	TaMEKK27	Ta--TraesCS2B02G110500.1	Td--TRIDC2BG013430.2	0.00230953	0.0359191956476626	0.0642980474113478	4005	969.417	3035.58	7	34	0.00230598	0.0350726	2.76302
TaMAPKKK28	TaMEKK28	Ta--TraesCS2A02G095300.1	Td--TRIDC2AG010980.4	0.000660338	0.00519437623026219	0.127125652210642	3996	965.917	3030.08	2	5	0.000660048	0.00517643	0.399567
TaMAPKKK28	TaMEKK28	Ta--TraesCS2A02G095300.1	Td--TRIDC2BG013430.2	0.00796534	0.0761315909212291	0.104625916491222	3996	966.917	3029.08	24	70	0.00792319	0.0723951	5.85628
TaMAPKKK29	TaMEKK29	Ta--TraesCS5D02G206500.1	Td--TRIDC5AG032410.5	0.00192968	0.0347384812680323	0.0555486334910182	2028	471.333	1556.67	3	16	0.00192719	0.0339463	2.67219
TaMAPKKK29	TaMEKK29	Ta--TraesCS5D02G206500.1	Td--TRIDC5BG034210.7	0.0019199	0.0682163134132387	0.0281442745555598	2040	475.417	1564.58	3	31	0.00191744	0.065206	5.24741
TaMAPKKK30	TaZIK1	Ta--TraesCS5D02G145100.1	Td--TRIDC5AG024780.6	0.010571	0.0473955224034518	0.223037936651595	1908	479	1429	15	22	0.0104969	0.045929	3.64581
TaMAPKKK30	TaZIK1	Ta--TraesCS5D02G145100.1	Td--TRIDC5BG025890.5	0.0097932	0.078832755039369	0.124227580090338	1920	481.083	1438.92	14	36	0.00972954	0.0748311	6.06406
TaMAPKKK31	TaZIK2	Ta--TraesCS6D02G236400.1	Td--TRIDC6AG039240.3	0.0339255	0.0555506950507619	0.610712438933908	1164	264.583	899.417	29.8333	14.1667	0.0331696	0.0535433	4.27313
TaMAPKKK31	TaZIK2	Ta--TraesCS6D02G236400.1	Td--TRIDC6BG046090.3	0.0277958	0.0674190364511125	0.41228422722411	1848	418.75	1429.25	39	27	0.027287	0.0644776	5.18608
TaMAPKKK32	TaZIK3	Ta--TraesCS2A02G195900.2	Td--TRIDC2AG025210.3	0	0.00417682945176646	0	2079	480.167	1598.83	0	2	0	0.00416522	0.321295
TaMAPKKK32	TaZIK3	Ta--TraesCS2A02G195900.2	Td--TRIDC2BG029650.2	0.00682846	0.0782042588314467	0.0873156730442644	2103	484.75	1618.25	11	36	0.00679747	0.0742651	6.01571
TaMAPKKK33	TaZIK4	Ta--TraesCS6B02G270400.1	Td--TRIDC6AG039240.3	0.0612054	0.0794655916379832	0.770213064745879	1167	265.25	901.75	53	20	0.0587746	0.0754006	6.11274
TaMAPKKK33	TaZIK4	Ta--TraesCS6B02G270400.1	Td--TRIDC6BG046090.3	0	0	NaN	1851	419.167	1431.83	0	0	0	0	0
TaMAPKKK34	TaZIK5	Ta--TraesCS2D02G197600.1	Td--TRIDC2AG024350.1	0.00415322	0.0442606285777913	0.0938354909455968	957	232.667	724.333	3	10	0.00414174	0.0429799	3.40466
TaMAPKKK34	TaZIK5	Ta--TraesCS2D02G197600.1	Td--TRIDC2BG028790.2	0.00974153	0.0395261602343305	0.246457692889926	957	233.75	723.25	7	9	0.00967853	0.0385027	3.04047
TaMAPKKK36	TaZIK7	Ta--TraesCS2B02G223600.1	Td--TRIDC2AG025210.3	0.00690996	0.0790638133957663	0.0873972304159756	2079	479.75	1599.25	11	36	0.00687822	0.0750391	6.08183
TaMAPKKK36	TaZIK7	Ta--TraesCS2B02G223600.1	Td--TRIDC2BG029650.2	0	0.00412939790589186	0	2109	485.667	1623.33	0	2	0	0.00411805	0.317646
TaMAPKKK37	TaZIK8	Ta--TraesCS2B02G216800.1	Td--TRIDC2AG025210.3	0.442592	0.740476325638006	0.59771193205696	864	206.667	657.333	219.75	97.25	0.334305	0.470565	56.9597
TaMAPKKK37	TaZIK8	Ta--TraesCS2B02G216800.1	Td--TRIDC2AG024350.1	0.0110157	0.0810078500852973	0.135982976313737	966	234.417	731.583	8	18	0.0109352	0.0767863	6.23137
TaMAPKKK37	TaZIK8	Ta--TraesCS2B02G216800.1	Td--TRIDC2BG028790.2	0.00274098	0.00426743683325892	0.642301403218437	966	235	731	2	1	0.00273598	0.00425532	0.328264
TaMAPKKK38	TaZIK9	Ta--TraesCS1D02G026200.2	Td--TRIDC1AG002650.1	0.00573069	0.0656432185905535	0.0873005167963942	1815	413.667	1401.33	8	26	0.00570885	0.0628525	5.04948
TaMAPKKK39	TaZIK10	Ta--TraesCS6A02G255100.2	Td--TRIDC6AG039240.3	0.0234732	0.019717056650243	1.19049999211312	1167	265.5	901.5	20.8333	5.16667	0.0231096	0.0194601	1.5167
TaMAPKKK39	TaZIK10	Ta--TraesCS6A02G255100.2	Td--TRIDC6BG046090.3	0.0307168	0.0778452659565614	0.394587263577064	1848	419.25	1428.75	43	31	0.0300962	0.0739416	5.9881
TaMAPKKK40	TaZIK11	Ta--TraesCS5B02G146100.1	Td--TRIDC5AG024780.6	0.00914592	0.0887460629299847	0.103057175454398	1908	477.917	1430.08	13	40	0.00909038	0.0836966	6.82662
TaMAPKKK40	TaZIK11	Ta--TraesCS5B02G146100.1	Td--TRIDC5BG025890.5	0	0.0020862322214076	0	1920	480	1440	0	1	0	0.00208333	0.160479
TaMAPKKK41	TaRaf1	Ta--TraesCS6A02G172600.1	Td--TRIDC6AG024780.3	0.102	0.193907531568042	0.526022867649668	729	178.5	550.5	52.5	30.5	0.0953678	0.170868	14.916
TaMAPKKK41	TaRaf1	Ta--TraesCS6A02G172600.1	Td--TRIDC7AG054160.3	0.188857	0.598500351155931	0.315549772086887	1014	243.333	770.667	128.667	100.333	0.166955	0.412329	46.0385
TaMAPKKK41	TaRaf1	Ta--TraesCS6A02G172600.1	Td--TRIDC7BG046810.3	0.192392	0.578073130868244	0.332816160737427	1014	244	770	130.667	98.3333	0.169697	0.403005	44.4672
TaMAPKKK45	TaRaf5	Ta--TraesCS3D02G273200.1	Td--TRIDC1AG050190.1	0.331678	1.31851456219555	0.251554379526124	1740	412.833	1327.17	355.75	256.25	0.268052	0.620711	101.424
TaMAPKKK45	TaRaf5	Ta--TraesCS3D02G273200.1	Td--TRIDC1BG057000.1	0.327724	1.29084951575606	0.25388224420573	1740	411.083	1328.92	352.833	253.167	0.265504	0.615852	99.2961
TaMAPKKK45	TaRaf5	Ta--TraesCS3D02G273200.1	Td--TRIDC3AG040710.1	0.0175714	0.0887671886532731	0.197949512506304	1800	418.083	1381.92	24	35	0.0173672	0.0837154	6.82825
TaMAPKKK45	TaRaf5	Ta--TraesCS3D02G273200.1	Td--TRIDC3BG045870.3	0.0123767	0.0701533371907363	0.176423091941957	1803	418.083	1384.92	17	28	0.0122751	0.0669723	5.39641
TaMAPKKK46	TaRaf6	Ta--TraesCS2D02G050700.1	Td--TRIDC2AG005450.2	0.0358224	0.0801537454781221	0.446920837241676	2454	588.667	1865.33	65.25	44.75	0.0349803	0.0760193	6.16567
TaMAPKKK48	TaRaf8	Ta--TraesCS7D02G079100.1	Td--TRIDC7AG009510.2	0.127348	0.296344597734739	0.429729677562347	1596	360.833	1235.17	144.667	88.3333	0.117123	0.244804	22.7957
TaMAPKKK50	TaRaf10	Ta--TraesCS7D02G099200.2	Td--TRIDC7AG012240.3	0.0299972	0.0730025354605975	0.410906376592397	1974	472	1502	44.1667	32.8333	0.0294052	0.0695621	5.61558
TaMAPKKK51	TaRaf11	Ta--TraesCS7D02G230200.1	Td--TRIDC6AG042270.3	0.23143	0.524580545441436	0.441171081324421	1074	270.083	803.917	160.083	101.917	0.199129	0.377353	40.3523
TaMAPKKK51	TaRaf11	Ta--TraesCS7D02G230200.1	Td--TRIDC6BG049330.2	0.165983	0.432993079748826	0.383339541419749	1218	297.917	920.083	137	98	0.1489	0.328951	33.3072
TaMAPKKK51	TaRaf11	Ta--TraesCS7D02G230200.1	Td--TRIDC7AG029400.6	0.00431967	0.0336002435665247	0.128560567134661	1233	304.333	928.667	4	10	0.00430725	0.0328587	2.58463
TaMAPKKK51	TaRaf11	Ta--TraesCS7D02G230200.1	Td--TRIDC7BG020300.3	0	0.0708160668935029	0	1143	281.167	861.833	0	19	0	0.0675756	5.44739
TaMAPKKK53	TaRaf13	Ta--TraesCS1B02G372400.1	Td--TRIDC1AG052430.1	0.0377943	0.14906312327034	0.253545912196605	2403	594.25	1808.75	66.6667	80.3333	0.0368579	0.135184	11.4664
TaMAPKKK53	TaRaf13	Ta--TraesCS1B02G372400.1	Td--TRIDC1BG059980.1	0.00804446	0.0178024747012926	0.451873127713191	2409	596.833	1812.17	14.5	10.5	0.00800147	0.0175929	1.36942
TaMAPKKK53	TaRaf13	Ta--TraesCS1B02G372400.1	Td--TRIDC3AG036880.3	0.220149	0.583900094619452	0.377032129826563	1986	489.083	1496.92	285.583	198.417	0.190781	0.405691	44.9154
TaMAPKKK53	TaRaf13	Ta--TraesCS1B02G372400.1	Td--TRIDC3BG040940.1	0.358172	2.53907974502931	0.141063724130798	2340	556.167	1783.83	508	403	0.28478	0.724603	195.314
TaMAPKKK54	TaRaf14	Ta--TraesCS7D02G503600.1	Td--TRIDC7BG067700.1	0.181696	0.646276906192314	0.281143112833595	585	134.667	450.333	72.6667	58.3333	0.161362	0.433168	49.7136
TaMAPKKK58	TaRaf18	Ta--TraesCS3B02G259800.1	Td--TRIDC1AG061210.1	0.0610403	0.798414951807141	0.0764518250583799	894	211.667	682.333	40	104	0.0586224	0.491339	61.4165
TaMAPKKK58	TaRaf18	Ta--TraesCS3B02G259800.1	Td--TRIDC1BG070170.4	0.0625284	0.721698448387851	0.0866406791273554	918	217.917	700.083	42	101	0.0599929	0.46348	55.5153
TaMAPKKK58	TaRaf18	Ta--TraesCS3B02G259800.1	Td--TRIDC3AG034530.2	0	0.0807102109655515	0	945	222.167	722.833	0	17	0	0.0765191	6.20848
TaMAPKKK58	TaRaf18	Ta--TraesCS3B02G259800.1	Td--TRIDC3BG038930.3	0	0	NaN	942	221	721	0	0	0	0	0
TaMAPKKK60	TaRaf20	Ta--TraesCS2A02G217000.1	Td--TRIDC2AG028890.5	0.4403	2.60060537632376	0.169306611165478	1944	463.917	1480.08	492.917	337.083	0.333033	0.726603	200.047
TaMAPKKK60	TaRaf20	Ta--TraesCS2A02G217000.1	Td--TRIDC2BG032550.5	0.451307	2.98999431599426	0.150939077570784	1947	465.417	1481.58	502.417	342.583	0.339108	0.736079	230
TaMAPKKK61	TaRaf21	Ta--TraesCS7D02G384700.1	Td--TRIDC6AG024780.3	0.318393	0.913486025610093	0.348546700934176	846	210.333	635.667	164.917	111.083	0.259439	0.52813	70.2682
TaMAPKKK61	TaRaf21	Ta--TraesCS7D02G384700.1	Td--TRIDC6BG030200.2	0.202728	0.583168552429674	0.347632136087723	1098	267.667	830.333	147.5	108.5	0.17764	0.405355	44.8591
TaMAPKKK61	TaRaf21	Ta--TraesCS7D02G384700.1	Td--TRIDC7AG054160.3	0.00110988	0.0321095409803891	0.0345653684882206	1188	286.333	901.667	1	9	0.00110906	0.0314319	2.46996
TaMAPKKK61	TaRaf21	Ta--TraesCS7D02G384700.1	Td--TRIDC7BG046810.3	0.0044527	0.0430225461599401	0.103496971777634	1188	287	901	4	12	0.00443951	0.0418118	3.30943
TaMAPKKK62	TaRaf22	Ta--TraesCS4A02G313900.1	Td--TRIDC4AG047400.2	0.00121515	0.00256465306544853	0.473806433284811	3252	781.167	2470.83	3	2	0.00121417	0.00256027	0.197281
TaMAPKKK62	TaRaf22	Ta--TraesCS4A02G313900.1	Td--TRIDC5BG083500.1	0.149618	0.401914481131308	0.372262343345239	2946	714.583	2231.42	302.667	222.333	0.135639	0.311137	30.9165
TaMAPKKK64-1	TaRaf24-1	Ta--TraesCS4A02G464700.1	Td--TRIDC7AG002140.2	0.11648	0.515682101632867	0.225875712229118	504	119.333	384.667	41.5	44.5	0.107886	0.372905	39.6679
TaMAPKKK69	TaRaf29	Ta--TraesCS2D02G588200.1	Td--TRIDC2AG080090.1	0.0990087	0.222188173755199	0.445607455410613	1635	385.25	1249.75	115.917	74.0833	0.0927519	0.192299	17.0914
TaMAPKKK69	TaRaf29	Ta--TraesCS2D02G588200.1	Td--TRIDC2BG088230.2	0.0195558	0.105255714213313	0.185793037493819	1479	347.917	1131.08	21.8333	34.1667	0.019303	0.0982036	8.09659
TaMAPKKK70	TaRaf30	Ta--TraesCS1D02G423800.1	Td--TRIDC1AG061210.1	0.00438384	0.167065208812425	0.0262402989589348	900	213.667	686.333	3	32	0.00437105	0.149766	12.8512
TaMAPKKK70	TaRaf30	Ta--TraesCS1D02G423800.1	Td--TRIDC1BG070170.4	0.00858072	0.128127178073933	0.0669703010782587	924	220.75	703.25	6	26	0.00853182	0.11778	9.85594
TaMAPKKK70	TaRaf30	Ta--TraesCS1D02G423800.1	Td--TRIDC3AG034530.2	0.065873	0.709065631146232	0.0929011816907382	945	223.5	721.5	45.5	102.5	0.0630631	0.458613	54.5435
TaMAPKKK70	TaRaf30	Ta--TraesCS1D02G423800.1	Td--TRIDC3BG038930.3	0.0660325	0.72797166817751	0.0907074718093406	942	222.167	719.833	45.5	103.5	0.0632091	0.465866	55.9978
TaMAPKKK71	TaRaf31	Ta--TraesCS6A02G004500.1	Td--TRIDC6AG000550.4	0.00799162	0.0108003830071921	0.739939016430358	2337	512.917	1824.08	14.5	5.5	0.0079492	0.010723	0.830799
TaMAPKKK72	TaRaf32	Ta--TraesCS3A02G003900.1	Td--TRIDC3BG001050.1	0.0296034	0.182536360166401	0.16217798200581	1554	382.667	1171.33	34	62	0.0290268	0.162021	14.0413
TaMAPKKK73	TaRaf33	Ta--TraesCS3A02G039200.1	Td--TRIDC3AG004290.4	0.0425015	0.191460863811363	0.221985064171511	2034	493.167	1540.83	63.6667	83.3333	0.0413196	0.168976	14.7278
TaMAPKKK73	TaRaf33	Ta--TraesCS3A02G039200.1	Td--TRIDC3BG006020.1	0.0402962	0.194784686359404	0.206875464695253	2019	489.667	1529.33	60	84	0.0392328	0.171545	14.9834
TaMAPKKK75	TaRaf35	Ta--TraesCS3A02G096500.1	Td--TRIDC3AG011590.6	0.00138058	0.00205198486415606	0.672802347368806	1938	488	1450	2	1	0.00137931	0.00204918	0.157845
TaMAPKKK75	TaRaf35	Ta--TraesCS3A02G096500.1	Td--TRIDC3BG015640.4	0.0111004	0.1028745229051	0.107902258986652	1941	488.917	1452.08	16	47	0.0110187	0.0961309	7.91342
TaMAPKKK76	TaRaf36	Ta--TraesCS3A02G246100.1	Td--TRIDC1AG052430.1	0.117188	0.358375135872824	0.326997444928042	2388	589.083	1798.92	195.167	167.833	0.108491	0.284906	27.5673
TaMAPKKK76	TaRaf36	Ta--TraesCS3A02G246100.1	Td--TRIDC1BG059980.1	0.121665	0.335788354858775	0.362325434285263	2391	590.167	1800.83	202.25	159.75	0.112309	0.270686	25.8299
TaMAPKKK76	TaRaf36	Ta--TraesCS3A02G246100.1	Td--TRIDC3AG036880.3	0.121178	0.184831431086476	0.655614425450289	2037	502.083	1534.92	171.75	82.25	0.111895	0.163817	14.2178
TaMAPKKK76	TaRaf36	Ta--TraesCS3A02G246100.1	Td--TRIDC3BG040940.1	0.333127	1.90622751011775	0.174757289806033	2355	560.583	1794.42	482.667	387.333	0.268982	0.690947	146.633
TaMAPKKK81	TaRaf41	Ta--TraesCS5A02G292500.1	Td--TRIDC5BG047840.2	0.123467	0.315380609777428	0.391485496445416	1884	421.417	1462.58	166.5	108.5	0.11384	0.257465	24.26
TaMAPKKK86	TaRaf46	Ta--TraesCS5D02G386800.1	Td--TRIDC5AG055160.3	0.00116925	0.105974544191404	0.0110333005290468	1119	263.083	855.917	1	26	0.00116834	0.098828	8.15189
TaMAPKKK86	TaRaf46	Ta--TraesCS5D02G386800.1	Td--TRIDC5AG056200.2	0.352787	1.69527549905343	0.208100281006245	1056	250.583	805.417	226.667	168.333	0.281428	0.671766	130.406
TaMAPKKK86	TaRaf46	Ta--TraesCS5D02G386800.1	Td--TRIDC5BG059170.3	0.00117005	0.0970395916521461	0.0120574192374066	1119	263.667	855.333	1	24	0.00116913	0.091024	7.46458
TaMAPKKK92	TaRaf52	Ta--TraesCS5B02G337300.1	Td--TRIDC5AG049770.1	0.00524674	0.0851062335048343	0.0616493290907322	1749	410.167	1338.83	7	33	0.00522843	0.0804551	6.54663
TaMAPKKK92	TaRaf52	Ta--TraesCS5B02G337300.1	Td--TRIDC5BG053430.2	0	0.00250836354213543	0	1719	399.333	1319.67	0	1	0	0.00250417	0.192951
TaMAPKKK93	TaRaf53	Ta--TraesCS5D02G018800.1	Td--TRIDC5BG001980.1	0.0412595	0.160501343517086	0.257066562002931	939	204.167	734.833	29.5	29.5	0.0401452	0.14449	12.3463
TaMAPKKK95	TaRaf55	Ta--TraesCS5B02G204900.1	Td--TRIDC5AG033270.1	0.0193644	0.0704990281548856	0.274675491516263	1317	349.25	967.75	18.5	23.5	0.0191165	0.067287	5.423
TaMAPKKK95	TaRaf55	Ta--TraesCS5B02G204900.1	Td--TRIDC5BG035150.3	0	0	NaN	1317	348.333	968.667	0	0	0	0	0
TaMAPKKK96	TaRaf56	Ta--TraesCS5B02G292000.2	Td--TRIDC5BG047840.2	0.0123842	0.0654961376863925	0.189082635126752	1896	430.5	1465.5	18	27	0.0122825	0.0627178	5.03816
TaMAPKKK97	TaRaf57	Ta--TraesCS5B02G353800.1	Td--TRIDC5AG051290.3	0.148116	0.652337206388021	0.227054775682187	672	154.917	517.083	69.5	67.5	0.134408	0.435718	50.1798
TaMAPKKK98	TaRaf58	Ta--TraesCS5D02G482000.1	Td--TRIDC5AG067100.1	0.00892299	0.0599891356194489	0.148743367833738	1032	242.833	789.167	7	14	0.00887012	0.0576527	4.61455
TaMAPKKK98	TaRaf58	Ta--TraesCS5D02G482000.1	Td--TRIDC5BG072290.4	0.0569838	0.144037958994054	0.395616243807195	1014	241	773	42.4167	31.5833	0.0548728	0.131051	11.0798
TaMAPKKK99	TaRaf59	Ta--TraesCS3A02G001500.1	Td--TRIDC3AG003160.1	0	0.00534285429588826	0	777	187.833	589.167	0	1	0	0.00532387	0.410989
TaMAPKKK99	TaRaf59	Ta--TraesCS3A02G001500.1	Td--TRIDC3BG000190.2	0.0165077	0.150192333936826	0.109910384499504	1095	268.167	826.833	13.5	36.5	0.0163274	0.136109	11.5533
TaMAPKKK100	TaRaf60	Ta--TraesCS3A02G274000.1	Td--TRIDC1AG050190.1	0.334566	1.28815173176702	0.25972541647255	1734	411	1323	357.083	252.917	0.269904	0.615369	99.0886
TaMAPKKK100	TaRaf60	Ta--TraesCS3A02G274000.1	Td--TRIDC1BG057000.1	0.334296	1.27396442395981	0.262405958611797	1734	408.917	1325.08	357.417	250.583	0.269731	0.612798	97.9973
TaMAPKKK100	TaRaf60	Ta--TraesCS3A02G274000.1	Td--TRIDC3AG040710.1	0.00144596	0		1803	418.5	1384.5	2	0	0.00144456	0	0
TaMAPKKK100	TaRaf60	Ta--TraesCS3A02G274000.1	Td--TRIDC3BG045870.3	0.0205241	0.0650950450031555	0.315294729559683	1800	417	1383	28	26	0.0202458	0.0623501	5.00731
TaMAPKKK101	TaRaf61	Ta--TraesCS5D02G019400.1	Td--TRIDC5BG002040.2	0.0274526	0.114000683918073	0.240810397495702	3039	813.167	2225.83	60	86	0.0269562	0.105759	8.76928
TaMAPKKK102	TaRaf62	Ta--TraesCS7D02G474700.1	Td--TRIDC6AG021710.1	0.0893535	0.762826430901621	0.117134827726129	1254	292.417	961.583	81	140	0.0842361	0.478769	58.679
TaMAPKKK102	TaRaf62	Ta--TraesCS7D02G474700.1	Td--TRIDC6BG027410.1	0.0875822	0.78764160407195	0.111195495151347	1254	292.25	961.75	79.5	142.5	0.0826618	0.487596	60.5878
TaMAPKKK102	TaRaf62	Ta--TraesCS7D02G474700.1	Td--TRIDC7AG068050.1	0.00205216	0.167932556374681	0.0122201457953167	1275	299.083	975.917	2	45	0.00204936	0.15046	12.9179
TaMAPKKK102	TaRaf62	Ta--TraesCS7D02G474700.1	Td--TRIDC7BG061870.1	0.00308193	0.0884676775076339	0.0348368165719975	1275	299.583	975.417	3	25	0.00307561	0.0834492	6.80521
TaMAPKKK103	TaRaf63	Ta--TraesCS7A02G326700.1	Td--TRIDC7AG045740.2	0.000812513	0.00266016683228101	0.305436773783536	1608	376.583	1231.42	1	1	0.000812073	0.00265545	0.204628
TaMAPKKK103	TaRaf63	Ta--TraesCS7A02G326700.1	Td--TRIDC7BG037680.2	0.018739	0.0455223847945452	0.411643577964265	1551	362.25	1188.75	22	16	0.0185068	0.0441684	3.50172
TaMAPKKK104	TaRaf64	Ta--TraesCS1D02G273600.1	Td--TRIDC1AG040730.2	0.0795005	0.148992338401155	0.533588031702845	2019	514.333	1504.67	113.5	69.5	0.075432	0.135126	11.4609
TaMAPKKK104	TaRaf64	Ta--TraesCS1D02G273600.1	Td--TRIDC1BG046350.4	0.0672534	0.157674609086785	0.426532760271581	2010	509.833	1500.17	96.5	72.5	0.0643262	0.142203	12.1288
TaMAPKKK104-1	TaRaf64-1	Ta--TraesCS1B02G283400.1	Td--TRIDC1AG040730.2	0.0777881	0.162769016101706	0.477904584580205	2025	516	1509	111.5	75.5	0.07389	0.146318	12.5207
TaMAPKKK104-1	TaRaf64-1	Ta--TraesCS1B02G283400.1	Td--TRIDC1BG046350.4	0	0.00195694827271029	0	2016	511.667	1504.33	0	1	0	0.0019544	0.150534
TaMAPKKK105	TaRaf65	Ta--TraesCS3A02G045200.1	Td--TRIDC3AG005110.2	0.00111899	0.00663721145773687	0.168592739268112	1197	302.667	894.333	1	2	0.00111815	0.00660793	0.510555
TaMAPKKK105	TaRaf65	Ta--TraesCS3A02G045200.1	Td--TRIDC3BG005340.1	0.0148139	0.127385536926584	0.116291770564942	1185	298.75	886.25	13	35	0.0146685	0.117155	9.79889
TaMAPKKK106	TaRaf66	Ta--TraesCS4A02G456900.1	Td--TRIDC4AG067540.2	0.322695	0.984266095198941	0.32785369434115	1899	447.75	1451.25	380.583	245.417	0.262245	0.548111	75.7128
TaMAPKKK106	TaRaf66	Ta--TraesCS4A02G456900.1	Td--TRIDC7AG003050.2	0.0265233	0.105767110789391	0.250770718092588	1851	437.583	1413.42	36.8333	43.1667	0.0260598	0.0986479	8.13593
TaMAPKKK107	TaRaf67	Ta--TraesCS7A02G032700.1	Td--TRIDC4AG067560.1	0.103697	0.490098949476573	0.21158453168996	1428	333.5	1094.5	106	120	0.0968479	0.35982	37.6999
TaMAPKKK107	TaRaf67	Ta--TraesCS7A02G032700.1	Td--TRIDC7AG003050.2	0.0106548	0.0096386868776853	1.1054194717482	1353	313.25	1039.75	11	3	0.0105795	0.00957702	0.741437
TaMAPKKK108	TaRaf68	Ta--TraesCS3D02G023600.1	Td--TRIDC3BG003740.4	0.0316837	0.115473669414864	0.274380277132693	1266	299	967	30	32	0.0310238	0.107023	8.88259
TaMAPKKK109	TaRaf69	Ta--TraesCS2D02G219800.1	Td--TRIDC2AG028370.1	0.0225245	0.0981757550070407	0.229430005811456	2043	510.75	1532.25	34	47	0.0221896	0.0920215	7.55198
TaMAPKKK110	TaRaf70	Ta--TraesCS4B02G289100.1	Td--TRIDC4AG002010.1	0.151628	0.271007590476187	0.559498637007512	1080	285.417	794.583	109.083	64.9167	0.137284	0.227445	20.8467
TaMAPKKK110	TaRaf70	Ta--TraesCS4B02G289100.1	Td--TRIDC4BG049660.1	0.000665189	0.00374065613327928	0.177826694026476	2040	536	1504	1	2	0.000664894	0.00373134	0.287743
TaMAPKKK111	TaRaf71	Ta--TraesCS3A02G315100.1	Td--TRIDC3AG046380.3	0.00267654	0		2430	558.583	1871.42	5	0	0.00267177	0	0
TaMAPKKK111	TaRaf71	Ta--TraesCS3A02G315100.1	Td--TRIDC3BG052620.2	0.040051	0.0488763000332292	0.819436304664022	1320	302.917	1017.08	39.6667	14.3333	0.0390004	0.0473177	3.75972
TaMAPKKK111	TaRaf71	Ta--TraesCS3A02G315100.1	Td--TRIDC3BG052880.9	0.505245	NaN	NaN	2292	544.5	1747.5	642.417	464.583	0.36762	0.853229	High Sequence Divergence Value (pS>=0.75)
TaMAPKKK115	TaRaf75	Ta--TraesCS3A02G229800.1	Td--TRIDC3AG034390.3	0	0.0121435561228019	0	1587	415.083	1171.92	0	5	0	0.0120458	0.93412
TaMAPKKK115	TaRaf75	Ta--TraesCS3A02G229800.1	Td--TRIDC3BG038810.4	0.0387464	0.103856701377086	0.37307533631623	1596	417.583	1178.42	44.5	40.5	0.0377625	0.0969866	7.98898
TaMAPKKK116	TaRaf76	Ta--TraesCS1B02G454000.2	Td--TRIDC1BG071250.6	0.208811	0.702612082577192	0.297191749689681	1848	449.833	1398.17	254.833	205.167	0.182262	0.456095	54.0471
TaMAPKKK117	TaRaf77	Ta--TraesCS3D02G097000.1	Td--TRIDC3AG011590.6	0.0181478	0.0619238254351119	0.293066611084727	1938	487.917	1450.08	26	29	0.01793	0.0594364	4.76337
TaMAPKKK117	TaRaf77	Ta--TraesCS3D02G097000.1	Td--TRIDC3BG015640.4	0.0111036	0.0981077268826218	0.113177662699222	1941	489.333	1451.67	16	45	0.0110218	0.0919619	7.54675
TaMAPKKK119	TaRaf79	Ta--TraesCS2A02G577000.1	Td--TRIDC2BG088230.2	0.0100096	0.100726559810219	0.0993737675828018	1512	355.417	1156.58	11.5	33.5	0.00994308	0.0942556	7.7482
TaMAPKKK121	TaRaf81	Ta--TraesCS2D02G066900.1	Td--TRIDC2AG007500.5	0.337258	1.32954169740596	0.253664636552142	2886	715.417	2170.58	589.583	445.417	0.271624	0.622598	102.272
TaMAPKKK122	TaRaf82	Ta--TraesCS2A02G214000.1	Td--TRIDC2AG028370.1	0.00130705	0.00195758675574277	0.667683048829233	2043	511.5	1531.5	2	1	0.00130591	0.00195503	0.150584
TaMAPKKK123-1	TaRaf83-1	Ta--TraesCS5D02G358200.1	Td--TRIDC5AG051310.6	0.189282	0.739125229079247	0.256088825761523	1371	315.917	1055.08	176.5	148.5	0.167285	0.470061	56.8558
TaMAPKKK125	TaRaf85	Ta--TraesCS7D02G153800.1	Td--TRIDC7AG018660.25	0.046537	0.165799485838111	0.280682683058412	1353	337.25	1015.75	45.8333	50.1667	0.0451227	0.148752	12.7538
TaMAPKKK128	TaRaf88	Ta--TraesCS1B02G446500.1	Td--TRIDC1AG061210.1	0.00292113	0.160959796072858	0.0181482163088325	900	214	686	2	31	0.00291545	0.14486	12.3815
TaMAPKKK128	TaRaf88	Ta--TraesCS1B02G446500.1	Td--TRIDC1BG070170.4	0.0028507	0.0811278807381575	0.0351383305338462	924	221.083	702.917	2	17	0.00284529	0.0768941	6.24061
TaMAPKKK128	TaRaf88	Ta--TraesCS1B02G446500.1	Td--TRIDC3AG034530.2	0.0643924	0.718870721894625	0.089574355804219	945	223.833	721.167	44.5	103.5	0.0617056	0.462398	55.2977
TaMAPKKK128	TaRaf88	Ta--TraesCS1B02G446500.1	Td--TRIDC3BG038930.3	0.0645481	0.714389752627958	0.0903542474016787	942	222.5	719.5	44.5	102.5	0.0618485	0.460674	54.9531
TaMAPKKK129	TaRaf89	Ta--TraesCS6B02G320800.1	Td--TRIDC6BG052000.1	0.101057	0.12669376669724	0.797651372832766	1269	318.833	950.167	89.8333	37.1667	0.0945448	0.116571	9.74567
TaMAPKKK131	TaRaf91	Ta--TraesCS6B02G215100.2	Td--TRIDC6AG027120.2	0.011827	0.0271742485110101	0.435227614815954	2229	524.583	1704.42	20	14	0.0117342	0.0266878	2.09033
TaMAPKKK131	TaRaf91	Ta--TraesCS6B02G215100.2	Td--TRIDC6BG033330.6	0.000725777	0.00681048947680986	0.106567559573051	1821	442.5	1378.5	1	3	0.000725426	0.00677966	0.523884
TaMAPKKK133	TaRaf93	Ta--TraesCS1D02G004300.1	Td--TRIDC1BG000450.3	0.0175544	0.239527146517152	0.0732878829635221	1620	409.667	1210.33	21	84	0.0173506	0.205045	18.4252
TaMAPKKK134	TaRaf94	Ta--TraesCS5D02G547500.1	Td--TRIDC4AG047400.2	0.311042	1.47185660992628	0.211326242963726	2178	514	1664	423.667	331.333	0.254607	0.644617	113.22
TaMAPKKK137	TaRaf97	Ta--TraesCS3D02G472000.1	Td--TRIDC3AG067170.2	0.0413414	0.143042227087951	0.289015156943727	870	211.167	658.833	26.5	27.5	0.0402226	0.130229	11.0032
TaMAPKKK140	TaRaf100	Ta--TraesCS5D02G097900.1	Td--TRIDC5AG013160.4	0.00581426	0.0405178085329921	0.14349898268011	2259	532.417	1726.58	10	21	0.00579179	0.0394428	3.11675
TaMAPKKK140	TaRaf100	Ta--TraesCS5D02G097900.1	Td--TRIDC5BG015110.1	0.0066905	0.0729987511184199	0.0916522435833342	1947	445.667	1501.33	10	31	0.00666075	0.0695587	5.61529
TaMAPKKK146	TaRaf106	Ta--TraesCS2B02G241400.1	Td--TRIDC2AG028730.4	0.0369545	0.0992190295197042	0.372454155456731	2001	489.583	1511.42	54.5	45.5	0.0360589	0.0929362	7.63223
TaMAPKKK146	TaRaf106	Ta--TraesCS2B02G241400.1	Td--TRIDC2BG032450.3	0.00198917	0		2001	490.833	1510.17	3	0	0.00198654	0	0
TaMAPKKK148	TaRaf108	Ta--TraesCS1A02G003900.1	Td--TRIDC1BG000340.1	0.112167	0.396336773025905	0.283008185313808	1023	227.917	795.083	82.8333	70.1667	0.104182	0.307861	30.4874
TaMAPKKK150	TaRaf110	Ta--TraesCS3B02G008600.2	Td--TRIDC3AG002440.3	0.0270498	0.158675556124908	0.170472108279048	2037	531.417	1505.58	40	76	0.0265678	0.143014	12.2058
TaMAPKKK150	TaRaf110	Ta--TraesCS3B02G008600.2	Td--TRIDC3BG001050.1	0	0	NaN	1560	385	1175	0	0	0	0	0
TaMAPKKK151	TaRaf111	Ta--TraesCS3B02G123800.1	Td--TRIDC3AG012960.1	0.0222819	0.0854218746334456	0.260845510697612	1731	425.25	1305.75	28.6667	34.3333	0.0219542	0.0807368	6.57091
TaMAPKKK151	TaRaf111	Ta--TraesCS3B02G123800.1	Td--TRIDC3BG017420.1	0.00153374	0		1731	425.667	1305.33	2	0	0.00153218	0	0
TaMAPKKK152	TaRaf112	Ta--TraesCS3B02G259100.1	Td--TRIDC3AG034390.3	0.0416469	0.104685763387759	0.397828011104016	1587	414.5	1172.5	47.5	40.5	0.0405117	0.0977081	8.05275
TaMAPKKK152	TaRaf112	Ta--TraesCS3B02G259100.1	Td--TRIDC3BG038810.4	0.00212314	0.0012004804483844	1.76857829817242	1596	416.833	1179.17	2.5	0.5	0.00212014	0.00119952	0.0923446
TaMAPKKK153	TaRaf113	Ta--TraesCS3B02G351800.1	Td--TRIDC3AG046380.3	0.0160453	0.11108039055768	0.144448022233575	906	213.083	692.917	11	22	0.0158749	0.103246	8.54465
TaMAPKKK154	TaRaf114	Ta--TraesCS3B02G478400.1	Td--TRIDC3BG070490.1	0.00323451	0		792	172.333	619.667	2	0	0.00322754	0	0
TaMAPKKK155	TaRaf115	Ta--TraesCS6B02G217100.1	Td--TRIDC7AG049870.2	0.261272	2.59651603904645	0.100624156919516	867	209	658	145.167	151.833	0.220618	0.726475	199.732
TaMAPKKK155	TaRaf115	Ta--TraesCS6B02G217100.1	Td--TRIDC7BG043940.1	0.259703	3.21278750775947	0.0808341227119502	879	213.5	665.5	146.083	157.917	0.219509	0.739657	247.138
TaMAPKKKK1		Ta--TraesCS1A02G181900.1	Td--TRIDC1AG027610.11	0	0.00211491151775357	0	2067	473.5	1593.5	0	1	0	0.00211193	0.162686
TaMAPKKKK1		Ta--TraesCS1A02G181900.1	Td--TRIDC1BG033320.4	0.00474524	0.0496439547286897	0.0955855024765835	1917	437.167	1479.83	7	21	0.00473026	0.0480366	3.81877
TaMAPKKKK2		Ta--TraesCS1B02G199100.2	Td--TRIDC1AG027610.11	0.00377359	0.0457658297442697	0.0824543745325147	2067	473	1594	6	21	0.00376412	0.0443975	3.52045
TaMAPKKKK2		Ta--TraesCS1B02G199100.2	Td--TRIDC1BG033320.4	0.000675828	0		1917	436.667	1480.33	1	0	0.000675524	0	0
TaMAPKKKK3		Ta--TraesCS1D02G185000.2	Td--TRIDC1AG027610.11	0.00188452	0.0346069679327911	0.0544549800224439	2067	473.083	1593.92	3	16	0.00188216	0.0338207	2.66207
TaMAPKKKK3		Ta--TraesCS1D02G185000.2	Td--TRIDC1BG033320.4	0.00406436	0.0399702803998843	0.101684605405365	1917	436.75	1480.25	6	17	0.00405337	0.0389239	3.07464
TaMAPKKKK4		Ta--TraesCS2A02G233400.1	Td--TRIDC2AG030300.1	0.000633312	0.00201748608540676	0.313911587860861	2076	496.333	1579.67	1	1	0.000633045	0.00201478	0.155191
TaMAPKKKK4		Ta--TraesCS2A02G233400.1	Td--TRIDC2BG033980.3	0.00444399	0.0478498463029498	0.0928735937118374	2076	496.167	1579.83	7	23	0.00443085	0.0463554	3.68076
TaMAPKKKK5		Ta--TraesCS2B02G249900.1	Td--TRIDC2AG030300.1	0.00444305	0.0435958062133858	0.101914549522575	2076	495.833	1580.17	7	21	0.00442991	0.0423529	3.35352
TaMAPKKKK5		Ta--TraesCS2B02G249900.1	Td--TRIDC2BG033980.3	0.000633045	0.00202020324166721	0.313357077504967	2076	495.667	1580.33	1	1	0.000632778	0.00201748	0.1554
TaMAPKKKK6		Ta--TraesCS2D02G232200.1	Td--TRIDC2AG030300.1	0.00476066	0.0256566833991391	0.185552483236487	2076	495.583	1580.42	7.5	12.5	0.00474558	0.0252228	1.97359
TaMAPKKKK6		Ta--TraesCS2D02G232200.1	Td--TRIDC2BG033980.3	0.00571583	0.0565811929013991	0.101019883145075	2076	495.417	1580.58	9	27	0.0056941	0.0544996	4.3524
TaMAPKKKK7		Ta--TraesCS4B02G395600.1	Td--TRIDC1AG027610.11	0.264597	1.03634927928802	0.255316613349468	1719	400.75	1318.25	293.917	225.083	0.22296	0.561655	79.7192
TaMAPKKKK8		Ta--TraesCS4B02G398400.3	Td--TRIDC1AG027610.11	0.180794	0.995345537838179	0.181639346371077	2028	466.667	1561.33	250.833	257.167	0.160653	0.551071	76.565
TaMAPKKKK8		Ta--TraesCS4B02G398400.3	Td--TRIDC1BG033320.4	0.184046	1.08413721642466	0.169762417820955	1878	430.417	1447.58	236.25	246.75	0.163203	0.573282	83.3952
TaMAPKKKK8		Ta--TraesCS4B02G398400.3	Td--TRIDC5AG078780.1	0.0280784	0.0983929473184089	0.285369651533873	2061	482.583	1578.42	43.5	44.5	0.0275593	0.0922121	7.56869
TaMAPKKKK9		Ta--TraesCS5A02G187400.1	Td--TRIDC5AG032000.2	0.00370072	0.00970744541864889	0.38122531414588	1554	380.167	1173.83	4.33333	3.66667	0.00369161	0.00964489	0.746727
TaMAPKKKK9		Ta--TraesCS5A02G187400.1	Td--TRIDC5BG033660.2	0.0172781	0.0944599268834398	0.182915004632196	1554	383.083	1170.92	20	34	0.0170806	0.0887535	7.26615
TaMAPKKKK11		Ta--TraesCS5A02G556400.5	Td--TRIDC1AG027610.11	0.172675	0.924049900272294	0.186867878381902	2013	462.917	1550.08	239.083	245.917	0.154239	0.531233	71.0808
TaMAPKKKK11		Ta--TraesCS5A02G556400.5	Td--TRIDC5AG078780.1	0.0135437	0.0256755327798694	0.527492781220761	2040	475.417	1564.58	21	12	0.0134221	0.025241	1.97504
TaMAPKKKK12		Ta--TraesCS5B02G397300.1	Td--TRIDC5AG057130.2	0.00885599	0.060364830835347	0.146707831087657	2469	594.833	1874.17	16.5	34.5	0.00880391	0.0579994	4.64345
TaMAPKKKK12		Ta--TraesCS5B02G397300.1	Td--TRIDC5BG061270.2	0.00113454	0.00901724117215036	0.125818684235447	2322	557.833	1764.17	2	5	0.00113368	0.00896325	0.693634
TaMAPKKKK13		Ta--TraesCS5D02G203600.1	Td--TRIDC5AG032000.2	0.0192687	0.0913036616244838	0.211039705262639	1554	380	1174	22.3333	32.6667	0.0190233	0.0859649	7.02336
TaMAPKKKK13		Ta--TraesCS5D02G203600.1	Td--TRIDC5BG033660.2	0.0137885	0.0740495906961091	0.186206824911701	1554	382.917	1171.08	16	27	0.0136626	0.0705114	5.69612
TaMAPKKKK14		Ta--TraesCS5D02G402300.1	Td--TRIDC5AG057130.2	0.0088858	0.0533674998893562	0.1665021141103	2460	592.083	1867.92	16.5	30.5	0.00883337	0.051513	4.10519
TaMAPKKKK14		Ta--TraesCS5D02G402300.1	Td--TRIDC5BG061270.2	0.00370318	0.0377785985155642	0.0980233215300578	2316	556.417	1759.58	6.5	20.5	0.00369406	0.0368429	2.90605
TaMAPKKKK16		Ta--TraesCS6A02G353400.1	Td--TRIDC6AG053160.4	0.01192	0.0292393982367445	0.407668280835926	894	203.417	690.583	8.16667	5.83333	0.0118258	0.0286768	2.24918
TaMAPKKKK16		Ta--TraesCS6A02G353400.1	Td--TRIDC6BG061710.3	0.010284	0.0636394776412797	0.161597211809352	912	210.333	701.667	7.16667	12.8333	0.0102138	0.0610143	4.89534
TaMAPKKKK18		Ta--TraesCS6B02G177800.1	Td--TRIDC6AG020750.1	0.0131705	0.124349849267513	0.105914773423427	1626	362.167	1263.83	16.5	41.5	0.0130555	0.114588	9.56537
TaMAPKKKK18		Ta--TraesCS6B02G177800.1	Td--TRIDC6BG026600.3	0.00158531	0.00275925811338641	0.574542138041081	1626	363.083	1262.92	2	1	0.00158364	0.00275419	0.212251
TaMAPKKKK19		Ta--TraesCS6B02G386100.1	Td--TRIDC6AG053160.4	0.00216359	0.0325254218363474	0.0665200615485585	1797	408.417	1388.58	3	13	0.00216048	0.0318302	2.50196
TaMAPKKKK19		Ta--TraesCS6B02G386100.1	Td--TRIDC6BG061710.3	0.00066357	0.00450451804515894	0.147312108258894	1953	445.333	1507.67	1	2	0.000663277	0.00449102	0.346501
TaMAPKKKK20		Ta--TraesCS6D02G335800.1	Td--TRIDC6AG053160.4	0.00288531	0.0376963760856662	0.0765408462740315	1797	408	1389	4	15	0.00287977	0.0367647	2.89972
TaMAPKKKK20		Ta--TraesCS6D02G335800.1	Td--TRIDC6BG061710.3	0.00398915	0.0392170822682073	0.101719705964875	1953	444.917	1508.08	6	17	0.00397856	0.0382094	3.0167
TaMAPKKKK22		Ta--TraesCS7A02G232300.1	Td--TRIDC7AG029890.1	0.000618429	0		2100	482.333	1617.67	1	0	0.000618174	0	0
TaMAPKKKK22		Ta--TraesCS7A02G232300.1	Td--TRIDC7BG020630.1	0.00683093	0.0604208668478506	0.113055827432374	2100	482.333	1617.67	11	28	0.00679992	0.0580511	4.64776
TaMAPKKKK23		Ta--TraesCS7B02G130700.1	Td--TRIDC7AG029890.1	0.006208	0.0581561403468654	0.106747151690557	2100	482.5	1617.5	10	27	0.00618238	0.0559585	4.47355
TaMAPKKKK23		Ta--TraesCS7B02G130700.1	Td--TRIDC7BG020630.1	0.0012375	0.0020754077581204	0.596266641452943	2100	482.5	1617.5	2	1	0.00123648	0.00207254	0.159647
TaMAPKKKK24		Ta--TraesCS7D02G232400.1	Td--TRIDC7AG029890.1	0.0163136	0.0461628678233344	0.353392829344622	2067	476.5	1590.5	25.6667	21.3333	0.0161375	0.0447709	3.55099
TaMAPKKKK24		Ta--TraesCS7D02G232400.1	Td--TRIDC7BG020630.1	0.0175998	0.0874524368939637	0.201250496811154	2067	476.5	1590.5	27.6667	39.3333	0.0173949	0.0825463	6.72711
TaMAPKKKK25		Ta--TraesCSU02G115300.1	Td--TRIDC5AG078780.1	0.0277078	0.0743642698449401	0.372596261921256	2061	480.25	1580.75	43	34	0.0272023	0.0707965	5.72033
														Average=27.6055561113674

## Sheet: T.dicoccoides and T.turgidum
The Ka/Ks ratio and divergence times between the genes of T.dicoccoides and T.turgidum
Gene ID	Gene ID	Ka	Ks	Ka/Ks	EffectiveLen	AverageS-sites	AverageN-sites	cN	cS	pN	pS	Divergence times (Mya)
Td--TRIDC6AG041340.3	Tt--TRITD6Av1G170870.1	0.106574	0.208721734135453	0.510604793066788	1131	261.167	869.833	86.4167	47.5833	0.0993485	0.182195	16.0555
Td--TRIDC6AG041340.3	Tt--TRITD6Bv1G157460.4	0.00742449	0.0501679511239305	0.147992700003166	1236	288.5	947.5	7	14	0.00738786	0.0485269	3.85907
Td--TRIDC6BG048300.1	Tt--TRITD6Av1G170870.1	0.10576	0.2417510902655	0.437476287221586	1149	265.333	883.667	87.1667	54.8333	0.098642	0.206658	18.5962
Td--TRIDC6BG048300.1	Tt--TRITD6Bv1G157460.4	0.00104094	0		1254	292.667	961.333	1	0	0.00104022	0	0
Td--TRIDC5BG079810.1	Tt--TRITD4Av1G214900.3	0.014998	0.0703247651031883	0.213267689904842	1323	312.833	1010.17	15	21	0.014849	0.0671284	5.4096
Td--TRIDC5BG079810.1	Tt--TRITD5Bv1G245660.3	0.00197726	0.00635260547548787	0.311252232754272	1329	316.167	1012.83	2	2	0.00197466	0.00632578	0.488662
Td--TRIDC4AG014520.1	Tt--TRITD4Av1G049530.4	0.0236666	0.0284498004157667	0.831872335058616	984	232.833	751.167	17.5	6.5	0.0232971	0.027917	2.18845
Td--TRIDC4AG014520.1	Tt--TRITD4Bv1G124550.2	0	0.0870541284395653	0	1098	255.5	842.5	0	21	0	0.0821918	6.69647
Td--TRIDC4BG035610.1	Tt--TRITD4Av1G049530.4	0.0250362	0.103533165597153	0.241817720611919	984	232.667	751.333	18.5	22.5	0.0246229	0.0967049	7.96409
Td--TRIDC4BG035610.1	Tt--TRITD4Bv1G124550.2	0	0	NaN	1107	258	849	0	0	0	0	0
Td--TRIDC1AG012310.2	Tt--TRITD1Av1G032550.8	0.000793651	0.00259291528789334	0.306084379777707	1647	386.333	1260.67	1	1	0.000793231	0.00258844	0.199455
Td--TRIDC1AG012310.2	Tt--TRITD1Bv1G041580.2	0.0043428	0.0962278867899456	0.0451304008214176	1509	354.333	1154.67	5	32	0.00433025	0.0903104	7.40215
Td--TRIDC1BG015140.6	Tt--TRITD1Av1G032550.8	0.00477899	0.096241687158416	0.0496561192112174	1647	387.5	1259.5	6	35	0.0047638	0.0903226	7.40321
Td--TRIDC1BG015140.6	Tt--TRITD1Bv1G041580.2	0.00923351	0.0171118876470109	0.539596130336913	1545	364.5	1180.5	10.8333	6.16667	0.0091769	0.0169182	1.3163
Td--TRIDC1AG061100.1	Tt--TRITD1Av1G220750.2	0.0539344	0.145598490894623	0.370432170769167	1686	401.75	1284.25	66.8333	53.1667	0.0520408	0.132338	11.1999
Td--TRIDC1AG061100.1	Tt--TRITD1Bv1G218290.1	0.0376254	0.111714311714502	0.336800571574661	1602	375.75	1226.25	45	39	0.0366972	0.103792	8.59341
Td--TRIDC1AG061100.1	Tt--TRITD3Av1G155110.1	0.135419	1.23525197428024	0.109628540014771	1443	328.5	1114.5	138.083	198.917	0.123897	0.60553	95.0194
Td--TRIDC1AG061100.1	Tt--TRITD3Bv1G135620.1	0.126596	1.27125495123956	0.0995833668165323	1443	330.583	1112.42	129.583	202.417	0.116488	0.612301	97.7888
Td--TRIDC1BG070050.1	Tt--TRITD1Av1G220750.2	0.0606144	0.159326652781303	0.380440996649074	1680	400.583	1279.42	74.5	57.5	0.0582297	0.143541	12.2559
Td--TRIDC1BG070050.1	Tt--TRITD1Bv1G218290.1	0.0624474	0.138259104546158	0.451669352754335	1689	403.917	1285.08	77	51	0.0599183	0.126264	10.6353
Td--TRIDC1BG070050.1	Tt--TRITD3Av1G155110.1	0.13728	1.26799751426752	0.108265165489214	1443	329	1114	139.75	201.25	0.125449	0.611702	97.5383
Td--TRIDC1BG070050.1	Tt--TRITD3Av1G155110.1	0.13728	1.26799751426752	0.108265165489214	1443	329	1114	139.75	201.25	0.125449	0.611702	97.5383
Td--TRIDC1BG070050.1	Tt--TRITD3Bv1G135620.1	0.128435	1.28834650155023	0.0996895185728013	1443	331.083	1111.92	131.25	203.75	0.118039	0.615404	99.1036
Td--TRIDC3AG034650.7	Tt--TRITD1Av1G220750.2	0.145245	1.29301334360786	0.112330519737356	1473	337.667	1135.33	149.917	208.083	0.132046	0.616239	99.4626
Td--TRIDC3AG034650.7	Tt--TRITD1Bv1G218290.1	0.134263	1.2333260658534	0.10886253079586	1464	336	1128	138.667	203.333	0.122931	0.605159	94.8712
Td--TRIDC3AG034650.7	Tt--TRITD3Av1G155110.1	0.000882353	0		1470	336	1134	1	0	0.000881834	0	0
Td--TRIDC3AG034650.7	Tt--TRITD3Bv1G135620.1	0.0205998	0.074576263040085	0.276225252490908	1470	338.083	1131.92	23	24	0.0203195	0.0709884	5.73664
Td--TRIDC3BG039070.12	Tt--TRITD1Av1G220750.2	0.130284	1.35220365034652	0.0963491190144152	1482	344.833	1137.17	136	216	0.119595	0.62639	104.016
Td--TRIDC3BG039070.12	Tt--TRITD1Bv1G218290.1	0.130367	1.29446660129644	0.100711056079871	1482	345.5	1136.5	136	213	0.119666	0.616498	99.5744
Td--TRIDC3BG039070.12	Tt--TRITD3Av1G155110.1	0.0390825	0.0939055089510034	0.416190029032335	1449	335.167	1113.83	42.4167	29.5833	0.0380817	0.0882645	7.2235
Td--TRIDC3BG039070.12	Tt--TRITD3Bv1G135620.1	0.018593	0.02282975827682	0.814420121405706	1449	337.25	1111.75	20.4167	7.58333	0.0183644	0.0224858	1.75614
Td--TRIDC7AG012990.2	Tt--TRITD7Av1G032080.4	0.122384	0.19569741523526	0.625372624703907	1032	243.833	788.167	89	42	0.11292	0.172249	15.0536
Td--TRIDC7AG012990.2	Tt--TRITD7Bv1G002620.4	0.111469	0.288879048267642	0.385868852164262	1017	239.833	777.167	80.5	57.5	0.103581	0.23975	22.2215
Td--TRIDC7BG001200.2	Tt--TRITD7Av1G032080.4	0.00120446	0.0905947344103324	0.0132949972833615	1077	246.083	830.917	1	21	0.00120349	0.0853369	6.96883
Td--TRIDC7BG001200.2	Tt--TRITD7Bv1G002620.4	0	0	NaN	1002	227.5	774.5	0	0	0	0	0
Td--TRIDC7AG047060.4	Tt--TRITD7Av1G178880.7	0.00108401	0.00370142639004825	0.292863051858581	1194	270.833	923.167	1	1	0.00108323	0.00369231	0.284725
Td--TRIDC7AG047060.4	Tt--TRITD7Bv1G140030.6	0.00205304	0.046637855797338	0.0440208502400651	1263	287.5	975.5	2	13	0.00205023	0.0452174	3.58753
Td--TRIDC7BG040680.1	Tt--TRITD7Av1G178880.7	0.00108382	0.0417829552605042	0.0259391709072096	1194	270.667	923.333	1	11	0.00108303	0.0406404	3.21407
Td--TRIDC7BG040680.1	Tt--TRITD7Bv1G140030.6	0	0.00698898476240196	0	1263	287.5	975.5	0	2	0	0.00695652	0.537614
Td--TRIDC1AG061940.2	Tt--TRITD1Av1G222580.3	0	0	NaN	1794	433.167	1360.83	0	0	0	0	0
Td--TRIDC1AG061940.2	Tt--TRITD1Bv1G220000.2	0.0103686	0.130408872715655	0.0795085120382178	1794	434.417	1359.58	14	52	0.0102973	0.119701	10.0315
Td--TRIDC1AG061940.2	Tt--TRITD3Av1G151000.4	0.157445	1.01236019368328	0.155522381456451	1767	420.917	1346.08	191.167	233.833	0.142017	0.555534	77.8739
Td--TRIDC1AG061940.2	Tt--TRITD3Bv1G133770.2	0.157073	1.01354713755119	0.154973678433744	1767	421.583	1345.42	190.667	234.333	0.141716	0.555841	77.9652
Td--TRIDC1BG071030.1	Tt--TRITD1Av1G222580.3	0.0103712	0.127568052158476	0.0812991626219065	1794	434.75	1359.25	14	51	0.0102998	0.117309	9.81293
Td--TRIDC1BG071030.1	Tt--TRITD1Bv1G220000.2	0.00146342	0.00227100854823082	0.644389955989513	1809	441	1368	2	1	0.00146199	0.00226757	0.174693
Td--TRIDC1BG071030.1	Tt--TRITD3Av1G151000.4	0.154764	1.07938269349323	0.143382194654205	1770	424.417	1345.58	188.167	242.833	0.13984	0.572158	83.0294
Td--TRIDC1BG071030.1	Tt--TRITD3Bv1G133770.2	0.156222	1.09056278359719	0.143248794480683	1770	425.083	1344.92	189.667	244.333	0.141025	0.574789	83.8894
Td--TRIDC3AG036190.14	Tt--TRITD1Bv1G214990.2	0.127733	1.20443932889738	0.106051564562706	1632	378.25	1253.75	147.25	226.75	0.117448	0.599471	92.6492
Td--TRIDC3AG036190.14	Tt--TRITD3Av1G162410.11	0.00188608	0.00383796146691783	0.491427997516935	1719	391.833	1327.17	2.5	1.5	0.00188371	0.00382816	0.295228
Td--TRIDC3AG036190.14	Tt--TRITD3Av1G151000.4	0.196679	3.51600464367557	0.0559381427433389	1722	398.333	1323.67	229	296	0.173004	0.743096	270.462
Td--TRIDC3AG036190.14	Tt--TRITD3Bv1G140820.6	0.0195556	0.0544862269973564	0.35890960291144	1752	396.417	1355.58	26.1667	20.8333	0.0193029	0.0525541	4.19125
Td--TRIDC3AG036190.14	Tt--TRITD3Bv1G133770.2	0.193118	2.84012649172185	0.0679962580274387	1722	399.5	1322.5	225.167	292.833	0.170258	0.733	218.471
Td--TRIDC3AG034020.1	Tt--TRITD1Av1G222580.3	0.150317	1.00567030638758	0.149469929592073	1767	419.833	1347.17	183.5	232.5	0.136212	0.553791	77.3593
Td--TRIDC3AG034020.1	Tt--TRITD1Bv1G220000.2	0.148224	1.07749635951193	0.137563641918064	1770	423	1347	181.167	241.833	0.134496	0.57171	82.8843
Td--TRIDC3AG034020.1	Tt--TRITD3Av1G151000.4	0.0108752	0.00655320584249202	1.65951877570267	1839	434.25	1404.75	15.1667	2.83333	0.0107967	0.00652466	0.504093
Td--TRIDC3AG034020.1	Tt--TRITD3Av1G162410.11	0.192526	3.29332166767146	0.058459543209101	1722	396.917	1325.08	225	294	0.169801	0.74071	253.332
Td--TRIDC3AG034020.1	Tt--TRITD3Bv1G133770.2	0.0137814	0.0518984629605249	0.265544858451341	1839	435.417	1403.58	19.1667	21.8333	0.0136555	0.0501435	3.99219
Td--TRIDC3AG034020.1	Tt--TRITD3Bv1G140820.6	0.196773	2.75912183869536	0.0713173284307232	1722	396	1326	229.5	289.5	0.173077	0.731061	212.24
Td--TRIDC3BG040600.18	Tt--TRITD1Av1G209190.3	0.1327	1.05675798332382	0.125572912115734	1626	373.5	1252.5	152.333	211.667	0.121623	0.566711	81.2891
Td--TRIDC3BG040600.18	Tt--TRITD1Bv1G214990.2	0.12738	1.22659501334797	0.103848399585952	1629	376.333	1252.67	146.75	227.25	0.11715	0.603853	94.3535
Td--TRIDC3BG040600.18	Tt--TRITD3Av1G162410.11	0.00339559	0.0353700117425536	0.0960019907100345	1719	390.75	1328.25	4.5	13.5	0.00338792	0.0345489	2.72077
Td--TRIDC3BG040600.18	Tt--TRITD3Av1G151000.4	0.197092	2.88520013464622	0.0683115275885759	1722	396.917	1325.08	229.667	291.333	0.173322	0.733991	221.938
Td--TRIDC3BG040600.18	Tt--TRITD3Bv1G140820.6	0.0172693	0.0149152642820377	1.15782553175512	1752	395	1357	23.1667	5.83333	0.017072	0.0147679	1.14733
Td--TRIDC3BG040600.18	Tt--TRITD3Bv1G133770.2	0.193534	2.51818065472993	0.0768546286579587	1722	398.083	1323.92	225.833	288.167	0.17058	0.723885	193.706
Td--TRIDC3BG038510.2	Tt--TRITD1Av1G222580.3	0.14905	1.00644010021721	0.148096197822231	1767	420.583	1346.42	182	233	0.135174	0.553992	77.4185
Td--TRIDC3BG038510.2	Tt--TRITD1Bv1G220000.2	0.148768	1.08820660651699	0.136709683435741	1770	423.75	1346.25	181.667	243.333	0.134943	0.574238	83.7082
Td--TRIDC3BG038510.2	Tt--TRITD3Av1G151000.4	0.0130568	0.0518881805508732	0.251633954457995	1839	435.5	1403.5	18.1667	21.8333	0.0129438	0.0501339	3.9914
Td--TRIDC3BG038510.2	Tt--TRITD3Av1G162410.11	0.188027	2.73460036435454	0.068758616061087	1722	398.167	1323.83	220.167	290.833	0.16631	0.730431	210.354
Td--TRIDC3BG038510.2	Tt--TRITD3Bv1G133770.2	0.0101709	0.00651678007566091	1.56071926804005	1839	436.667	1402.33	14.1667	2.83333	0.0101022	0.00648855	0.501291
Td--TRIDC3BG038510.2	Tt--TRITD3Bv1G140820.6	0.192256	2.43413962795926	0.0789831845357364	1722	397.25	1324.75	224.667	286.333	0.169592	0.720789	187.242
Td--TRIDC6AG015690.2	Tt--TRITD6Av1G037430.3	0.00117486	0.00787925828566064	0.149107725072188	1107	255.167	851.833	1	2	0.00117394	0.00783801	0.606097
Td--TRIDC6AG015690.2	Tt--TRITD6Bv1G050580.1	0	0.0917810348426671	0	1107	254.667	852.333	0	22	0	0.0863874	7.06008
Td--TRIDC6AG015690.2	Tt--TRITD7Av1G227590.3	0.0557225	1.05263760077497	0.0529360624418997	1134	261.917	872.083	46.8333	148.167	0.0537028	0.565702	80.9721
Td--TRIDC6BG021470.2	Tt--TRITD6Av1G037430.3	0.00117463	0.0872351457577674	0.0134650806662304	1107	255	852	1	21	0.00117371	0.0823529	6.7104
Td--TRIDC6BG021470.2	Tt--TRITD6Bv1G050580.1	0	0.00790000720941963	0	1107	254.5	852.5	0	2	0	0.00785855	0.607693
Td--TRIDC6BG021470.2	Tt--TRITD7Av1G227590.3	0.0640597	0.997810427044074	0.064200307641729	1161	270.667	890.333	54.6667	149.333	0.0614002	0.551724	76.7546
Td--TRIDC7AG058780.3	Tt--TRITD6Av1G037430.3	0.0461855	1.04669985672484	0.0441248709000351	1107	254.917	852.083	38.1667	143.833	0.0447922	0.564237	80.5154
Td--TRIDC7AG058780.3	Tt--TRITD6Bv1G050580.1	0.0449112	1.00476376392246	0.044698305506437	1107	254.417	852.583	37.1667	140.833	0.043593	0.553554	77.2895
Td--TRIDC7AG058780.3	Tt--TRITD7Av1G227590.3	0.0245178	0.0292131330286225	0.839272417346312	1152	267.583	884.417	21.3333	7.66667	0.0241214	0.0286515	2.24716
Td--TRIDC7BG051510.2	Tt--TRITD6Av1G037430.3	0.0467909	1.10759507837085	0.0422455256133219	1107	254.583	852.417	38.6667	147.333	0.0453612	0.578723	85.1996
Td--TRIDC7BG051510.2	Tt--TRITD6Bv1G050580.1	0.0455158	1.01512046885208	0.044837824284207	1107	254.083	852.917	37.6667	141.333	0.0441622	0.556248	78.0862
Td--TRIDC7BG051510.2	Tt--TRITD7Av1G227590.3	0.00962752	0.0898739996454092	0.107122380206223	1236	295.167	940.833	9	25	0.00956599	0.0846979	6.91338
Td--TRIDC1AG027930.1	Tt--TRITD1Bv1G113560.1	0	0.0728623919963763	0	1044	244.833	799.167	0	17	0	0.069435	5.6048
Td--TRIDC1BG032170.1	Tt--TRITD1Av1G120860.1	0.00232874	0.0704099735380411	0.0330740418354893	1128	267.833	860.167	2	18	0.00232513	0.067206	5.41615
Td--TRIDC1BG032170.1	Tt--TRITD1Bv1G113560.1	0	0	NaN	1128	268.167	859.833	0	0	0	0	0
Td--TRIDC1AG059290.6	Tt--TRITD1Av1G209190.3	0.00325844	0.005355970095081	0.608375263720713	1605	374.75	1230.25	4	2	0.00325137	0.00533689	0.411998
Td--TRIDC1AG059290.6	Tt--TRITD3Av1G162410.11	0.115342	1.0117602624987	0.114001786468474	1584	364.917	1219.08	130.333	202.667	0.106911	0.555378	77.8277
Td--TRIDC1AG059290.6	Tt--TRITD3Bv1G140820.6	0.116025	1.06436257300333	0.10900910751906	1587	365.25	1221.75	131.333	207.667	0.107496	0.56856	81.874
Td--TRIDC1BG068060.2	Tt--TRITD1Bv1G214990.2	0.00156924	0.00255428088523709	0.61435820229795	1668	392.167	1275.83	2	1	0.0015676	0.00254994	0.196483
Td--TRIDC1BG068060.2	Tt--TRITD3Av1G162410.11	0.123147	1.16995122268611	0.1052586386829	1635	376.583	1258.42	142.917	223.083	0.113569	0.592388	89.9962
Td--TRIDC1BG068060.2	Tt--TRITD3Bv1G140820.6	0.130011	1.2134906196101	0.107138444752693	1647	378.5	1268.5	151.417	227.583	0.119367	0.601277	93.3454
Td--TRIDC6BG018000.3	Tt--TRITD6Av1G027670.1	0.0302909	0.0617473768900052	0.490562113552078	1449	337.417	1111.58	33	20	0.0296874	0.0592739	4.7498
Td--TRIDC6BG018000.3	Tt--TRITD6Bv1G041120.1	0.0233785	0.0348020073141141	0.671757693922535	1446	338.167	1107.83	25.5	11.5	0.0230179	0.0340069	2.67708
Td--TRIDC4AG065120.1	Tt--TRITD4Av1G251160.7	0.00437891	0.00338928917659708	1.29198571027517	1452	345	1107	4.83333	1.16667	0.00436615	0.00338164	0.260715
Td--TRIDC4AG065120.1	Tt--TRITD7Av1G011740.1	0.0251763	0.117991980172379	0.213373233276526	1449	345	1104	27.3333	37.6667	0.0247585	0.109179	9.07631
Td--TRIDC7AG005070.14	Tt--TRITD4Av1G251160.7	0.0219167	0.10269342006903	0.213418820044597	1449	345.583	1103.42	23.8333	33.1667	0.0215996	0.095973	7.89949
Td--TRIDC7AG005070.14	Tt--TRITD7Av1G011740.1	0.0158514	0.0194673918947138	0.814255430943479	1452	346.917	1105.08	17.3333	6.66667	0.0156851	0.0192169	1.49749
Td--TRIDC7AG057270.3	Tt--TRITD7Av1G221430.1	0.0117685	0.0216651642448627	0.543197301074161	1719	405.833	1313.17	15.3333	8.66667	0.0116766	0.0213552	1.66655
Td--TRIDC7AG057270.3	Tt--TRITD7Bv1G170250.1	0.0204151	0.125392217062182	0.162809668231129	1734	409.917	1324.08	26.6667	47.3333	0.0201397	0.115471	9.64556
Td--TRIDC7BG049670.7	Tt--TRITD7Av1G221430.1	0.0140936	0.11899948460855	0.118434492438824	1719	405.917	1313.08	18.3333	44.6667	0.013962	0.110039	9.15381
Td--TRIDC7BG049670.7	Tt--TRITD7Bv1G170250.1	0.0163527	0.0237459614298487	0.68865249879315	1734	410	1324	21.4167	9.58333	0.0161757	0.023374	1.82661
Td--TRIDC6AG052120.1	Tt--TRITD6Bv1G202800.1	0.0068126	0.0997973386553715	0.0682643299265672	1116	305	811	5.5	28.5	0.00678175	0.0934426	7.67672
Td--TRIDC6AG052120.1	Tt--TRITD7Av1G048910.1	0.12237	0.453365248935098	0.269914818893932	1035	277.75	757.25	85.5	94.5	0.112909	0.340234	34.8742
Td--TRIDC6AG052120.1	Tt--TRITD7Bv1G022360.1	0.110031	0.408021422500717	0.269668913604755	1017	272.75	744.25	76.1667	85.8333	0.10234	0.314696	31.3863
Td--TRIDC6BG060870.1	Tt--TRITD6Bv1G202800.1	0	0.00327690308299791	0	1116	305.833	810.167	0	1	0	0.00326975	0.252069
Td--TRIDC6BG060870.1	Tt--TRITD7Av1G048910.1	0.119467	0.418760099697434	0.28528676932556	1035	278.917	756.083	83.5	89.5	0.110438	0.320884	32.2123
Td--TRIDC6BG060870.1	Tt--TRITD7Bv1G022360.1	0.107106	0.399471013689992	0.268118796897122	1017	273.917	743.083	74.1667	84.8333	0.0998094	0.309705	30.7285
Td--TRIDC4AG047480.2	Tt--TRITD4Av1G206810.2	0	0	NaN	1569	361.167	1207.83	0	0	0	0	0
Td--TRIDC4AG047480.2	Tt--TRITD5Bv1G252270.3	0.0677548	0.210099605578762	0.322489104402995	1296	304.25	991.75	64.25	55.75	0.0647845	0.183237	16.1615
Td--TRIDC5BG083460.4	Tt--TRITD4Av1G206810.2	0.0125377	0.16947222514417	0.0739810322579846	1569	362.583	1206.42	15	55	0.0124335	0.151689	13.0363
Td--TRIDC5BG083460.4	Tt--TRITD5Bv1G252270.3	0.0428727	0.101395307637	0.42282706860533	1239	289.083	949.917	39.5833	27.4167	0.0416703	0.09484	7.79964
Td--TRIDC5AG020820.4	Tt--TRITD5Av1G091640.3	0.0542024	0.086588072808598	0.625979776360957	843	200.75	642.25	33.5833	16.4167	0.0522901	0.0817767	6.66062
Td--TRIDC5AG020820.4	Tt--TRITD5Bv1G075270.1	0.0167661	0.0684352487877035	0.244991678006738	885	211.5	673.5	11.1667	13.8333	0.0165801	0.0654058	5.26425
Td--TRIDC5BG021620.3	Tt--TRITD5Av1G091640.3	0.0215665	0.057212478562223	0.376955266216645	816	196.667	619.333	13.1667	10.8333	0.0212594	0.0550847	4.40096
Td--TRIDC5BG021620.3	Tt--TRITD5Bv1G075270.1	0.0135256	0.0488260693050803	0.277015875193783	1266	296.167	969.833	13	14	0.0134044	0.0472707	3.75585
Td--TRIDC4AG041540.1	Tt--TRITD4Av1G192120.1	0.0305103	0.135016924595119	0.225974124026006	1011	275.167	735.833	22	34	0.0298981	0.123561	10.3859
Td--TRIDC4AG041540.1	Tt--TRITD4Bv1G014100.1	0.237951	0.506401622956579	0.469885710906565	984	270	714	145.583	99.4167	0.203898	0.36821	38.954
Td--TRIDC4BG007520.1	Tt--TRITD4Av1G192120.1	0.239284	0.525311556754041	0.45550961817642	984	268.5	715.5	146.583	101.417	0.204868	0.377716	40.4086
Td--TRIDC4BG007520.1	Tt--TRITD4Bv1G014100.1	0.00134168	0.0142691581083784	0.0940267058401689	1029	283	746	1	4	0.00134048	0.0141343	1.09763
Td--TRIDC3BG008530.2	Tt--TRITD3Bv1G017840.1	0.0326584	0.0281619247560474	1.15966450543059	975	268.333	706.667	22.5833	7.41667	0.0319575	0.0276398	2.1663
Td--TRIDC2AG058830.1	Tt--TRITD2Bv1G201730.10	0.0244122	0.0790440680872091	0.308843474581227	2460	586.5	1873.5	45	44	0.0240192	0.0750213	6.08031
Td--TRIDC2AG058830.1	Tt--TRITD6Av1G156460.10	0.151745	0.907555974135041	0.167201525921507	2427	579.917	1847.08	253.75	305.25	0.137379	0.526369	69.812
Td--TRIDC2AG058830.1	Tt--TRITD6Bv1G142910.11	0.137145	0.873582894625792	0.156991213467956	2364	567.5	1796.5	225.167	292.833	0.125336	0.516006	67.1987
Td--TRIDC2BG061830.1	Tt--TRITD2Bv1G201730.10	0.000493259	0.00156658020404368	0.314863428603852	2667	639	2028	1	1	0.000493097	0.00156495	0.120506
Td--TRIDC2BG061830.1	Tt--TRITD6Av1G156460.10	0.158637	0.860845215308567	0.184280777719342	2616	628.583	1987.42	284.167	321.833	0.142983	0.511998	66.2189
Td--TRIDC2BG061830.1	Tt--TRITD6Bv1G142910.11	0.158756	0.832942555202414	0.190596379634392	2616	629.917	1986.08	284.167	316.833	0.143079	0.502977	64.0725
Td--TRIDC6AG037840.4	Tt--TRITD2Bv1G201730.10	0.158622	0.8612732446822	0.18417199541233	2616	628.417	1987.58	284.167	321.833	0.142971	0.512134	66.2518
Td--TRIDC6AG037840.4	Tt--TRITD6Av1G156460.10	0.000500125	0		2634	633.833	2000.17	1	0	0.000499958	0	0
Td--TRIDC6AG037840.4	Tt--TRITD6Bv1G142910.11	0.00653216	0.0371143211932183	0.17600099691641	2634	635.167	1998.83	13	23	0.00650379	0.036211	2.85495
Td--TRIDC6BG044800.1	Tt--TRITD2Bv1G201730.10	0.159363	0.833346822418081	0.191232979049828	2616	629.75	1986.25	285.167	316.833	0.14357	0.50311	64.1036
Td--TRIDC6BG044800.1	Tt--TRITD6Av1G156460.10	0.007037	0.0371143211932183	0.189603240847122	2634	635.167	1998.83	14	23	0.00700409	0.036211	2.85495
Td--TRIDC6BG044800.1	Tt--TRITD6Bv1G142910.11	0	0	NaN	2634	636.5	1997.5	0	0	0	0	0
Td--TRIDC4AG043860.6	Tt--TRITD4Av1G198600.3	0.000775595	0.00692845573870227	0.111943371064782	1725	435	1290	1	3	0.000775194	0.00689655	0.532958
Td--TRIDC4BG004990.4	Tt--TRITD4Av1G198600.3	0.0203814	0.178250233899183	0.114341632462028	1728	434.917	1293.08	26	69	0.020107	0.158651	13.7116
Td--TRIDC4AG012750.6	Tt--TRITD4Av1G042360.2	0	0	NaN	2130	515.667	1614.33	0	0	0	0	0
Td--TRIDC4AG012750.6	Tt--TRITD4Bv1G128900.2	0.00815908	0.0715313693800487	0.114062911879357	2115	513	1602	13	35	0.00811486	0.0682261	5.50241
Td--TRIDC4BG037560.5	Tt--TRITD4Av1G042360.2	0.00783297	0.071328011617978	0.109816174503288	2025	485	1540	12	33	0.00779221	0.0680412	5.48677
Td--TRIDC4BG037560.5	Tt--TRITD4Bv1G128900.2	0.000649562	0.00413651513929987	0.157031115488524	2025	484.833	1540.17	1	2	0.00064928	0.00412513	0.318193
Td--TRIDC2AG025680.4	Tt--TRITD2Av1G072210.1	0.0380104	0.0606793079162398	0.626413831984514	1527	348.833	1178.17	43.6667	20.3333	0.0370632	0.0582895	4.66764
Td--TRIDC2AG025680.4	Tt--TRITD2Bv1G081010.1	0.0104356	0.0640611878648543	0.162901272124366	1629	374.583	1254.42	13	23	0.0103634	0.0614016	4.92778
Td--TRIDC2BG030100.5	Tt--TRITD2Av1G072210.1	0.0397752	0.11236887939933	0.353969672394324	1527	348.167	1178.83	45.6667	36.3333	0.0387389	0.104356	8.64376
Td--TRIDC2BG030100.5	Tt--TRITD2Bv1G081010.1	0.00720534	0.00806640085646106	0.893253313547796	1629	373.917	1255.08	9	3	0.00717084	0.00802318	0.620492
Td--TRIDC1BG061690.1	Tt--TRITD3Av1G171650.1	0.228484	0.578995916315227	0.394621362950363	1035	267.083	767.917	151.25	107.75	0.196961	0.403432	44.5381
Td--TRIDC1BG061690.1	Tt--TRITD3Bv1G151660.1	0.229293	0.58678582296574	0.39076036136575	1044	266.167	777.833	153.667	108.333	0.197557	0.407013	45.1374
Td--TRIDC3BG043440.2	Tt--TRITD3Bv1G151660.1	0.00515156	0		1305	331.083	973.917	5	0	0.00513391	0	0
Td--TRIDC1AG053880.1	Tt--TRITD1Av1G205950.1	0.00212842	0		609	138.5	470.5	1	0	0.0021254	0	0
Td--TRIDC1AG053880.1	Tt--TRITD1Bv1G200860.1	0.0284177	0.100148544468392	0.283755478883934	1485	373.333	1111.67	31	35	0.0278861	0.09375	7.70373
Td--TRIDC1AG053880.1	Tt--TRITD3Av1G171180.1	0.286165	0.56346660719439	0.507864782488311	1092	279.333	812.667	193.333	110.667	0.2379	0.396181	43.3436
Td--TRIDC1AG053880.1	Tt--TRITD3Bv1G150780.1	0.307156	0.576841599716673	0.532479769666476	1035	266.917	768.083	193.583	107.417	0.252034	0.402435	44.3724
Td--TRIDC3AG038300.1	Tt--TRITD1Bv1G200860.1	0.323976	0.54031312010137	0.599608128188567	1239	311.833	927.167	243.917	120.083	0.263077	0.385088	41.5625
Td--TRIDC3AG038300.1	Tt--TRITD3Av1G171180.1	0.222795	0.537274102996463	0.414676108156998	1098	279.583	818.417	157.75	107.25	0.19275	0.383607	41.3288
Td--TRIDC3AG038300.1	Tt--TRITD3Bv1G150780.1	0.232616	0.52818246389706	0.440408783191285	1041	266.833	774.167	154.833	101.167	0.2	0.379138	40.6294
Td--TRIDC3BG043280.1	Tt--TRITD1Bv1G200860.1	0.277579	0.622344559877688	0.446021476202718	1167	299.917	867.083	201.167	126.833	0.232004	0.422895	47.8727
Td--TRIDC3BG043280.1	Tt--TRITD3Av1G171180.1	0.24029	0.573503774226506	0.418986562156567	1113	282.5	830.5	170.75	113.25	0.205599	0.400885	44.1157
Td--TRIDC3BG043280.1	Tt--TRITD3Bv1G150780.1	0.24759	0.606865769753381	0.407981946869876	1056	269.583	786.417	165.833	112.167	0.210872	0.416074	46.682
Td--TRIDC5AG066400.8	Tt--TRITD5Av1G228010.3	0.00312439	0.00525281201683735	0.594804130834112	1665	382.083	1282.92	4	2	0.0031179	0.00523446	0.404062
Td--TRIDC5AG066400.8	Tt--TRITD5Bv1G226960.4	0.00162613	0.100895472487721	0.0161169478497392	1602	370.75	1231.25	2	35	0.00162437	0.0944032	7.76119
Td--TRIDC5BG071320.5	Tt--TRITD5Av1G228010.3	0.0503831	0.179806254805906	0.280207954752309	1620	378.417	1241.58	60.5	60.5	0.0487281	0.159877	13.8313
Td--TRIDC5BG071320.5	Tt--TRITD5Bv1G226960.4	0.0372988	0.0418790883787865	0.890631118594394	1551	360.083	1190.92	43.3333	14.6667	0.0363865	0.0407313	3.22147
Td--TRIDC5AG020280.1	Tt--TRITD5Av1G086470.1	0.0495012	0.0652585327422225	0.758539647030267	1596	380	1216	58.25	23.75	0.047903	0.0625	5.01989
Td--TRIDC5AG032410.5	Tt--TRITD5Bv1G121250.4	0.00192565	0.0619250067196664	0.0310964782888502	2031	471.083	1559.92	3	28	0.00192318	0.0594375	4.76346
Td--TRIDC5AG032410.5	Tt--TRITD0Uv1G042030.1	0.0245754	0.0289733090894047	0.848208089307106	1632	363.583	1268.42	30.6667	10.3333	0.0241771	0.0284208	2.22872
Td--TRIDC5BG034210.7	Tt--TRITD5Bv1G121250.4	0.000638094	0		2043	475.167	1567.83	1	0	0.000637823	0	0
Td--TRIDC5BG034210.7	Tt--TRITD0Uv1G042030.1	0.026203	0.0884877733817011	0.29611949321391	1632	363.417	1268.58	32.6667	30.3333	0.0257505	0.0834671	6.80675
Td--TRIDC2AG070140.10	Tt--TRITD2Av1G270510.6	0.00131284	0		3966	916.5	3049.5	4	0	0.00131169	0	0
Td--TRIDC2AG070140.10	Tt--TRITD2Bv1G233690.10	0.0082466	0.0828666073744607	0.0995165506588824	3966	917.75	3048.25	25	72	0.00820143	0.0784527	6.37435
Td--TRIDC2BG075830.1	Tt--TRITD2Av1G270510.6	0.00890879	0.0804830033446936	0.110691578926508	3966	917.25	3048.75	27	70	0.00885609	0.0763151	6.191
Td--TRIDC2BG075830.1	Tt--TRITD2Bv1G233690.10	0.000656132	0.00217825529772948	0.301219119629607	3969	919.5	3049.5	2	2	0.000655845	0.0021751	0.167558
Td--TRIDC6AG020750.1	Tt--TRITD6Av1G054950.1	0.000791139	0		1626	361.333	1264.67	1	0	0.000790722	0	0
Td--TRIDC6AG020750.1	Tt--TRITD6Bv1G065890.1	0.013174	0.120976973211965	0.108896685544764	1626	362.5	1263.5	16.5	40.5	0.013059	0.111724	9.30592
Td--TRIDC6BG026600.3	Tt--TRITD6Av1G054950.1	0.0123665	0.121067579367253	0.102145258798394	1626	362.25	1263.75	15.5	40.5	0.0122651	0.111801	9.31289
Td--TRIDC6BG026600.3	Tt--TRITD6Bv1G065890.1	0.00158573	0		1626	363.417	1262.58	2	0	0.00158405	0	0
Td--TRIDC5AG057130.2	Tt--TRITD5Av1G205000.3	0.00227273	0.00734399992846323	0.309467461059725	2310	547.333	1762.67	4	4	0.00226929	0.00730816	0.564923
Td--TRIDC5AG057130.2	Tt--TRITD5Bv1G200940.1	0.00885599	0.060364830835347	0.146707831087657	2469	594.833	1874.17	16.5	34.5	0.00880391	0.0579994	4.64345
Td--TRIDC5BG061270.2	Tt--TRITD5Av1G205000.3	0.00729341	0.0634324681209124	0.114979168161857	2163	509.667	1653.33	12	31	0.00725806	0.0608241	4.87942
Td--TRIDC5BG061270.2	Tt--TRITD5Bv1G200940.1	0.00113454	0.00901724117215036	0.125818684235447	2322	557.833	1764.17	2	5	0.00113368	0.00896325	0.693634
Td--TRIDC5AG032000.2	Tt--TRITD5Bv1G119650.1	0.0201853	0.0936472148657488	0.215545948366101	1554	382.417	1171.58	23.3333	33.6667	0.0199161	0.0880366	7.20363
Td--TRIDC5AG032000.2	Tt--TRITD0Uv1G047610.1	0.00370072	0.00970744541864889	0.38122531414588	1554	380.167	1173.83	4.33333	3.66667	0.00369161	0.00964489	0.746727
Td--TRIDC5BG033660.2	Tt--TRITD5Bv1G119650.1	0.000856164	0		1554	385.333	1168.67	1	0	0.000855676	0	0
Td--TRIDC5BG033660.2	Tt--TRITD0Uv1G047610.1	0.0172781	0.0944599268834398	0.182915004632196	1554	383.083	1170.92	20	34	0.0170806	0.0887535	7.26615
Td--TRIDC2AG010980.4	Tt--TRITD2Av1G024070.6	0	0.00207451078759352	0	3996	965.417	3030.58	0	2	0	0.00207164	0.159578
Td--TRIDC2AG010980.4	Tt--TRITD2Bv1G031320.6	0.00729731	0.0796098003311754	0.0916634636871207	3996	966.5	3029.5	22	73	0.00726192	0.0755303	6.12383
Td--TRIDC2BG013430.2	Tt--TRITD2Av1G024070.6	0.00729711	0.0796170426266173	0.0916525921802457	3996	966.417	3029.58	22	73	0.00726172	0.0755368	6.12439
Td--TRIDC2BG013430.2	Tt--TRITD2Bv1G031320.6	0	0	NaN	4005	969.833	3035.17	0	0	0	0	0
Td--TRIDC5AG024780.6	Tt--TRITD5Av1G112160.1	0.000698812	0.0062849529800631	0.111188114269111	1911	479.333	1431.67	1	3	0.000698487	0.00625869	0.483458
Td--TRIDC5AG024780.6	Tt--TRITD5Bv1G092620.2	0.00914592	0.0887460629299847	0.103057175454398	1908	477.917	1430.08	13	40	0.00909038	0.0836966	6.82662
Td--TRIDC5BG025890.5	Tt--TRITD5Av1G112160.1	0.00843742	0.0887789295178338	0.0950385889968959	1908	477.75	1430.25	12	40	0.00839014	0.0837258	6.82915
Td--TRIDC5BG025890.5	Tt--TRITD5Bv1G092620.2	0	0.0020862322214076	0	1920	480	1440	0	1	0	0.00208333	0.160479
Td--TRIDC6AG039240.3	Tt--TRITD6Av1G162640.1	0.0234732	0.019717056650243	1.19049999211312	1167	265.5	901.5	20.8333	5.16667	0.0231096	0.0194601	1.5167
Td--TRIDC6AG039240.3	Tt--TRITD6Bv1G148270.1	0.0623976	0.0795182990242753	0.784695177566379	1167	265.083	901.917	54	20	0.0598725	0.075448	6.11679
Td--TRIDC6BG046090.3	Tt--TRITD6Av1G162640.1	0.0307168	0.0778452659565614	0.394587263577064	1848	419.25	1428.75	43	31	0.0300962	0.0739416	5.9881
Td--TRIDC6BG046090.3	Tt--TRITD6Bv1G148270.1	0.000698649	0		1851	419	1432	1	0	0.000698324	0	0
Td--TRIDC2AG025210.3	Tt--TRITD2Av1G069790.2	0	0	NaN	2079	480.167	1598.83	0	0	0	0	0
Td--TRIDC2AG025210.3	Tt--TRITD2Bv1G079430.3	0.00912248	0.0825309635481236	0.11053400565534	2079	479.833	1599.17	14.5	37.5	0.00906722	0.0781521	6.34854
Td--TRIDC2BG029650.2	Tt--TRITD2Av1G069790.2	0.00682846	0.0782042588314467	0.0873156730442644	2103	484.75	1618.25	11	36	0.00679747	0.0742651	6.01571
Td--TRIDC2BG029650.2	Tt--TRITD2Bv1G079430.3	0.00215927	0.0072401872384622	0.298234484444953	2109	485.75	1623.25	3.5	3.5	0.00215617	0.00720535	0.556937
Td--TRIDC2AG024350.1	Tt--TRITD2Av1G066770.1	0.0869896	0.11193563419003	0.777139866011752	972	236.417	735.583	60.4167	24.5833	0.0821344	0.103983	8.61043
Td--TRIDC2AG024350.1	Tt--TRITD2Bv1G076660.1	0.0109879	0.075872891291839	0.144820496226415	969	235.583	733.417	8	17	0.0109079	0.0721613	5.83638
Td--TRIDC2BG028790.2	Tt--TRITD2Av1G069790.2	0.453605	0.741593361128086	0.611663123071611	888	212.5	675.5	229.917	100.083	0.340365	0.47098	57.0456
Td--TRIDC2BG028790.2	Tt--TRITD2Av1G066770.1	0.0775346	0.197701006191836	0.392181160108862	969	235.917	733.083	54	41	0.0736615	0.17379	15.2078
Td--TRIDC2BG028790.2	Tt--TRITD2Bv1G076660.1	0.00136674	0		969	236.667	732.333	1	0	0.0013655	0	0
Td--TRIDC1AG002650.1	Tt--TRITD0Uv1G000510.7	0.00142883	0		1815	413.917	1401.08	2	0	0.00142747	0	0
Td--TRIDC1AG002650.1	Tt--TRITD0Uv1G004130.5	0.0184536	0.118196062931122	0.156126715834684	1815	416.083	1398.92	25.5	45.5	0.0182284	0.109353	9.092
Td--TRIDC6AG024780.3	Tt--TRITD6Av1G073760.2	0.183294	0.27129041935898	0.675638645537406	822	205	617	100.333	46.6667	0.162615	0.227642	20.8685
Td--TRIDC6AG024780.3	Tt--TRITD7Av1G209280.1	0.315586	0.934037145898307	0.337872772954532	846	210	636	163.833	112.167	0.2576	0.534127	71.849
Td--TRIDC6AG024780.3	Tt--TRITD7Bv1G162110.1	0.315392	0.950547545282606	0.331800484979582	846	210.333	635.667	163.667	113.333	0.257472	0.538827	73.119
Td--TRIDC7AG054160.3	Tt--TRITD6Av1G073760.2	0.207238	0.585928508332545	0.353691419239156	1098	266.833	831.167	150.5	108.5	0.181071	0.406621	45.0714
Td--TRIDC7AG054160.3	Tt--TRITD6Bv1G077930.1	0.204646	0.590843810669946	0.346362784436033	1098	267	831	148.833	109.167	0.179101	0.408864	45.4495
Td--TRIDC7AG054160.3	Tt--TRITD7Av1G209280.1	0	0.00702581250270012	0	1188	286	902	0	2	0	0.00699301	0.540447
Td--TRIDC7AG054160.3	Tt--TRITD7Bv1G162110.1	0.00110988	0.0505606560281201	0.0219514184182557	1188	286.333	901.667	1	14	0.00110906	0.0488941	3.88928
Td--TRIDC7BG046810.3	Tt--TRITD6Av1G073760.2	0.210612	0.567610355823165	0.371049794291614	1098	267.5	830.5	152.5	106.5	0.183624	0.398131	43.6623
Td--TRIDC7BG046810.3	Tt--TRITD6Bv1G077930.1	0.208007	0.57240603590732	0.363390740687512	1098	267.667	830.333	150.833	107.167	0.181654	0.400374	44.0312
Td--TRIDC7BG046810.3	Tt--TRITD7Av1G209280.1	0.00333581	0.0617782480748455	0.0539965101411712	1188	286.667	901.333	3	17	0.0033284	0.0593023	4.75217
Td--TRIDC7BG046810.3	Tt--TRITD7Bv1G162110.1	0.00222305	0.00349243937246322	0.63653136473622	1188	287	901	2	1	0.00221976	0.00348432	0.268649
Td--TRIDC1AG050190.1	Tt--TRITD1Av1G197990.2	0.00146574	0.00230680689353918	0.635397282851082	1800	434.167	1365.83	2	1	0.00146431	0.00230326	0.177447
Td--TRIDC1AG050190.1	Tt--TRITD1Bv1G187410.2	0.00738604	0.134508289498696	0.0549114011556151	1791	430.417	1360.58	10	53	0.00734979	0.123136	10.3468
Td--TRIDC1AG050190.1	Tt--TRITD3Av1G181840.2	0.334566	1.28815173176702	0.25972541647255	1734	411	1323	357.083	252.917	0.269904	0.615369	99.0886
Td--TRIDC1AG050190.1	Tt--TRITD3Bv1G162740.2	0.325913	1.25624537336748	0.259433814973163	1731	409.75	1321.25	349.25	249.75	0.264333	0.609518	96.6343
Td--TRIDC1BG057000.1	Tt--TRITD1Av1G197990.2	0.00590227	0.129023890418143	0.0457455942832789	1791	430.25	1360.75	8	51	0.00587911	0.118536	9.92491
Td--TRIDC1BG057000.1	Tt--TRITD1Bv1G187410.2	0	0.00232829057765231	0	1794	430.167	1363.83	0	1	0	0.00232468	0.179099
Td--TRIDC1BG057000.1	Tt--TRITD3Av1G181840.2	0.334296	1.27396442395981	0.262405958611797	1734	408.917	1325.08	357.417	250.583	0.269731	0.612798	97.9973
Td--TRIDC1BG057000.1	Tt--TRITD3Bv1G162740.2	0.323044	1.24413075712993	0.259654043033045	1731	408	1323	347.25	247.75	0.262472	0.60723	95.7024
Td--TRIDC3AG040710.1	Tt--TRITD1Av1G197990.2	0.331319	1.30007197761386	0.254846344381073	1734	410.667	1323.33	354.417	253.583	0.267821	0.617492	100.006
Td--TRIDC3AG040710.1	Tt--TRITD1Bv1G187410.2	0.316814	1.30084734326506	0.243544394626008	1704	402.75	1301.25	336.25	248.75	0.258405	0.617629	100.065
Td--TRIDC3AG040710.1	Tt--TRITD3Av1G181840.2	0.00144596	0		1803	418.5	1384.5	2	0	0.00144456	0	0
Td--TRIDC3AG040710.1	Tt--TRITD3Bv1G162740.2	0.0208983	0.0663762067337091	0.314846759708261	1800	417.167	1382.83	28.5	26.5	0.0206099	0.0635238	5.10586
Td--TRIDC3BG045870.3	Tt--TRITD1Av1G197990.2	0.322262	1.24723019157164	0.258382101941531	1731	409.25	1321.75	346.25	248.75	0.261963	0.607819	95.9408
Td--TRIDC3BG045870.3	Tt--TRITD1Bv1G187410.2	0.321205	1.26479921517767	0.253957108814932	1731	408	1323	345.667	249.333	0.261275	0.611111	97.2922
Td--TRIDC3BG045870.3	Tt--TRITD3Av1G181840.2	0.0205241	0.0650950450031555	0.315294729559683	1800	417	1383	28	26	0.0202458	0.0623501	5.00731
Td--TRIDC3BG045870.3	Tt--TRITD3Bv1G162740.2	0.000721935	0		1803	417.167	1385.83	1	0	0.000721587	0	0
Td--TRIDC7AG009510.2	Tt--TRITD7Av1G024300.1	0.00512093	0.0113746256035582	0.450206490956674	765	177.167	587.833	3	2	0.00510349	0.0112888	0.874971
Td--TRIDC7AG012240.3	Tt--TRITD7Av1G030560.1	0.0157936	0.0297212119320387	0.531392181055493	1962	469	1493	23.3333	13.6667	0.0156285	0.02914	2.28625
Td--TRIDC6AG042270.3	Tt--TRITD6Av1G173820.1	0.111811	0.178767375370161	0.62545314169559	1182	293.917	888.083	92.25	46.75	0.103875	0.159059	13.7513
Td--TRIDC6AG042270.3	Tt--TRITD6Bv1G161420.1	0.147234	0.281974552836387	0.522152146382099	1188	297.833	890.167	119	70	0.133683	0.235031	21.6904
Td--TRIDC6AG042270.3	Tt--TRITD7Av1G083120.2	0.257716	0.545085748949433	0.472799677421988	1146	289.75	856.25	186.75	112.25	0.218102	0.387403	41.9297
Td--TRIDC6AG042270.3	Tt--TRITD7Bv1G058080.2	0.457918	1.22730677190666	0.373108094901961	591	158.667	432.333	148.167	95.8333	0.342714	0.603992	94.4082
Td--TRIDC6BG049330.2	Tt--TRITD6Av1G173820.1	0.0202785	0.086438668040675	0.234600233027205	1287	312.333	974.667	19.5	25.5	0.0200068	0.0816435	6.64913
Td--TRIDC6BG049330.2	Tt--TRITD6Bv1G161420.1	0.00104712	0.00326087470207754	0.321116474752615	1263	307.333	955.667	1	1	0.00104639	0.0032538	0.250837
Td--TRIDC6BG049330.2	Tt--TRITD7Av1G083120.2	0.186769	0.448504124127258	0.416426642189408	1281	314.75	966.25	159.75	106.25	0.16533	0.337569	34.5003
Td--TRIDC6BG049330.2	Tt--TRITD7Bv1G058080.2	0.43004	1.33915637446288	0.32112774504063	597	160.333	436.667	142.917	100.083	0.32729	0.62422	103.012
Td--TRIDC7AG029400.6	Tt--TRITD6Av1G173820.1	0.193197	0.365466659887451	0.528631273689721	1257	310.25	946.75	161.25	89.75	0.17032	0.289283	28.1128
Td--TRIDC7AG029400.6	Tt--TRITD6Bv1G161420.1	0.167772	0.426692427367973	0.393192004991309	1251	308.083	942.917	141.75	100.25	0.150331	0.325399	32.8225
Td--TRIDC7AG029400.6	Tt--TRITD7Av1G083120.2	0.00103734	0		1284	319.333	964.667	1	0	0.00103663	0	0
Td--TRIDC7AG029400.6	Tt--TRITD7Bv1G058080.2	0.331849	0.707801022400452	0.468845411243417	663	180.083	482.917	129.5	82.5	0.268162	0.458121	54.4462
Td--TRIDC7BG020300.3	Tt--TRITD6Av1G173820.1	0.157325	0.334822578745814	0.469875631139311	1143	279.25	863.75	122.583	75.4167	0.14192	0.270069	25.7556
Td--TRIDC7BG020300.3	Tt--TRITD6Bv1G161420.1	0.155902	0.376109821010814	0.414511533793417	1143	278.083	864.917	121.75	82.25	0.140765	0.295775	28.9315
Td--TRIDC7BG020300.3	Tt--TRITD7Av1G083120.2	0.00116122	0.0669174226371055	0.0173529641708794	1143	281.167	861.833	1	18	0.00116032	0.064019	5.14749
Td--TRIDC7BG020300.3	Tt--TRITD7Bv1G058080.2	0.381206	0.821231940768545	0.464187926158886	507	137.25	369.75	110.5	68.5	0.298851	0.499089	63.1717
Td--TRIDC1AG052430.1	Tt--TRITD1Av1G203640.1	0.0211809	0.0373429983772616	0.567199481468634	2343	583.333	1759.67	36.75	21.25	0.0208846	0.0364286	2.87254
Td--TRIDC1AG052430.1	Tt--TRITD3Av1G164820.1	0.114778	0.395707852589574	0.290056801465112	1602	380.5	1221.5	130	117	0.106427	0.30749	30.4391
Td--TRIDC1AG052430.1	Tt--TRITD3Bv1G142220.1	0.35149	2.11776390663665	0.165972335986967	2346	557.083	1788.92	502	393	0.280617	0.70546	162.905
Td--TRIDC1BG059980.1	Tt--TRITD1Av1G203640.1	0.0545668	0.143480067903826	0.380309408704363	2331	581.333	1749.67	92.0833	75.9167	0.0526291	0.130591	11.0369
Td--TRIDC1BG059980.1	Tt--TRITD1Av1G201620.1	0.0487389	0.176322278082073	0.276419691227632	372	85.9167	286.083	13.5	13.5	0.047189	0.157129	13.5633
Td--TRIDC1BG059980.1	Tt--TRITD1Bv1G199190.1	0.121078	0.317467594792552	0.381386267631744	2376	587.25	1788.75	200	152	0.11181	0.258834	24.4206
Td--TRIDC1BG059980.1	Tt--TRITD3Av1G164820.1	0.120319	0.357928291418113	0.33615475446977	1605	383.833	1221.17	135.75	109.25	0.111164	0.284629	27.5329
Td--TRIDC3AG036880.3	Tt--TRITD1Av1G203640.1	0.258897	0.648928981782857	0.398959982918882	1953	489.5	1463.5	320.417	212.583	0.218939	0.434287	49.9176
Td--TRIDC3AG036880.3	Tt--TRITD1Bv1G199190.1	0.210818	0.600137735044423	0.351282334416608	2019	501.333	1517.67	278.917	207.083	0.18378	0.413065	46.1644
Td--TRIDC3AG036880.3	Tt--TRITD3Av1G164820.1	0.00669602	0.00424299271808696	1.57813720236106	1644	393.917	1250.08	8.33333	1.66667	0.00666622	0.00423101	0.326384
Td--TRIDC3AG036880.3	Tt--TRITD3Bv1G142350.1	0.126092	0.301569733812641	0.418118256727455	2043	505.75	1537.25	178.417	125.583	0.116062	0.248311	23.1977
Td--TRIDC3BG040940.1	Tt--TRITD1Bv1G199190.1	0.35412	1.80737790825242	0.195930450882675	2349	556.917	1792.08	505.833	380.167	0.28226	0.682628	139.029
Td--TRIDC3BG040940.1	Tt--TRITD3Av1G164850.1	0.252812	1.54787213105319	0.163328814856083	2337	534.917	1802.08	386.75	350.25	0.214613	0.654775	119.067
Td--TRIDC3BG040940.1	Tt--TRITD3Bv1G142220.1	0	0.00179910131248118	0	2433	556.5	1876.5	0	1	0	0.00179695	0.138392
Td--TRIDC7BG067700.1	Tt--TRITD7Bv1G217320.3	0.168896	0.589916692738967	0.286304884632633	585	134.25	450.75	68.1667	54.8333	0.151229	0.408442	45.3782
Td--TRIDC7BG067700.1	Tt--TRITD7Bv1G218360.3	0.174329	0.592152417662069	0.294399335647513	585	133.917	451.083	70.1667	54.8333	0.155551	0.409459	45.5502
Td--TRIDC1AG061210.1	Tt--TRITD1Bv1G218630.1	0.00199336	0.154389040653111	0.012911257474677	660	157.667	502.333	1	22	0.00199071	0.139535	11.8761
Td--TRIDC1AG061210.1	Tt--TRITD3Av1G155690.2	0.0610403	0.798414951807141	0.0764518250583799	894	211.667	682.333	40	104	0.0586224	0.491339	61.4165
Td--TRIDC1AG061210.1	Tt--TRITD3Bv1G135290.1	0.0610403	0.798414951807141	0.0764518250583799	894	211.667	682.333	40	104	0.0586224	0.491339	61.4165
Td--TRIDC1BG070170.4	Tt--TRITD1Bv1G218630.1	0	0.117143011731485	0	660	156.75	503.25	0	17	0	0.108453	9.011
Td--TRIDC1BG070170.4	Tt--TRITD3Av1G155690.2	0.0625284	0.733807692263891	0.0852109406220229	918	217.917	700.083	42	102	0.0599929	0.468069	56.4467
Td--TRIDC1BG070170.4	Tt--TRITD3Bv1G135290.1	0.0625284	0.721698448387851	0.0866406791273554	918	217.917	700.083	42	101	0.0599929	0.46348	55.5153
Td--TRIDC3AG034530.2	Tt--TRITD1Bv1G218630.1	0.0648148	0.709558818050817	0.0913452342297723	654	154.75	499.25	31	71	0.0620931	0.458805	54.5814
Td--TRIDC3AG034530.2	Tt--TRITD3Av1G155690.2	0	0	NaN	945	222.333	722.667	0	0	0	0	0
Td--TRIDC3AG034530.2	Tt--TRITD3Bv1G135290.1	0	0.0760143706952155	0	933	221.333	711.667	0	16	0	0.0722892	5.84726
Td--TRIDC3BG038930.3	Tt--TRITD1Bv1G218630.1	0.0648148	0.693097251872527	0.0935147502887126	654	154.75	499.25	31	70	0.0620931	0.452342	53.3152
Td--TRIDC3BG038930.3	Tt--TRITD3Av1G155690.2	0	0.0761350440528097	0	942	221	721	0	16	0	0.0723982	5.85654
Td--TRIDC3BG038930.3	Tt--TRITD3Bv1G135290.1	0.00979035	0		942	222.333	719.667	7	0	0.00972673	0	0
Td--TRIDC2AG028890.5	Tt--TRITD2Av1G084730.2	0.442734	2.60060537632376	0.170242735787871	1944	463.917	1480.08	494.917	337.083	0.334384	0.726603	200.047
Td--TRIDC2BG032550.5	Tt--TRITD2Av1G084730.2	0.453775	2.98999431599426	0.151764509822024	1947	465.417	1481.58	504.417	342.583	0.340458	0.736079	230
Td--TRIDC2BG032550.5	Tt--TRITD2Bv1G090370.1	0	0	NaN	2100	518.333	1581.67	0	0	0	0	0
Td--TRIDC6BG030200.2	Tt--TRITD6Bv1G077930.1	0.00118297	0.00359282124197445	0.32925811368404	1125	279	846	1	1	0.00118203	0.00358423	0.276371
Td--TRIDC6BG030200.2	Tt--TRITD7Av1G209280.1	0.201059	0.609133407760861	0.330073993985945	1098	267.333	830.667	146.5	111.5	0.176364	0.417082	46.8564
Td--TRIDC6BG030200.2	Tt--TRITD7Bv1G162110.1	0.201152	0.583168552429674	0.344928871658064	1098	267.667	830.333	146.5	108.5	0.176435	0.405355	44.8591
Td--TRIDC4AG047400.2	Tt--TRITD4Av1G206190.2	0.000809826	0.0025652013035985	0.315696848032724	3252	781	2471	2	2	0.000809389	0.00256082	0.197323
Td--TRIDC5BG083500.1	Tt--TRITD4Av1G206190.2	0.149058	0.402038536940989	0.370756551794264	2946	714.417	2231.58	301.667	222.333	0.135181	0.31121	30.926
Td--TRIDC7AG002140.2	Tt--TRITD7Av1G004690.5	0.0179356	0.0364042045856986	0.492680379335556	1008	232.167	775.833	13.75	8.25	0.0177229	0.0355348	2.80032
Td--TRIDC2AG080090.1	Tt--TRITD2Av1G291610.2	0.0566158	0.104705627478431	0.540714145124144	1287	296.75	990.25	54	29	0.0545317	0.0977254	8.05428
Td--TRIDC2AG080090.1	Tt--TRITD2Bv1G261380.1	0.0677454	0.163713170069208	0.41380539240602	588	132.583	455.417	29.5	19.5	0.0647758	0.147077	12.5933
Td--TRIDC2BG088230.2	Tt--TRITD2Av1G291610.2	0.059962	0.161909614151363	0.370342612796858	1293	301	992	57.1667	43.8333	0.0576277	0.145626	12.4546
Td--TRIDC6AG000550.4	Tt--TRITD6Av1G000920.4	0.00384863	0.0137573460987946	0.279750856630974	2337	513.5	1823.5	7	7	0.00383877	0.0136319	1.05826
Td--TRIDC3BG001050.1	Tt--TRITD3Bv1G001440.2	0	0	NaN	1560	385	1175	0	0	0	0	0
Td--TRIDC3AG004290.4	Tt--TRITD3Av1G008980.2	0.0417496	0.19105651781488	0.218519471248368	1737	417.5	1319.5	53.5833	70.4167	0.0406088	0.168663	14.6967
Td--TRIDC3AG004290.4	Tt--TRITD3Bv1G011530.1	0.0993272	0.329132910186198	0.301784428714638	2001	483.583	1517.42	141.167	128.833	0.0930309	0.266414	25.3179
Td--TRIDC3BG006020.1	Tt--TRITD3Av1G008980.2	0.042369	0.179891216186298	0.235525567137798	1722	413.167	1308.83	53.9167	66.0833	0.0411944	0.159944	13.8378
Td--TRIDC3BG006020.1	Tt--TRITD3Bv1G011530.1	0.0957248	0.325156319881328	0.294396100619572	1986	480.083	1505.92	135.333	126.667	0.0898677	0.263843	25.012
Td--TRIDC3AG011590.6	Tt--TRITD3Av1G028450.2	0.00138058	0.00205198486415606	0.672802347368806	1938	488	1450	2	1	0.00137931	0.00204918	0.157845
Td--TRIDC3BG015640.4	Tt--TRITD3Av1G028450.2	0.0111004	0.1028745229051	0.107902258986652	1941	488.917	1452.08	16	47	0.0110187	0.0961309	7.91342
Td--TRIDC5BG047840.2	Tt--TRITD5Av1G170840.1	0.123467	0.315380609777428	0.391485496445416	1884	421.417	1462.58	166.5	108.5	0.11384	0.257465	24.26
Td--TRIDC5BG047840.2	Tt--TRITD5Bv1G162020.4	0.0123813	0.0604922649238134	0.204676461677485	1896	430.167	1465.83	18	25	0.0122797	0.058117	4.65325
Td--TRIDC5AG055160.3	Tt--TRITD5Av1G199510.5	0	0.0076531276306813	0	1119	262.667	856.333	0	2	0	0.00761421	0.588702
Td--TRIDC5AG055160.3	Tt--TRITD5Av1G202570.2	0.437904	NaN	NaN	1065	249.25	815.75	270.583	194.417	0.331699	0.780007	High Sequence Divergence Value (pS>=0.75)
Td--TRIDC5AG055160.3	Tt--TRITD5Bv1G194390.4	0.00234032	0.123694083778229	0.0189202556965995	1119	263.083	855.917	2	30	0.00233668	0.114032	9.51493
Td--TRIDC5AG055160.3	Tt--TRITD5Bv1G198000.2	0.353001	1.7928682933406	0.196891739015922	1074	254.167	819.833	230.833	173.167	0.281561	0.681311	137.913
Td--TRIDC5AG056200.2	Tt--TRITD5Av1G202570.2	0.145394	0.238307937901449	0.610110041530824	1032	244.5	787.5	104.083	49.9167	0.132169	0.204158	18.3314
Td--TRIDC5AG056200.2	Tt--TRITD5Av1G199510.5	0.351893	1.57557323336148	0.223342735258737	1056	250.167	805.833	226.333	164.667	0.280869	0.658228	121.198
Td--TRIDC5AG056200.2	Tt--TRITD5Bv1G198000.2	0.00482414	0.0843697968021209	0.0571784858824653	1095	263.167	831.833	4	21	0.00480866	0.0797973	6.48998
Td--TRIDC5AG056200.2	Tt--TRITD5Bv1G194390.4	0.350988	1.64991377837595	0.212731023459429	1056	250.917	805.083	225.667	167.333	0.280302	0.666888	126.916
Td--TRIDC5BG059170.3	Tt--TRITD5Av1G199510.5	0.00234078	0.123608948443107	0.0189369801974374	1119	263.25	855.75	2	30	0.00233713	0.11396	9.50838
Td--TRIDC5BG059170.3	Tt--TRITD5Bv1G194390.4	0	0.00762395383263804	0	1119	263.667	855.333	0	2	0	0.00758534	0.586458
Td--TRIDC5AG049770.1	Tt--TRITD5Av1G187760.2	0	0.0024174074111765	0	1761	414.333	1346.67	0	1	0	0.00241352	0.185954
Td--TRIDC5AG049770.1	Tt--TRITD5Bv1G177650.5	0.00600003	0.0878043629503894	0.0683340986563195	1749	410.333	1338.67	8	34	0.0059761	0.0828595	6.75418
Td--TRIDC5BG053430.2	Tt--TRITD5Av1G187760.2	0.00659875	0.074437593881568	0.0886480588887442	1719	399.833	1319.17	8.66667	28.3333	0.0065698	0.0708629	5.72597
Td--TRIDC5BG053430.2	Tt--TRITD5Bv1G177650.5	0.000758246	0.00502304096064115	0.150953574727698	1719	399.5	1319.5	1	2	0.000757863	0.00500626	0.386388
Td--TRIDC5AG033270.1	Tt--TRITD5Bv1G125410.2	0.167217	0.225227150593817	0.742437287929162	1167	315.25	851.75	127.667	61.3333	0.149887	0.194555	17.3252
Td--TRIDC5AG033270.1	Tt--TRITD0Uv1G046260.2	0.147273	0.198073199569571	0.743528128034025	1155	311.167	843.833	112.833	54.1667	0.133715	0.174076	15.2364
Td--TRIDC5BG035150.3	Tt--TRITD5Bv1G125410.2	0.154705	0.208702678702075	0.741271683100083	1164	313.333	850.667	118.917	57.0833	0.139792	0.182181	16.0541
Td--TRIDC5BG035150.3	Tt--TRITD0Uv1G046260.2	0.161917	0.245864643775762	0.65856342272815	1167	313.25	853.75	124.333	65.6667	0.145632	0.20963	18.9127
Td--TRIDC5AG051290.3	Tt--TRITD5Bv1G183720.1	0.12197	0.674239178141445	0.180900353429972	510	116.167	393.833	44.3333	51.6667	0.112569	0.444763	51.8646
Td--TRIDC5AG067100.1	Tt--TRITD5Av1G229390.2	0	0.00413508973058175	0	1032	242.5	789.5	0	1	0	0.00412371	0.318084
Td--TRIDC5AG067100.1	Tt--TRITD5Bv1G228940.2	0.00636676	0.0870541284395653	0.0731356640725363	1032	243.333	788.667	5	20	0.00633981	0.0821918	6.69647
Td--TRIDC5BG072290.4	Tt--TRITD5Av1G229390.2	0.0551004	0.140907844978917	0.391038298255491	1014	240.667	773.333	41.0833	30.9167	0.053125	0.128463	10.8391
Td--TRIDC5BG072290.4	Tt--TRITD5Bv1G228940.2	0.0337764	0.0792939168477378	0.425964515464878	999	237	762	25.1667	17.8333	0.0330271	0.0752461	6.09953
Td--TRIDC3AG003160.1	Tt--TRITD3Av1G003600.2	0	0	NaN	777	187.833	589.167	0	0	0	0	0
Td--TRIDC3BG000190.2	Tt--TRITD3Av1G003600.2	0.0256962	0.15185405301196	0.169216236315174	1059	260.667	798.333	20.1667	35.8333	0.025261	0.137468	11.6811
Td--TRIDC3BG000190.2	Tt--TRITD0Uv1G022400.1	0.00953512	0.0128400311303118	0.742609152080375	1071	261.833	809.167	7.66667	3.33333	0.00947477	0.0127307	0.987695
Td--TRIDC6AG021710.1	Tt--TRITD6Av1G059560.3	0.00103896	0.00690851171492774	0.150388571081626	1254	290.833	963.167	1	2	0.00103824	0.00687679	0.531424
Td--TRIDC6AG021710.1	Tt--TRITD6Bv1G068340.3	0.00312067	0.0913536554131526	0.0341603215575783	1254	290.667	963.333	3	25	0.00311419	0.0860092	7.0272
Td--TRIDC6AG021710.1	Tt--TRITD7Av1G255570.2	0.0911213	0.730086859285578	0.124808846421006	1254	292.5	961.5	82.5	136.5	0.0858034	0.466667	56.1605
Td--TRIDC6AG021710.1	Tt--TRITD7Bv1G205360.3	0.0917426	0.82995924850139	0.110538631359594	1254	292.833	961.167	83	147	0.0863534	0.501992	63.843
Td--TRIDC6BG027410.1	Tt--TRITD6Av1G059560.3	0.002079	0.0759685005383254	0.02736665059236	1254	290.667	963.333	2	21	0.00207612	0.0722477	5.84373
Td--TRIDC6BG027410.1	Tt--TRITD6Bv1G068340.3	0	0.0138973287208706	0	1254	290.5	963.5	0	4	0	0.0137694	1.06903
Td--TRIDC6BG027410.1	Tt--TRITD7Av1G255570.2	0.0893453	0.735336931205108	0.12150255993614	1254	292.333	961.667	81	137	0.0842288	0.468643	56.5644
Td--TRIDC6BG027410.1	Tt--TRITD7Bv1G205360.3	0.0899644	0.825669593525126	0.108959307579007	1254	292.667	961.333	81.5	146.5	0.0847781	0.500569	63.513
Td--TRIDC7AG068050.1	Tt--TRITD6Av1G059560.3	0.0899478	0.739191675198536	0.121684026087941	1254	292.5	961.5	81.5	137.5	0.0847634	0.470085	56.8609
Td--TRIDC7AG068050.1	Tt--TRITD6Bv1G068340.3	0.0893453	0.744511357531834	0.120005314429586	1254	292.333	961.667	81	138	0.0842288	0.472064	57.2701
Td--TRIDC7AG068050.1	Tt--TRITD7Av1G255570.2	0	0.00667041639863754	0	1281	301.167	979.833	0	2	0	0.00664084	0.513109
Td--TRIDC7AG068050.1	Tt--TRITD7Bv1G205360.3	0.00308167	0.163506964677769	0.018847322132892	1275	299.5	975.5	3	44	0.00307535	0.146912	12.5775
Td--TRIDC7BG061870.1	Tt--TRITD6Bv1G068340.3	0.089981	0.856231636998301	0.105089507948703	1254	292.833	961.167	81.5	149.5	0.0847928	0.510529	65.864
Td--TRIDC7BG061870.1	Tt--TRITD7Av1G255570.2	0.00256762	0.157206976847221	0.016332712390595	1275	299.667	975.333	2.5	42.5	0.00256323	0.141824	12.0928
Td--TRIDC7BG061870.1	Tt--TRITD7Bv1G205360.3	0.00205409	0		1275	300	975	2	0	0.00205128	0	0
Td--TRIDC7AG045740.2	Tt--TRITD7Av1G173340.3	0.000812513	0.00266016683228101	0.305436773783536	1608	376.583	1231.42	1	1	0.000812073	0.00265545	0.204628
Td--TRIDC7AG045740.2	Tt--TRITD7Bv1G130380.4	0.0190882	0.0470634079226066	0.405584042148974	1593	372.667	1220.33	23	17	0.0188473	0.0456172	3.62026
Td--TRIDC7BG037680.2	Tt--TRITD7Av1G173340.3	0.018739	0.0455223847945452	0.411643577964265	1551	362.25	1188.75	22	16	0.0185068	0.0441684	3.50172
Td--TRIDC7BG037680.2	Tt--TRITD7Bv1G130380.4	0	0.00276498009016413	0	1551	362.333	1188.67	0	1	0	0.00275989	0.212691
Td--TRIDC1AG040730.2	Tt--TRITD1Av1G170240.2	0.00132626	0.00191938684411613	0.690981235295084	2031	521.667	1509.33	2	1	0.00132509	0.00191693	0.147645
Td--TRIDC1AG040730.2	Tt--TRITD1Bv1G156400.1	0.0777881	0.162769016101706	0.477904584580205	2025	516	1509	111.5	75.5	0.07389	0.146318	12.5207
Td--TRIDC1BG046350.4	Tt--TRITD1Av1G170240.2	0.0785745	0.16164589643209	0.486090217715244	2007	512.333	1494.67	111.5	74.5	0.0745986	0.145413	12.4343
Td--TRIDC1BG046350.4	Tt--TRITD1Bv1G156400.1	0	0.00195694827271029	0	2016	511.667	1504.33	0	1	0	0.0019544	0.150534
Td--TRIDC3AG005110.2	Tt--TRITD3Av1G011010.3	0.00111899	0.00663721145773687	0.168592739268112	1197	302.667	894.333	1	2	0.00111815	0.00660793	0.510555
Td--TRIDC3AG005110.2	Tt--TRITD3Bv1G009870.4	0.0170996	0.119928508409559	0.14258185550982	1185	297.75	887.25	15	33	0.0169062	0.110831	9.22527
Td--TRIDC3BG005340.1	Tt--TRITD3Av1G011010.3	0.0148139	0.127385536926584	0.116291770564942	1185	298.75	886.25	13	35	0.0146685	0.117155	9.79889
Td--TRIDC3BG005340.1	Tt--TRITD3Bv1G009870.4	0.0136497	0.0521344743064754	0.261816504845455	1185	297.833	887.167	12	15	0.0135262	0.0503637	4.01034
Td--TRIDC4AG067540.2	Tt--TRITD4Av1G255960.1	0.0330435	0.0841249275951196	0.392790723555208	1959	458.667	1500.33	48.5	36.5	0.0323261	0.0795785	6.47115
Td--TRIDC4AG067540.2	Tt--TRITD7Av1G006960.1	0.033066	0.0790808194415211	0.418129493874075	1959	459.667	1499.33	48.5	34.5	0.0323477	0.0750544	6.08314
Td--TRIDC3BG003740.4	Tt--TRITD3Av1G001260.2	0.0454819	0.124556559659091	0.36515085286017	1266	299.167	966.833	42.6667	34.3333	0.0441303	0.114763	9.58127
Td--TRIDC2AG028370.1	Tt--TRITD2Av1G083210.1	0.000653239	0.00195758675574277	0.333696075523793	2043	511.5	1531.5	1	1	0.000652955	0.00195503	0.150584
Td--TRIDC4AG002010.1	Tt--TRITD4Bv1G170030.2	0.151628	0.271007590476187	0.559498637007512	1080	285.417	794.583	109.083	64.9167	0.137284	0.227445	20.8467
Td--TRIDC4BG049660.1	Tt--TRITD4Av1G004390.1	0.0315283	0.10623788779727	0.296770630047815	795	212	583	18	21	0.0308748	0.0990566	8.17215
Td--TRIDC4BG049660.1	Tt--TRITD4Bv1G170030.2	0.000665189	0.00374065613327928	0.177826694026476	2040	536	1504	1	2	0.000664894	0.00373134	0.287743
Td--TRIDC3AG046380.3	Tt--TRITD3Av1G202040.8	0.00105272	0		2466	564.833	1901.17	2	0	0.00105199	0	0
Td--TRIDC3AG046380.3	Tt--TRITD3Bv1G178340.3	0.0497061	0.0673883262055209	0.73760654264633	1623	363.333	1259.67	60.5833	23.4167	0.0480947	0.0644495	5.18372
Td--TRIDC3BG052620.2	Tt--TRITD3Av1G202040.8	0.0389654	0.049085600209437	0.793826287436215	1320	301.667	1018.33	38.6667	14.3333	0.0379705	0.0475138	3.77582
Td--TRIDC3BG052620.2	Tt--TRITD3Bv1G178340.3	0.0350502	0.0370966312101704	0.944834650270738	1326	303.917	1022.08	35	11	0.0342438	0.0361941	2.85359
Td--TRIDC5AG051310.6	Tt--TRITD5Bv1G183000.5	0.235132	0.724758240067772	0.324427785588307	1803	445.5	1357.5	274	207	0.201842	0.464646	55.7506
Td--TRIDC7AG018660.25	Tt--TRITD7Bv1G021510.1	0.19758	0.381903658401193	0.517355829158243	180	45.6667	134.333	23.3333	13.6667	0.173697	0.29927	29.3772
Td--TRIDC6BG052000.1	Tt--TRITD6Av1G181680.1	0.450366	0.669904210998038	0.672283602392527	381	95.75	285.25	96.5833	42.4167	0.338592	0.442994	51.5311
Td--TRIDC6BG052000.1	Tt--TRITD6Bv1G171100.1	0.132059	0.187122184471385	0.705734226482892	795	196.25	598.75	72.5	32.5	0.121086	0.165605	14.394
Td--TRIDC6AG027120.2	Tt--TRITD6Av1G085990.3	0.00117348	0.00383142595704184	0.306277511004383	2229	523.333	1705.67	2	2	0.00117256	0.00382166	0.294725
Td--TRIDC6AG027120.2	Tt--TRITD6Bv1G090340.3	0.011827	0.0271742485110101	0.435227614815954	2229	524.583	1704.42	20	14	0.0117342	0.0266878	2.09033
Td--TRIDC6BG033330.6	Tt--TRITD6Av1G085990.3	0.0139003	0.0419282461401825	0.331525773699893	1821	441.417	1379.58	19	18	0.0137723	0.0407778	3.22525
Td--TRIDC6BG033330.6	Tt--TRITD6Bv1G090340.3	0.000725777	0.00681048947680986	0.106567559573051	1821	442.5	1378.5	1	3	0.000725426	0.00677966	0.523884
Td--TRIDC1BG000450.3	Tt--TRITD1Av1G000530.1	0.00979306	0.282694718241685	0.0346418204517112	1077	254.75	822.25	8	60	0.0097294	0.235525	21.7457
Td--TRIDC3AG067170.2	Tt--TRITD3Av1G263280.2	0	0.0156527420441852	0	795	193.667	601.333	0	3	0	0.0154905	1.20406
Td--TRIDC5AG013160.4	Tt--TRITD5Av1G045620.11	0.0197938	0.0276829253871922	0.715019975198079	2202	521.25	1680.75	32.8333	14.1667	0.0195349	0.0271783	2.12946
Td--TRIDC5AG013160.4	Tt--TRITD5Bv1G043010.13	0.0381645	0.120502436525644	0.316711530575384	2247	531.5	1715.5	63.8333	59.1667	0.0372098	0.11132	9.26942
Td--TRIDC5BG015110.1	Tt--TRITD4Av1G134780.6	0.219245	0.97357992212686	0.225195039032581	1923	440.5	1482.5	281.833	240.167	0.190107	0.545214	74.8908
Td--TRIDC5BG015110.1	Tt--TRITD5Av1G045620.11	0.0294258	0.11412809800106	0.257831692528109	1890	434.5	1455.5	42	46	0.0288561	0.105869	8.77908
Td--TRIDC5BG015110.1	Tt--TRITD5Bv1G043010.13	0.0277551	0.0359738765094755	0.77153450662917	1893	434.167	1458.83	39.75	15.25	0.0272478	0.0351248	2.76722
Td--TRIDC2AG028730.4	Tt--TRITD2Av1G084500.2	0.00132334	0.00205058227535112	0.645346038019313	2001	488.333	1512.67	2	1	0.00132217	0.00204778	0.157737
Td--TRIDC2AG028730.4	Tt--TRITD2Bv1G089940.2	0.0369545	0.0992190295197042	0.372454155456731	2001	489.583	1511.42	54.5	45.5	0.0360589	0.0929362	7.63223
Td--TRIDC2BG032450.3	Tt--TRITD2Av1G084500.2	0.0376499	0.101554116052796	0.370737409304238	2001	489.583	1511.42	55.5	46.5	0.0367205	0.0949787	7.81186
Td--TRIDC2BG032450.3	Tt--TRITD2Bv1G089940.2	0.00198917	0		2001	490.833	1510.17	3	0	0.00198654	0	0
Td--TRIDC3AG002440.3	Tt--TRITD3Bv1G001440.2	0.0270498	0.158675556124908	0.170472108279048	2037	531.417	1505.58	40	76	0.0265678	0.143014	12.2058
Td--TRIDC3AG012960.1	Tt--TRITD3Av1G032230.2	0.00230209	0		1731	425.833	1305.17	3	0	0.00229856	0	0
Td--TRIDC3AG012960.1	Tt--TRITD3Bv1G039450.3	0.0222819	0.0854218746334456	0.260845510697612	1731	425.25	1305.75	28.6667	34.3333	0.0219542	0.0807368	6.57091
Td--TRIDC3BG017420.1	Tt--TRITD3Av1G032230.2	0.0199343	0.0852096429892616	0.233944158885565	1731	426.25	1304.75	25.6667	34.3333	0.0196717	0.0805474	6.55459
Td--TRIDC3BG017420.1	Tt--TRITD3Bv1G039450.3	0.00153374	0		1731	425.667	1305.33	2	0	0.00153218	0	0
Td--TRIDC7AG049870.2	Tt--TRITD7Av1G192070.4	0.000429046	0.00391858951726676	0.109490022899238	3099	767.583	2331.42	1	3	0.000428924	0.00390837	0.30143
Td--TRIDC7AG049870.2	Tt--TRITD7Bv1G152370.2	0.0497018	0.121284736946398	0.409794251879709	3084	762	2322	111.667	85.3333	0.0480907	0.111986	9.3296
Td--TRIDC7BG043940.1	Tt--TRITD7Av1G192070.4	0.0485464	0.12520568586254	0.387732826915449	2898	714	2184	102.667	82.3333	0.0470085	0.115313	9.63121
Td--TRIDC7BG043940.1	Tt--TRITD7Bv1G152370.2	0.000913868	0.0028057082054386	0.325717427557193	2904	714.167	2189.83	2	2	0.000913312	0.00280047	0.215824
Td--TRIDC1AG027610.11	Tt--TRITD1Av1G118910.11	0	0	NaN	2067	473.5	1593.5	0	0	0	0	0
Td--TRIDC1AG027610.11	Tt--TRITD1Bv1G117690.3	0.00440438	0.0457658297442697	0.0962371948287374	2067	473	1594	7	21	0.00439147	0.0443975	3.52045
Td--TRIDC1BG033320.4	Tt--TRITD1Av1G118910.11	0.00474524	0.0472039363097519	0.100526412173093	1917	437.167	1479.83	7	20	0.00473026	0.0457491	3.63107
Td--TRIDC1BG033320.4	Tt--TRITD1Bv1G117690.3	0.00135227	0		1917	436.667	1480.33	2	0	0.00135105	0	0
Td--TRIDC2AG030300.1	Tt--TRITD2Av1G095350.5	0.0098801	0.0131983101377534	0.74858796567626	2076	496.833	1579.17	15.5	6.5	0.0098153	0.0130829	1.01525
Td--TRIDC2AG030300.1	Tt--TRITD2Bv1G096060.3	0.00444305	0.0435958062133858	0.101914549522575	2076	495.833	1580.17	7	21	0.00442991	0.0423529	3.35352
Td--TRIDC2BG033980.3	Tt--TRITD2Av1G095350.5	0.0130938	0.0596965353346621	0.219339303481989	2076	496.667	1579.33	20.5	28.5	0.0129802	0.0573826	4.59204
Td--TRIDC2BG033980.3	Tt--TRITD2Bv1G096060.3	0.000633045	0.00202020324166721	0.313357077504967	2076	495.667	1580.33	1	1	0.000632778	0.00201748	0.1554
Td--TRIDC5AG078780.1	Tt--TRITD4Bv1G207930.11	0.0280784	0.0983929473184089	0.285369651533873	2061	482.583	1578.42	43.5	44.5	0.0275593	0.0922121	7.56869
Td--TRIDC5AG078780.1	Tt--TRITD5Av1G258690.15	0.0135437	0.0256755327798694	0.527492781220761	2040	475.417	1564.58	21	12	0.0134221	0.025241	1.97504
Td--TRIDC6AG053160.4	Tt--TRITD6Av1G209030.4	0	0	NaN	1806	410.167	1395.83	0	0	0	0	0
Td--TRIDC6AG053160.4	Tt--TRITD6Bv1G205270.3	0.00216359	0.0325254218363474	0.0665200615485585	1797	408.417	1388.58	3	13	0.00216048	0.0318302	2.50196
Td--TRIDC6BG061710.3	Tt--TRITD6Av1G209030.4	0.00265796	0.0391718894193417	0.0678536905882627	1953	445.417	1507.58	4	17	0.00265325	0.0381665	3.01322
Td--TRIDC6BG061710.3	Tt--TRITD6Bv1G205270.3	0.00066357	0.00224887724719241	0.295067261119309	1953	445.333	1507.67	1	1	0.000663277	0.00224551	0.172991
Td--TRIDC7AG029890.1	Tt--TRITD7Av1G084620.26	0.0118291	0.0198475846758864	0.595999400914857	2067	476.5	1590.5	18.6667	9.33333	0.0117364	0.0195873	1.52674
Td--TRIDC7AG029890.1	Tt--TRITD7Bv1G059260.26	0.0175961	0.0804704712156252	0.218665489880116	2067	476.167	1590.83	27.6667	36.3333	0.0173913	0.0763038	6.19004
Td--TRIDC7BG020630.1	Tt--TRITD7Av1G084620.26	0.0182438	0.082750841243805	0.220466452986428	2067	476.5	1590.5	28.6667	37.3333	0.0180237	0.0783491	6.36545
Td--TRIDC7BG020630.1	Tt--TRITD7Bv1G059260.26	0.0124655	0.0220212338645908	0.566067945203166	2067	476.167	1590.83	19.6667	10.3333	0.0123625	0.0217011	1.69394
												Average=27.6340178125438

## Sheet: T.turgidum and A.speltoides
The Ka/Ks ratio and divergence times between the genes of T.turgidum and A.speltoides
Gene ID	Gene ID	Ka	Ks	Ka/Ks	EffectiveLen	AverageS-sites	AverageN-sites	cN	cS	pN	pS	Divergence times (Mya)
Tt--TRITD6Av1G170870.1	Aes-CH6S01G388700.1	0.105272	0.250568389028305	0.42013262960469	1140	270.333	869.667	85.4167	57.5833	0.0982177	0.213009	19.2745
Tt--TRITD6Bv1G157460.4	Aes-CH6S01G388700.1	0.00903225	0.036058446260535	0.250489244720249	1245	298.25	946.75	8.5	10.5	0.00897808	0.0352054	2.77373
Tt--TRITD4Av1G214900.3	Aes-CH5S01G635300.1	0.009957	0.0462701767540049	0.215192605160078	1323	312	1011	10	14	0.0098912	0.0448718	3.55924
Tt--TRITD5Bv1G245660.3	Aes-CH5S01G635300.1	0.00896723	0.0359545967168393	0.249404198620978	1323	313.333	1009.67	9	11	0.00891383	0.0351064	2.76574
Tt--TRITD4Av1G049530.4	Aes-CH4S01G275300.1	0.0250362	0.103533165597153	0.241817720611919	984	232.667	751.333	18.5	22.5	0.0246229	0.0967049	7.96409
Tt--TRITD4Bv1G124550.2	Aes-CH4S01G275300.1	0	0.0236240002945282	0	1107	258	849	0	6	0	0.0232558	1.81723
Tt--TRITD1Av1G032550.8	Aes-CH1S01G121300.1	0.0047736	0.0762734268698046	0.0625853913690585	1647	386.083	1260.92	6	28	0.00475844	0.0725232	5.86719
Tt--TRITD1Bv1G041580.2	Aes-CH1S01G121300.1	0.000866739	0.0616936821058823	0.0140490721543162	1509	354.583	1154.42	1	21	0.000866238	0.0592244	4.74567
Tt--TRITD1Av1G220750.2	Aes-CH1S01G422500.1	0.0108449	0.0386403355785428	0.280661875092429	1818	424.833	1393.17	15	16	0.0107668	0.0376618	2.97233
Tt--TRITD1Av1G220750.2	Aes-CH3S01G287600.1	0.116746	1.37796524082199	0.0847232693703563	1185	267.75	917.25	99.1667	168.833	0.108113	0.630563	105.997
Tt--TRITD1Bv1G218290.1	Aes-CH1S01G422500.1	0.00579223	0.0311920202169871	0.185696001956616	1812	425.5	1386.5	8	13	0.00576992	0.0305523	2.39939
Tt--TRITD1Bv1G218290.1	Aes-CH3S01G287600.1	0.120198	1.33524278151607	0.0900193726488985	1185	268.083	916.917	101.833	167.167	0.111061	0.623562	102.711
Tt--TRITD3Av1G155110.1	Aes-CH1S01G422500.1	0.131744	1.30052768422985	0.1013001229066	1440	328.167	1111.83	134.333	202.667	0.120821	0.617572	100.041
Tt--TRITD3Av1G155110.1	Aes-CH3S01G287600.1	0.0161717	0.0646583257422691	0.250109791081995	1212	274.417	937.583	15	17	0.0159986	0.0619496	4.97372
Tt--TRITD3Bv1G135620.1	Aes-CH1S01G422500.1	0.122936	1.32163028928653	0.0930182171527697	1440	330.25	1109.75	125.833	205.167	0.113389	0.621247	101.664
Tt--TRITD3Bv1G135620.1	Aes-CH3S01G287600.1	0.00321343	0.029515028952746	0.108874360126327	1212	276.417	935.583	3	8	0.00320656	0.0289418	2.27039
Tt--TRITD7Av1G032080.4	Aes-CH7S01G034800.1	0.00441624	0.118550524752603	0.0372519852884539	1182	273.583	908.417	4	30	0.00440327	0.109656	9.11927
Tt--TRITD7Av1G032080.4	Aes-CH7S01G040500.1	0.0146168	0.120863906464681	0.12093589077302	174	35.8333	138.167	2	4	0.0144753	0.111628	9.29722
Tt--TRITD7Bv1G002620.4	Aes-CH7S01G034800.1	0.00353774	0.0615098637456262	0.057515042192818	1104	254	850	3	15	0.00352941	0.0590551	4.73153
Tt--TRITD7Bv1G002620.4	Aes-CH7S01G040500.1	0.0146168	0.0579999025523778	0.25201394394436	174	35.8333	138.167	2	2	0.0144753	0.055814	4.46153
Tt--TRITD7Av1G178880.7	Aes-CH7S01G479200.1	0	0.0526531940049364	0	435	98.3333	336.667	0	5	0	0.0508475	4.05025
Tt--TRITD7Av1G178880.7	Aes-CH7S01G477100.1	0.00108382	0.0378868426026762	0.0286066386918701	1194	270.667	923.333	1	10	0.00108303	0.0369458	2.91437
Tt--TRITD7Bv1G140030.6	Aes-CH7S01G479100.1	0.0124983	0.0444574574471552	0.281129130147292	675	150.583	524.417	6.5	6.5	0.0123947	0.0431655	3.4198
Tt--TRITD7Bv1G140030.6	Aes-CH7S01G477100.1	0	0.0247518043527187	0	1263	287.5	975.5	0	7	0	0.0243478	1.90398
Tt--TRITD1Av1G222580.3	Aes-CH1S01G431400.1	0.00887256	0.0958357091220637	0.0925809593007284	1794	433.5	1360.5	12	39	0.00882029	0.0899654	7.37198
Tt--TRITD1Av1G222580.3	Aes-CH3S01G281200.1	0.157947	1.03385847950683	0.152773865744122	1767	421.25	1345.75	191.667	236.333	0.142424	0.561029	79.5276
Tt--TRITD1Bv1G220000.2	Aes-CH1S01G431400.1	0.00292701	0.0892438790498591	0.0327978959523383	1809	439.75	1369.25	4	37	0.00292131	0.0841387	6.86491
Tt--TRITD1Bv1G220000.2	Aes-CH3S01G281200.1	0.155374	1.13434289729373	0.136972255185271	1770	424.417	1345.58	188.833	248.167	0.140336	0.584724	87.2571
Tt--TRITD3Av1G151000.4	Aes-CH1S01G431400.1	0.155093	1.02255020345943	0.15167283869453	1770	423.417	1346.58	188.667	236.333	0.140108	0.558158	78.6577
Tt--TRITD3Av1G151000.4	Aes-CH3S01G281200.1	0.000712928	0.0572159775533474	0.0124602924012231	1839	435.667	1403.33	1	24	0.000712589	0.055088	4.40123
Tt--TRITD3Av1G151000.4	Aes-CH3S01G300500.1	0.195384	2.73473987977138	0.0714452200488085	1701	392.917	1308.08	225	287	0.172007	0.730435	210.365
Tt--TRITD3Bv1G133770.2	Aes-CH1S01G431400.1	0.15655	1.00548754279242	0.15569596695384	1770	424.083	1345.92	190.167	234.833	0.141292	0.553743	77.3452
Tt--TRITD3Bv1G133770.2	Aes-CH3S01G281200.1	0.00357441	0.0161980842889023	0.220668935044077	1839	436.833	1402.17	5	7	0.00356591	0.0160244	1.24601
Tt--TRITD3Bv1G133770.2	Aes-CH3S01G300300.1	0.132592	2.44057814362181	0.0543282886721166	1473	340.25	1132.75	137.667	245.333	0.121533	0.721038	187.737
Tt--TRITD1Bv1G214990.2	Aes-CH1S01G408400.1	0.0102438	0.0754167015730403	0.135828976729899	1668	390.25	1277.75	13	28	0.0101741	0.0717489	5.80128
Tt--TRITD1Bv1G214990.2	Aes-CH3S01G300300.1	0.126641	1.1634683506924	0.108848219217405	1494	343.333	1150.67	134.083	202.917	0.116527	0.591019	89.4976
Tt--TRITD3Av1G162410.11	Aes-CH1S01G408400.1	0.135474	1.25740218445295	0.107740977267222	1638	376.667	1261.33	156.333	229.667	0.123943	0.609735	96.7232
Tt--TRITD3Av1G162410.11	Aes-CH3S01G300300.1	0.00779734	0.0358544744535693	0.217471914046156	1503	342.75	1160.25	9	12	0.00775695	0.0350109	2.75804
Tt--TRITD3Bv1G140820.6	Aes-CH1S01G408400.1	0.135671	1.30910986782328	0.10363574291475	1650	378.25	1271.75	157.833	234.167	0.124107	0.619079	100.701
Tt--TRITD3Bv1G140820.6	Aes-CH3S01G300300.1	0.00858378	0.0450135072946896	0.190693531792783	1515	343.333	1171.67	10	15	0.00853485	0.0436893	3.46258
Tt--TRITD1Av1G209190.3	Aes-CH3S01G300300.1	0.128141	1.05006576243917	0.122031403208924	1491	340.667	1150.33	135.5	192.5	0.117792	0.565068	80.7743
Tt--TRITD6Av1G037430.3	Aes-CH6S01G223700.1	0.00320513	0.114947230865338	0.0278835171487635	813	187.667	625.333	2	20	0.00319829	0.106572	8.84209
Tt--TRITD6Av1G037430.3	Aes-CH7S01G615700.1	0.0467579	1.11343770157145	0.0419941943560718	1107	254	853	38.6667	147.333	0.0453302	0.580052	85.6491
Tt--TRITD6Av1G037430.3	Aes-CH7S01G592100.1	0.0468098	1.07084141346941	0.0437131245361176	1107	254.917	852.083	38.6667	145.333	0.045379	0.570121	82.3724
Tt--TRITD6Bv1G050580.1	Aes-CH6S01G223700.1	0.00159957	0.0440089568527774	0.0363465568784514	813	187.167	625.833	1	8	0.00159787	0.0427427	3.3853
Tt--TRITD6Bv1G050580.1	Aes-CH7S01G615700.1	0.0454837	1.02009166299726	0.0445878777141053	1107	253.5	853.5	37.6667	141.333	0.044132	0.557528	78.4686
Tt--TRITD6Bv1G050580.1	Aes-CH7S01G592100.1	0.0455341	0.997297920439844	0.0456575099732291	1107	254.417	852.583	37.6667	140.333	0.0441795	0.551589	76.7152
Tt--TRITD7Av1G227590.3	Aes-CH6S01G223700.1	0.0513658	1.01719459446228	0.050497539500752	813	188.583	624.417	31	105	0.0496463	0.556783	78.2457
Tt--TRITD7Av1G227590.3	Aes-CH7S01G615700.1	0.0468564	0.235309888194804	0.199126310713873	1248	295.833	952.167	43.25	59.75	0.0454227	0.201972	18.1008
Tt--TRITD7Av1G227590.3	Aes-CH7S01G592100.1	0.0480403	0.185187135365258	0.259414860232998	1248	297.083	950.917	44.25	48.75	0.046534	0.164095	14.2452
Tt--TRITD6Av1G027670.1	Aes-CH6S01G197100.1	0.109455	0.180511336279558	0.606358526767644	1086	262.833	823.167	83.8333	42.1667	0.101842	0.160431	13.8855
Tt--TRITD6Av1G027670.1	Aes-CH6S01G225500.1	0.0297905	0.0548121425538575	0.543502191735965	1497	350	1147	33.5	18.5	0.0292066	0.0528571	4.21632
Tt--TRITD6Bv1G041120.1	Aes-CH6S01G197100.1	0.113074	0.232361987661441	0.486629162493911	1101	268.167	832.833	87.4167	53.5833	0.104963	0.199814	17.874
Tt--TRITD6Bv1G041120.1	Aes-CH6S01G225500.1	0.0190458	0.039511696280512	0.482030188890218	1494	350.75	1143.25	21.5	13.5	0.018806	0.038489	3.03936
Tt--TRITD4Av1G251160.7	Aes-CH7S01G875500.1	0.0112205	0.0531062273628451	0.211284965323988	1452	344.583	1107.42	12.3333	17.6667	0.011137	0.0512696	4.08509
Tt--TRITD7Av1G011740.1	Aes-CH7S01G875500.1	0.0214142	0.11505765997465	0.186116987396476	1449	343.75	1105.25	23.3333	36.6667	0.0211114	0.106667	8.85059
Tt--TRITD7Av1G221430.1	Aes-CH7S01G583200.1	0.0135739	0.115236495246923	0.117791436367129	1719	405.667	1313.33	17.6667	43.3333	0.0134518	0.10682	8.86435
Tt--TRITD7Av1G221430.1	Aes-CH7S01G560300.1	0.0125424	0.110412056839335	0.113596464923078	1719	405.833	1313.17	16.3333	41.6667	0.0124381	0.102669	8.49324
Tt--TRITD7Bv1G170250.1	Aes-CH7S01G560300.1	0.017897	0.0731871521317476	0.244537983139636	1734	409.917	1324.08	23.4167	28.5833	0.0176852	0.0697296	5.62978
Tt--TRITD7Bv1G170250.1	Aes-CH7S01G583200.1	0.0158352	0.0669660604809241	0.236466746132782	1734	409.75	1324.25	20.75	26.25	0.0156692	0.0640635	5.15124
Tt--TRITD6Bv1G202800.1	Aes-CH6S01G486800.1	0.15913	0.256252859532278	0.620987834911066	1059	287.167	771.833	110.667	62.3333	0.143382	0.217063	19.7118
Tt--TRITD6Bv1G202800.1	Aes-CH6S01G486100.1	0.00433125	0.107105405370392	0.0404391215116197	1116	305.583	810.417	3.5	30.5	0.00431877	0.0998091	8.23888
Tt--TRITD6Bv1G202800.1	Aes-CH7S01G128000.1	0.109122	0.400651023322969	0.272360697175106	1020	274.917	745.083	75.6667	85.3333	0.101555	0.310397	30.8193
Tt--TRITD7Av1G048910.1	Aes-CH7S01G128000.1	0.00263274	0.0961622513292521	0.0273780649076557	1038	277	761	2	25	0.00262812	0.0902527	7.3971
Tt--TRITD7Bv1G022360.1	Aes-CH6S01G486800.1	0.266712	0.502971237768445	0.530271943876969	1002	268.333	733.667	164.667	98.3333	0.224443	0.36646	38.6901
Tt--TRITD7Bv1G022360.1	Aes-CH7S01G128000.1	0.00131868	0.0409531005261388	0.0321998002948671	1035	276	759	1	11	0.00131752	0.0398551	3.15024
Tt--TRITD4Av1G206810.2	Aes-CH5S01G665200.1	0.0116945	0.187009442781175	0.0625343561241292	1569	362.5	1206.5	14	60	0.0116038	0.165517	14.3853
Tt--TRITD5Bv1G252270.3	Aes-CH5S01G665200.1	0.0195645	0.036904322238023	0.530140549196177	1164	270.75	893.25	17.25	9.75	0.0193115	0.0360111	2.83879
Tt--TRITD5Av1G091640.3	Aes-CH5S01G146600.1	0.0200655	0.0696419467394346	0.288124314098006	873	208	665	13.1667	13.8333	0.0197995	0.0665064	5.35707
Tt--TRITD5Bv1G075270.1	Aes-CH5S01G146600.1	0.0182571	0.0326895821136056	0.558500104085056	1362	317.833	1044.17	18.8333	10.1667	0.0180367	0.0319874	2.51458
Tt--TRITD4Av1G192120.1	Aes-CH4S01G066000.1	0.240159	0.538902310923573	0.445643859839499	987	269.25	717.75	147.5	103.5	0.205503	0.384401	41.454
Tt--TRITD4Bv1G014100.1	Aes-CH4S01G066000.1	0.020384	0.114252748719646	0.178411438827204	1029	283.083	745.917	15	30	0.0201095	0.105976	8.78867
Tt--TRITD2Bv1G201730.10	Aes-CH2S01G410800.1	0.00544332	0.0319792646706658	0.170214134658332	2667	638.833	2028.17	11	20	0.00542362	0.0313071	2.45994
Tt--TRITD2Bv1G201730.10	Aes-CH6S01G361000.1	0.158178	0.808067960217736	0.195748662274665	2616	630.417	1985.58	283.167	311.833	0.142611	0.494646	62.1591
Tt--TRITD6Av1G156460.10	Aes-CH2S01G410800.1	0.154284	0.871375824822425	0.177057507565776	2616	628.417	1987.58	277.167	323.833	0.139449	0.515316	67.0289
Tt--TRITD6Av1G156460.10	Aes-CH6S01G361000.1	0.00703935	0.0453824621193559	0.15511177933772	2634	635.833	1998.17	14	28	0.00700642	0.0440367	3.49096
Tt--TRITD6Bv1G142910.11	Aes-CH2S01G410800.1	0.154399	0.828538471502112	0.18635058692384	2616	629.75	1986.25	277.167	315.833	0.139543	0.501522	63.7337
Tt--TRITD6Bv1G142910.11	Aes-CH6S01G361000.1	0.00301079	0.014259737710894	0.211139416707664	2634	637.167	1996.83	6	9	0.00300476	0.014125	1.0969
Tt--TRITD4Av1G198600.3	Aes-CH4S01G045900.1	0.0122484	0.141219140034339	0.0867332536499366	1707	431.167	1275.83	15.5	55.5	0.0121489	0.128721	10.863
Tt--TRITD4Av1G042360.2	Aes-CH4S01G288500.1	0.0626429	0.126900351623443	0.493638236498916	549	141.333	407.667	24.5	16.5	0.0600981	0.116745	9.76157
Tt--TRITD4Bv1G128900.2	Aes-CH4S01G288500.1	0.0600576	0.109906222020403	0.546444172010317	549	141.833	407.167	23.5	14.5	0.0577159	0.102233	8.45432
Tt--TRITD2Av1G072210.1	Aes-CH2S01G206600.1	0.0362004	0.122509241501212	0.295491537153017	1527	348	1179	41.6667	39.3333	0.0353407	0.113027	9.42379
Tt--TRITD2Bv1G081010.1	Aes-CH2S01G206600.1	0.00399389	0.044079702765306	0.0906059987749453	1629	373.75	1255.25	5	16	0.00398327	0.0428094	3.39075
Tt--TRITD3Av1G171650.1	Aes-CH3S01G320300.1	0.266838	0.638027132594916	0.418223555174867	1191	305.083	885.917	198.917	131.083	0.224532	0.429664	49.079
Tt--TRITD1Bv1G200860.1	Aes-CH1S01G358800.1	0.0237721	0.0916866770674624	0.25927505800895	1575	399.75	1175.25	27.5	34.5	0.0233993	0.0863039	7.05282
Tt--TRITD3Av1G171180.1	Aes-CH1S01G358800.1	0.304656	0.652118830121486	0.46717818717868	1134	291.917	842.083	210.833	127.167	0.250371	0.435627	50.163
Tt--TRITD3Av1G171180.1	Aes-CH3S01G320300.1	0.0224825	0.125522378871155	0.179111140417861	1152	294.167	857.833	19	34	0.0221488	0.115581	9.65557
Tt--TRITD3Bv1G150780.1	Aes-CH1S01G358800.1	0.325805	0.647798321944976	0.502941885672488	1077	279.5	797.5	210.75	121.25	0.264263	0.43381	49.8306
Tt--TRITD3Bv1G150780.1	Aes-CH3S01G320300.1	0.0443635	0.139667222025121	0.317637244003039	1095	282.5	812.5	35	36	0.0430769	0.127434	10.7436
Tt--TRITD5Av1G228010.3	Aes-CH5S01G571400.1	0.00162712	0.0854407908989227	0.0190438228057703	1602	371.5	1230.5	2	30	0.00162536	0.0807537	6.57237
Tt--TRITD5Bv1G226960.4	Aes-CH5S01G571400.1	0.000813284	0.0587302022696126	0.0138477934849731	1602	371.75	1230.25	1	21	0.000812843	0.0564896	4.51771
Tt--TRITD5Av1G086470.1	Aes-CH5S01G135500.1	0.0331368	0.070830453628411	0.467833323532586	1569	373.583	1195.42	38.75	25.25	0.0324155	0.0675887	5.4485
Tt--TRITD5Bv1G121250.4	Aes-CH5S01G228100.1	0.0019201	0.0388366462279456	0.0494405063438468	2040	475.583	1564.42	3	18	0.00191765	0.0378483	2.98743
Tt--TRITD0Uv1G042030.1	Aes-CH5S01G228100.1	0.0285103	0.0740121482122232	0.38521164647193	1629	363	1266	35.4167	25.5833	0.0279753	0.0704775	5.69324
Tt--TRITD2Av1G270510.6	Aes-CH2S01G510600.1	0.00827047	0.0746742164637182	0.110754028654497	3954	914.5	3039.5	25	65	0.00822504	0.0710771	5.74417
Tt--TRITD2Bv1G233690.10	Aes-CH2S01G510600.1	0.00197612	0.0277783810997533	0.0711388830397603	3957	916.75	3040.25	6	25	0.00197352	0.0272702	2.1368
Tt--TRITD6Av1G054950.1	Aes-CH6S01G239300.1	0.0119596	0.109961698922761	0.108761430418351	1626	361.75	1264.25	15	37	0.0118647	0.102281	8.45859
Tt--TRITD6Bv1G065890.1	Aes-CH6S01G239300.1	0.0063606	0.0167176645225422	0.380471962132943	1626	362.917	1263.08	8	6	0.00633371	0.0165327	1.28597
Tt--TRITD5Av1G205000.3	Aes-CH5S01G459300.1	0.00682081	0.0548102751379005	0.1244440469502	2316	548.667	1767.33	12	29	0.00678989	0.0528554	4.21618
Tt--TRITD5Bv1G200940.1	Aes-CH5S01G459300.1	0.00213049	0.0289891158257094	0.0734928971921728	2478	597.833	1880.17	4	17	0.00212747	0.028436	2.22993
Tt--TRITD5Bv1G119650.1	Aes-CH5S01G223800.1	0.00718999	0.0482869864807181	0.148901177759489	1299	320.75	978.25	7	15	0.00715564	0.0467654	3.71438
Tt--TRITD0Uv1G047610.1	Aes-CH5S01G223800.1	0.0133737	0.0725242061553695	0.184403168413933	1299	318.25	980.75	13	22	0.0132552	0.069128	5.57879
Tt--TRITD5Av1G112160.1	Aes-CH5S01G171800.1	0.00782786	0.0641866136241277	0.121954707796117	1884	471.417	1412.58	11	29	0.00778715	0.0615167	4.93743
Tt--TRITD5Bv1G092620.2	Aes-CH5S01G171800.1	0.00352361	0.0367773749447345	0.0958093029027097	1896	473.667	1422.33	5	17	0.00351535	0.0358902	2.82903
Tt--TRITD6Av1G162640.1	Aes-CH6S01G373100.1	0.0594632	0.0946611667118609	0.628168446467165	1536	352.333	1183.67	67.6667	31.3333	0.057167	0.0889309	7.28163
Tt--TRITD6Bv1G148270.1	Aes-CH6S01G373100.1	0.023727	0.0510208930518217	0.465044724753242	1536	351.417	1184.58	27.6667	17.3333	0.0233556	0.0493242	3.92468
Tt--TRITD2Av1G069790.2	Aes-CH2S01G202900.1	0.00640004	0.102940134689408	0.0621724350359807	2037	467.833	1569.17	10	45	0.00637281	0.0961881	7.91847
Tt--TRITD2Bv1G079430.3	Aes-CH2S01G202900.1	0.00510071	0.0714959540977767	0.0713425693667414	2043	469.25	1573.75	8	32	0.0050834	0.0681939	5.49969
Tt--TRITD2Av1G066770.1	Aes-CH2S01G196500.1	0.0795017	0.181517481848183	0.437983440544963	966	234.667	731.333	55.1667	37.8333	0.075433	0.161222	13.9629
Tt--TRITD2Bv1G076660.1	Aes-CH2S01G196500.1	0.00136861	0.0216153289016188	0.0633168028439896	966	234.667	731.333	1	5	0.00136737	0.0213068	1.66272
Tt--TRITD0Uv1G000510.7	Aes-CH1S01G030400.1	0.0163272	0.0961742563439188	0.16976658836637	1761	398.833	1362.17	22	36	0.0161507	0.0902633	7.39802
Tt--TRITD0Uv1G004130.5	Aes-CH1S01G030400.1	0.0107356	0.0774966998216712	0.138530061495741	1761	400.667	1360.33	14.5	29.5	0.0106592	0.0736273	5.96128
Tt--TRITD6Av1G073760.2	Aes-CH6S01G267500.1	0.0115143	0.0495755651565165	0.232258187977808	1167	291.833	875.167	10	14	0.0114264	0.0479726	3.81351
Tt--TRITD6Av1G073760.2	Aes-CH7S01G572000.1	0.207406	0.567874847945159	0.365231085699519	1098	267.417	830.583	150.5	106.5	0.181198	0.398255	43.6827
Tt--TRITD6Av1G073760.2	Aes-CH7S01G534900.1	0.207334	0.593029256307023	0.34961792639015	1098	267.167	830.833	150.5	109.5	0.181143	0.409857	45.6176
Tt--TRITD7Av1G209280.1	Aes-CH6S01G267500.1	0.206134	0.591968280834634	0.348217465262988	1098	266.667	831.333	149.833	109.167	0.180233	0.409375	45.536
Tt--TRITD7Av1G209280.1	Aes-CH7S01G534900.1	0	0.0543059821634854	0	1188	286.333	901.667	0	15	0	0.0523865	4.17738
Tt--TRITD7Av1G209280.1	Aes-CH7S01G572000.1	0	0.054256852862061	0	1188	286.583	901.417	0	15	0	0.0523408	4.1736
Tt--TRITD7Bv1G162110.1	Aes-CH6S01G267500.1	0.206229	0.566539253690104	0.364015138196783	1098	267	831	149.833	106.167	0.180305	0.397628	43.5799
Tt--TRITD7Bv1G162110.1	Aes-CH7S01G534900.1	0.00111029	0.0393885257125847	0.028188129861152	1188	286.667	901.333	1	11	0.00110947	0.0383721	3.02989
Tt--TRITD7Bv1G162110.1	Aes-CH7S01G572000.1	0.0011106	0.0541914852970241	0.020493941856555	1188	286.917	901.083	1	15	0.00110978	0.05228	4.16858
Tt--TRITD6Bv1G077930.1	Aes-CH6S01G267500.1	0.00341298	0.0033975143038125	1.0045506413814	1176	295	881	3	1	0.00340522	0.00338983	0.261347
Tt--TRITD6Bv1G077930.1	Aes-CH7S01G572000.1	0.204812	0.572673557981767	0.357641109038273	1098	267.583	830.417	148.833	107.167	0.179227	0.400498	44.0518
Tt--TRITD6Bv1G077930.1	Aes-CH7S01G534900.1	0.204741	0.597980785901273	0.342386805593968	1098	267.333	830.667	148.833	110.167	0.179173	0.412095	45.9985
Tt--TRITD1Av1G197990.2	Aes-CH1S01G324900.1	0.0103164	0.125211941650912	0.082391539189843	1800	433.583	1366.42	14	50	0.0102458	0.115318	9.63169
Tt--TRITD1Av1G197990.2	Aes-CH3S01G359100.1	0.274845	1.2543756472696	0.219109387999411	1293	307.25	985.75	226.833	187.167	0.230112	0.609167	96.4904
Tt--TRITD1Bv1G187410.2	Aes-CH1S01G324900.1	0.0051515	0.109876198997481	0.0468845690315337	1794	430.5	1363.5	7	44	0.00513385	0.102207	8.45202
Tt--TRITD1Bv1G187410.2	Aes-CH3S01G359100.1	0.272404	1.32648478026529	0.205357453951548	1293	306.5	986.5	225.333	190.667	0.228417	0.622077	102.037
Tt--TRITD3Av1G181840.2	Aes-CH1S01G324900.1	0.321732	1.34918169196563	0.238464178165405	1731	409.417	1321.58	345.75	256.25	0.261618	0.62589	103.783
Tt--TRITD3Av1G181840.2	Aes-CH3S01G359100.1	0.015966	0.0716861350579924	0.222721049163425	1320	307.167	1012.83	16	21	0.0157973	0.0683668	5.51432
Tt--TRITD3Bv1G162740.2	Aes-CH1S01G324900.1	0.303096	1.29630321663795	0.233815614882939	1713	405.167	1307.83	326.083	249.917	0.249331	0.616824	99.7156
Tt--TRITD3Bv1G162740.2	Aes-CH3S01G359100.1	0.00395063	0.0164210172052585	0.240583538110935	1323	307.833	1015.17	4	5	0.00394024	0.0162426	1.26316
Tt--TRITD6Av1G173820.1	Aes-CH6S01G396400.1	0.0530814	0.0845966206090083	0.627465016964092	324	83.3333	240.667	12.3333	6.66667	0.0512465	0.08	6.50743
Tt--TRITD6Av1G173820.1	Aes-CH7S01G293100.1	0.221359	0.448766688942792	0.493260373832198	1356	336.083	1019.92	195.5	113.5	0.191682	0.337714	34.5205
Tt--TRITD6Av1G173820.1	Aes-CH7S01G292300.1	0.234012	0.489995908361605	0.4775785084182	1386	342.583	1043.42	209.75	123.25	0.201022	0.359766	37.692
Tt--TRITD6Bv1G161420.1	Aes-CH6S01G396400.1	0.0530814	0.0981512064037792	0.540812710616793	324	83.3333	240.667	12.3333	7.66667	0.0512465	0.092	7.55009
Tt--TRITD6Bv1G161420.1	Aes-CH7S01G293100.1	0.169421	0.421975101311121	0.4014962583378	1254	308.833	945.167	143.333	99.6667	0.151649	0.32272	32.4596
Tt--TRITD6Bv1G161420.1	Aes-CH7S01G292300.1	0.169388	0.463200269427842	0.365690444618567	1254	308.667	945.333	143.333	106.667	0.151622	0.345572	35.6308
Tt--TRITD7Av1G083120.2	Aes-CH6S01G396400.1	0.168767	0.37502085796009	0.450020656336791	324	83.5833	240.417	36.3333	24.6667	0.151127	0.295115	28.8478
Tt--TRITD7Av1G083120.2	Aes-CH7S01G293100.1	0.0338031	0.0867283306824468	0.389758427116124	1413	354.083	1058.92	35	29	0.0330526	0.0819016	6.67141
Tt--TRITD7Av1G083120.2	Aes-CH7S01G292300.1	0.0321243	0.0699041085036541	0.45954824254818	1416	353.333	1062.67	33.4167	23.5833	0.031446	0.0667453	5.37724
Tt--TRITD1Av1G203640.1	Aes-CH1S01G345800.1	0.0524852	0.158936909681011	0.33022642471187	2331	581.833	1749.17	88.6667	83.3333	0.0506908	0.143225	12.2259
Tt--TRITD3Av1G164820.1	Aes-CH1S01G345800.1	0.119795	0.336132169650911	0.356391718216885	1605	382.667	1222.33	135.333	103.667	0.110717	0.270906	25.8563
Tt--TRITD3Av1G164820.1	Aes-CH3S01G303500.1	0.030853	0.172646032765129	0.178706943220297	1578	381.5	1196.5	36.1667	58.8333	0.0302271	0.154216	13.2805
Tt--TRITD3Bv1G142220.1	Aes-CH3S01G303200.1	0.0101988	0.0500804044045429	0.203647747629072	2433	557.333	1875.67	19	27	0.0101297	0.048445	3.85234
Tt--TRITD1Bv1G199190.1	Aes-CH1S01G345800.1	0.122627	0.302985638665569	0.404729441850311	2385	589.083	1795.92	203.167	146.833	0.113127	0.249257	23.3066
Tt--TRITD3Av1G164850.1	Aes-CH3S01G303200.1	0.250197	1.56164432419734	0.160213528491737	2337	535.917	1801.08	383.167	351.833	0.212742	0.656508	120.126
Tt--TRITD1Bv1G218630.1	Aes-CH1S01G423700.1	0.00398805	0.116806960772631	0.0341421886387693	660	157.167	502.833	2	17	0.00397746	0.108165	8.98515
Tt--TRITD1Bv1G218630.1	Aes-CH3S01G286400.1	0.0648148	0.676989250164609	0.095739801509245	654	154.75	499.25	31	69	0.0620931	0.44588	52.0761
Tt--TRITD3Av1G155690.2	Aes-CH1S01G423700.1	0.0675493	0.789155341376171	0.0855969547681668	699	164.917	534.083	34.5	80.5	0.0645967	0.488125	60.7043
Tt--TRITD3Av1G155690.2	Aes-CH3S01G286400.1	0.0235234	0.10274396690584	0.228951969644575	990	234.333	755.667	17.5	22.5	0.0231584	0.0960171	7.90338
Tt--TRITD3Bv1G135290.1	Aes-CH1S01G423700.1	0.0675493	0.789155341376171	0.0855969547681668	699	164.917	534.083	34.5	80.5	0.0645967	0.488125	60.7043
Tt--TRITD3Bv1G135290.1	Aes-CH3S01G286400.1	0	0.0303948974249952	0	984	235	749	0	7	0	0.0297872	2.33807
Tt--TRITD2Av1G084730.2	Aes-CH2S01G225300.1	0.437188	3.00372926185952	0.145548428193269	1908	446.583	1461.42	484.167	328.833	0.3313	0.736331	231.056
Tt--TRITD2Bv1G090370.1	Aes-CH2S01G225200.1	0.0140504	0.0795852977293504	0.176545642529286	2097	516.5	1580.5	22	39	0.0139196	0.0755082	6.12195
Tt--TRITD7Av1G004690.5	Aes-CH7S01G846700.1	0.0776076	0.196655836641592	0.39463647419282	1005	230.75	774.25	57.0833	39.9167	0.0737273	0.172987	15.1274
Tt--TRITD7Av1G004690.5	Aes-CH7S01G847900.1	0.114489	0.356430553297247	0.321211134083509	981	224.417	756.583	80.3333	63.6667	0.106179	0.283698	27.4177
Tt--TRITD2Av1G291610.2	Aes-CH2S01G633500.1	0.058331	0.159801748239495	0.365020782994529	1293	301.083	991.917	55.6667	43.3333	0.0561203	0.143925	12.2924
Tt--TRITD6Av1G000920.4	Aes-CH6S01G007900.1	0.0996792	0.181289952665359	0.549832888941937	489	108.667	380.333	35.5	17.5	0.0933392	0.161043	13.9454
Tt--TRITD3Bv1G011530.1	Aes-CH3S01G029900.1	0.0773469	0.369654123214705	0.209241298364992	1242	287.25	954.75	70.1667	83.8333	0.0734922	0.291848	28.4349
Tt--TRITD3Av1G028450.2	Aes-CH3S01G103500.1	0.0131971	0.107660269622227	0.122580744872265	1941	488.583	1452.42	19	49	0.0130816	0.10029	8.28156
Tt--TRITD5Av1G170840.1	Aes-CH5S01G330400.1	0.04464	0.0888767065112392	0.502268851571693	1308	304.25	1003.75	43.5	25.5	0.0433375	0.0838127	6.83667
Tt--TRITD5Av1G199510.5	Aes-CH5S01G438200.1	0.00234169	0.110139826373957	0.0212610992027364	1119	263.583	855.417	2	27	0.00233804	0.102434	8.47229
Tt--TRITD5Av1G202570.2	Aes-CH5S01G446700.1	0.14269	0.292256479781646	0.488235034561334	1053	251.333	801.667	104.167	60.8333	0.129938	0.242042	22.4813
Tt--TRITD5Bv1G194390.4	Aes-CH5S01G438200.1	0.00234284	0.0969087986100044	0.0241756865100649	1119	264	855	2	24	0.00233918	0.0909091	7.45452
Tt--TRITD5Bv1G198000.2	Aes-CH5S01G446700.1	0.00346755	0.0570979485169519	0.0607297852177565	1140	272.833	867.167	3	15	0.00345954	0.0549786	4.39215
Tt--TRITD5Av1G187760.2	Aes-CH5S01G383000.1	0.00586908	0.122268780825224	0.0480014342340689	1785	416.583	1368.42	8	47	0.00584617	0.112823	9.40529
Tt--TRITD5Bv1G177650.5	Aes-CH5S01G383000.1	0.00218487	0.0779105392690779	0.0280432572423906	1794	418.917	1375.08	3	31	0.00218169	0.0740004	5.99312
Tt--TRITD5Bv1G125410.2	Aes-CH5S01G234600.1	0.165494	0.213148885020312	0.776423733139837	1167	315.75	851.25	126.417	58.5833	0.148507	0.185537	16.3961
Tt--TRITD0Uv1G046260.2	Aes-CH5S01G234600.1	0.162903	0.237969956799587	0.684553246209904	1155	311	844	123.583	63.4167	0.146426	0.203912	18.3054
Tt--TRITD5Av1G229390.2	Aes-CH5S01G579200.1	0.00424705	0.0704329495874262	0.0602991539710432	1242	297.5	944.5	4	20	0.00423504	0.0672269	5.41792
Tt--TRITD5Bv1G228940.2	Aes-CH5S01G579200.1	0.00424329	0.058989929712129	0.0719324944206817	1245	299.667	945.333	4	17	0.00423131	0.0567297	4.53769
Tt--TRITD6Av1G059560.3	Aes-CH6S01G246400.1	0.00207864	0.0875309117576116	0.0237475337883332	1254	290.5	963.5	2	24	0.00207577	0.0826162	6.73315
Tt--TRITD6Bv1G068340.3	Aes-CH6S01G246400.1	0	0.0316576890012354	0	1254	290.333	963.667	0	9	0	0.0309989	2.43521
Tt--TRITD7Av1G255570.2	Aes-CH6S01G246400.1	0.0893289	0.726972633199035	0.122877910390838	1254	292.167	961.833	81	136	0.0842142	0.465488	55.921
Tt--TRITD7Bv1G205360.3	Aes-CH6S01G246400.1	0.0899478	0.85805599705865	0.104827446457087	1254	292.5	961.5	81.5	149.5	0.0847634	0.511111	66.0043
Tt--TRITD7Av1G173340.3	Aes-CH7S01G417300.1	0.0160776	0.0314755425123037	0.510795489868722	1599	373.083	1225.92	19.5	11.5	0.0159065	0.0308242	2.4212
Tt--TRITD7Bv1G130380.4	Aes-CH7S01G417300.1	0.00782007	0.0232153263596053	0.336849608321048	1593	371.833	1221.17	9.5	8.5	0.00777945	0.0228597	1.78579
Tt--TRITD1Av1G170240.2	Aes-CH1S01G249300.1	0.0790112	0.164270367467962	0.480982484841285	2022	515.167	1506.83	113	76	0.0749917	0.147525	12.6362
Tt--TRITD1Bv1G156400.1	Aes-CH1S01G249300.1	0.0666314	0.136692609763071	0.487454073676192	2031	514.833	1516.17	96.6667	64.3333	0.0637573	0.12496	10.5148
Tt--TRITD3Av1G011010.3	Aes-CH3S01G024500.1	0.0207254	0.112336048214884	0.184494265450723	1155	290.75	864.25	17.6667	30.3333	0.0204416	0.104328	8.64123
Tt--TRITD3Bv1G009870.4	Aes-CH3S01G024500.1	0.0228846	0.117412175920595	0.194908431144324	1155	289.833	865.167	19.5	31.5	0.022539	0.108683	9.03171
Tt--TRITD7Av1G006960.1	Aes-CH7S01G856400.1	0.015368	0.0511688378479657	0.300339457224188	1977	465	1512	23	23	0.0152116	0.0494624	3.93606
Tt--TRITD3Av1G001260.2	Aes-CH3S01G011500.1	0.0482282	0.130521723808777	0.369503022911355	2301	554.417	1746.58	81.5833	66.4167	0.0467102	0.119796	10.0401
Tt--TRITD2Av1G083210.1	Aes-CH2S01G221400.1	0.224394	1.89681134612709	0.118300459412427	552	136.917	415.083	80.5	94.5	0.193937	0.690201	145.909
Tt--TRITD4Bv1G170030.2	Aes-CH4S01G415500.1	0.0134586	0.0746811837582654	0.180213488120449	2034	534.583	1499.42	20	38	0.0133385	0.0710834	5.74471
Tt--TRITD4Bv1G170030.2	Aes-CH4S01G404900.1	0.0158016	0.0919972787562797	0.171761161384436	2040	537.083	1502.92	23.5	46.5	0.0156363	0.0865787	7.07671
Tt--TRITD3Av1G202040.8	Aes-CH3S01G393100.1	0.0176834	0.0926017809171765	0.190962140179784	2424	554.833	1869.17	32.6667	48.3333	0.0174766	0.0871132	7.12321
Tt--TRITD3Bv1G178340.3	Aes-CH3S01G393100.1	0.052979	0.106234123237836	0.498699954773756	1617	360.917	1256.08	64.25	35.75	0.0511511	0.0990533	8.17186
Tt--TRITD6Av1G085990.3	Aes-CH6S01G288200.1	0.0120913	0.0473776098543071	0.25521192018948	2580	620.75	1959.25	23.5	28.5	0.0119944	0.0459122	3.64443
Tt--TRITD6Bv1G090340.3	Aes-CH6S01G288200.1	0.00873223	0.032872969220032	0.265635503836382	2580	621.833	1958.17	17	20	0.00868159	0.032163	2.52869
Tt--TRITD1Av1G000530.1	Aes-CH1S01G005100.1	0.0114448	0.179100270476067	0.0639013751181213	1077	255.25	821.75	9.33333	40.6667	0.0113579	0.159321	13.7769
Tt--TRITD5Av1G045620.11	Aes-CH5S01G108100.1	0.0254121	0.109302673120492	0.232492578738636	2202	521.083	1680.92	42	53	0.0249864	0.101711	8.4079
Tt--TRITD5Bv1G043010.13	Aes-CH5S01G108100.1	0.0267494	0.0868843829832222	0.307873770895023	2205	521.083	1683.92	44.25	42.75	0.026278	0.0820406	6.68341
Tt--TRITD4Av1G134780.6	Aes-CH4S01G202500.1	0.0101202	0.0379196153814435	0.266885754058882	2205	513.833	1691.17	17	19	0.0100522	0.036977	2.91689
Tt--TRITD4Av1G134780.6	Aes-CH5S01G108100.1	0.244969	0.968594800616026	0.252911662025259	2163	504.583	1658.42	346.583	274.417	0.208984	0.543848	74.5073
Tt--TRITD2Av1G084500.2	Aes-CH2S01G224000.1	0.0349532	0.106149161901035	0.329283519483	1998	490	1508	51.5	48.5	0.0341512	0.0989796	8.16532
Tt--TRITD2Bv1G089940.2	Aes-CH2S01G224000.1	0.0100219	0.0206375875560002	0.485612129089382	1998	491.25	1506.75	15	10	0.0099552	0.0203562	1.58751
Tt--TRITD3Av1G032230.2	Aes-CH3S01G115500.1	0.017055	0.0948894656543	0.179735425310561	1731	426.333	1304.67	22	38	0.0168625	0.0891321	7.29919
Tt--TRITD3Bv1G039450.3	Aes-CH3S01G115500.1	0.00925045	0.0688302547185429	0.134395180687933	1731	425.75	1305.25	12	28	0.00919364	0.0657663	5.29463
Tt--TRITD7Av1G192070.4	Aes-CH7S01G509000.1	0.0463243	0.105046765345887	0.440987838379926	3066	758.333	2307.67	103.667	74.3333	0.0449227	0.098022	8.08052
Tt--TRITD7Av1G192070.4	Aes-CH7S01G458800.1	0.0391711	0.10919260571489	0.358733572120284	2649	644.583	2004.42	76.5	65.5	0.0381657	0.101616	8.39943
Tt--TRITD7Bv1G152370.2	Aes-CH7S01G509000.1	0.0126664	0.0491252062355354	0.257838329358305	3066	757.083	2308.92	29	36	0.01256	0.0475509	3.77886
Tt--TRITD7Bv1G152370.2	Aes-CH7S01G458800.1	0.00951837	0.0446346831567349	0.213250557218117	2655	646.167	2008.83	19	28	0.00945823	0.0433325	3.43344
Tt--TRITD2Av1G095350.5	Aes-CH2S01G234400.1	0.0940223	0.182411273964383	0.515441047626232	558	131.75	426.25	37.6667	21.3333	0.0883675	0.161923	14.0316
Tt--TRITD2Bv1G096060.3	Aes-CH2S01G234400.1	0.0940223	0.14465756334155	0.649964343233419	558	131.75	426.25	37.6667	17.3333	0.0883675	0.131562	11.1275
Tt--TRITD4Bv1G207930.11	Aes-CH4S01G568500.1	0.00770225	0.0683432012778051	0.112699578510867	2217	520.5	1696.5	13	34	0.00766284	0.0653218	5.25717
Tt--TRITD5Av1G258690.15	Aes-CH4S01G568500.1	0.00934545	0.0455528752698572	0.205156001408206	2178	509.083	1668.92	15.5	22.5	0.00928746	0.0441971	3.50407
Tt--TRITD6Av1G209030.4	Aes-CH6S01G495000.1	0.00321114	0.0420541646048345	0.0763571660392743	2025	464.583	1560.42	5	19	0.00320427	0.0408969	3.23494
Tt--TRITD6Bv1G205270.3	Aes-CH6S01G495000.1	0.00128274	0.0240633108479577	0.0533067467454556	2025	464.5	1560.5	2	11	0.00128164	0.0236814	1.85102
Tt--TRITD7Av1G084620.26	Aes-CH7S01G296700.1	0.0281798	0.0986309890251347	0.285709848995147	2067	476.083	1590.92	44	44	0.027657	0.0924208	7.587
Tt--TRITD7Av1G084620.26	Aes-CH7S01G268600.1	0.0335497	0.0943993052449784	0.355401616577939	2121	490.417	1630.58	53.5	43.5	0.0328103	0.0887001	7.26149
Tt--TRITD7Bv1G059260.26	Aes-CH7S01G296700.1	0.0223243	0.0868116356111995	0.257157498518642	2067	475.75	1591.25	35	39	0.0219953	0.0819758	6.67782
Tt--TRITD7Bv1G059260.26	Aes-CH7S01G268600.1	0.0290677	0.0829842524189104	0.350279129930066	2121	490.083	1630.92	46.5	38.5	0.0285116	0.0785581	6.3834
												Average=24.4088924598461

## Sheet: A.speltoides and T.urartu
The Ka/Ks ratio and divergence times between the genes of A.speltoides and T.urartu
Gene ID	Gene ID	Ka	Ks	Ka/Ks	EffectiveLen	AverageS-sites	AverageN-sites	cN	cS	pN	pS	Divergence times (Mya)
Aes-CH4S01G275300.1	Tu--TuG1812G0400002351.01.T01	0.00117832	0.0819367870481388	0.0143808320594586	1107	257.667	849.333	1	20	0.00117739	0.0776197	6.30283
Aes-CH1S01G121300.1	Tu--TuG1812G0100001066.01.T01	0.00397589	0.0762734268698046	0.0521267909096672	1647	386.083	1260.92	5	28	0.00396537	0.0725232	5.86719
Aes-CH1S01G422500.1	Tu--TuG1812G0100004520.01.T02	0.0169465	0.0452053417446256	0.374877251480609	1818	425.5	1392.5	23.3333	18.6667	0.0167564	0.04387	3.47733
Aes-CH1S01G422500.1	Tu--TuG1812G0300002745.01.T01	0.130651	1.30230703060867	0.100322621026937	1440	328	1112	133.333	202.667	0.119904	0.617886	100.177
Aes-CH3S01G287600.1	Tu--TuG1812G0300002745.01.T01	0.0150799	0.0646993644273757	0.233077163374837	1212	274.25	937.75	14	17	0.0149294	0.0619872	4.97687
Aes-CH7S01G477100.1	Tu--TuG1812G0700003597.01.T01	0.00415442	0.0469750134988024	0.0884388468198459	1251	285.5	965.5	4	13	0.00414293	0.0455342	3.61346
Aes-CH1S01G431400.1	Tu--TuG1812G0100004629.01.T01	0.00812716	0.0985425040468546	0.0824736244558751	1794	433.167	1360.83	11	40	0.00808328	0.0923432	7.58019
Aes-CH3S01G281200.1	Tu--TuG1812G0100004629.01.T01	0.157445	1.0309130593167	0.152723517071063	1767	420.917	1346.08	191.167	235.833	0.142017	0.560285	79.301
Aes-CH3S01G281200.1	Tu--TuG1812G0300002551.01.T01	0.0108758	0.0619691682854432	0.17550369512793	1839	434.333	1404.67	15.1667	25.8333	0.0107973	0.0594781	4.76686
Aes-CH7S01G615700.1	Tu--TuG1812G0700004566.01.T01	0.0468564	0.230698036614541	0.203107016419973	1248	295.833	952.167	43.25	58.75	0.0454227	0.198592	17.746
Aes-CH7S01G592100.1	Tu--TuG1812G0700004566.01.T01	0.0480403	0.180890668191215	0.265576413189793	1248	297.083	950.917	44.25	47.75	0.046534	0.160729	13.9147
Aes-CH6S01G225500.1	Tu--TuG1812G0600001016.01.T02	0.0297773	0.0487616299489188	0.610670272798829	1497	349.5	1147.5	33.5	16.5	0.0291939	0.0472103	3.75089
Aes-CH7S01G583200.1	Tu--TuG1812G0700004443.01.T01	0.00530004	0.0992967804246585	0.0533757586321119	1734	408.583	1325.42	7	38	0.00528136	0.0930043	7.63821
Aes-CH7S01G560300.1	Tu--TuG1812G0700004443.01.T01	0.00302439	0.0936888934181125	0.0322811817364989	1734	408.75	1325.25	4	36	0.0030183	0.0880734	7.20684
Aes-CH6S01G486800.1	Tu--TuG1812G0600003691.01.T01	0.162165	0.257053184937537	0.63085988150873	1059	286.417	772.583	112.667	62.3333	0.145831	0.217632	19.7733
Aes-CH6S01G486800.1	Tu--TuG1812G0700001616.01.T01	0.278934	0.545030532789184	0.511777409949768	1002	269.333	732.667	170.667	104.333	0.232939	0.387376	41.9254
Aes-CH7S01G128000.1	Tu--TuG1812G0700001616.01.T01	0.00131492	0.0880551203114362	0.0149329729380583	1038	276.833	761.167	1	23	0.00131377	0.0830825	6.77347
Aes-CH4S01G066000.1	Tu--TuG1812G0400000463.01.T01	0.234333	0.537286601069677	0.436142323385515	984	268.5	715.5	144	103	0.201258	0.383613	41.3297
Aes-CH2S01G410800.1	Tu--TuG1812G0600002720.01.T01	0.153723	0.854579852023839	0.17988146200477	2616	629.083	1986.92	276.167	320.833	0.138993	0.510001	65.7369
Aes-CH6S01G361000.1	Tu--TuG1812G0600002720.01.T01	0.00653654	0.0436663323580672	0.149692828654531	2634	636.5	1997.5	13	27	0.00650814	0.0424195	3.35895
Aes-CH3S01G320300.1	Tu--TuG1812G0100004071.01.T01	0.29772	0.6120213011709	0.486453640276547	1191	303.167	887.833	218.167	126.833	0.245729	0.418362	47.0786
Aes-CH3S01G320300.1	Tu--TuG1812G0300003030.01.T01	0.311075	0.678576320758312	0.458422961761321	1185	298.417	886.583	225.75	133.25	0.254629	0.446523	52.1982
Aes-CH1S01G358800.1	Tu--TuG1812G0100004071.01.T01	0.0409964	0.119134409751092	0.344118762660927	1458	367.667	1090.33	43.5	40.5	0.0398961	0.110154	9.16419
Aes-CH1S01G358800.1	Tu--TuG1812G0300003030.01.T01	0.314817	0.78074362539595	0.403227278288915	1260	320.333	939.667	241.583	155.417	0.257095	0.485172	60.0572
Aes-CH5S01G571400.1	Tu--TuG1812G0500004830.01.T01	0.000813008	0.0824693581318243	0.00985830650451029	1602	371.333	1230.67	1	29	0.000812568	0.0780969	6.3438
Aes-CH5S01G228100.1	Tu--TuG1812G0500002311.01.T01	0.0038351	0.0364748313303763	0.105143719656632	2046	477.5	1568.5	6	17	0.00382531	0.0356021	2.80576
Aes-CH2S01G510600.1	Tu--TuG1812G0200005431.01.T03	0.00728121	0.0698311478482388	0.104268784888706	3951	914.833	3036.17	22	61	0.00724598	0.0666788	5.37163
Aes-CH5S01G223800.1	Tu--TuG1812G0500002254.01.T01	0.0123619	0.0658497822801345	0.187728121938305	1296	317.25	978.75	12	20	0.0122605	0.0630418	5.06537
Aes-CH5S01G171800.1	Tu--TuG1812G0500001767.01.T01	0.00639852	0.0618793631984733	0.103403167077156	1884	471.417	1412.58	9	28	0.00637131	0.0593954	4.75995
Aes-CH2S01G202900.1	Tu--TuG1812G0200002096.01.T01	0.44068	0.831022624873256	0.530286859009922	822	195.583	626.417	208.75	98.25	0.333245	0.502343	63.9248
Aes-CH2S01G196500.1	Tu--TuG1812G0200002096.01.T01	0.0130932	0.0693230556785387	0.188872895819973	966	234.083	731.917	9.5	15.5	0.0129796	0.0662157	5.33254
Aes-CH6S01G267500.1	Tu--TuG1812G0600001715.01.T01	0.00920081	0.0495170953733576	0.185810685625442	1167	292.167	874.833	8	14	0.0091446	0.0479179	3.80901
Aes-CH6S01G267500.1	Tu--TuG1812G0700004249.01.T01	0.206134	0.583756519967381	0.353115874885377	1098	266.667	831.333	149.833	108.167	0.180233	0.405625	44.9043
Aes-CH7S01G572000.1	Tu--TuG1812G0700004249.01.T01	0	0.0467917834558258	0	1188	286.583	901.417	0	13	0	0.045362	3.59937
Aes-CH1S01G324900.1	Tu--TuG1812G0100003823.01.T01	0.0159659	0.129501396370546	0.123287855603543	1794	433	1361	21.5	51.5	0.0157972	0.118938	9.96165
Aes-CH3S01G359100.1	Tu--TuG1812G0100003823.01.T01	0.277234	1.3653680454514	0.203047109000297	1284	306	978	226.667	192.333	0.231766	0.62854	105.028
Aes-CH1S01G345800.1	Tu--TuG1812G0100003984.01.T01	0.0721759	0.278953321268972	0.25873844532606	2385	590.25	1794.75	123.5	137.5	0.0688118	0.232952	21.4579
Aes-CH1S01G345800.1	Tu--TuG1812G0100003933.01.T01	0.0353006	0.122096350832699	0.289121115436606	303	71	232	8	8	0.0344828	0.112676	9.39203
Aes-CH3S01G303200.1	Tu--TuG1812G0300002902.01.T01	0.251813	1.53109020096301	0.164466490426571	2337	535.917	1801.08	385.25	349.75	0.213899	0.65262	117.776
Aes-CH1S01G423700.1	Tu--TuG1812G0100004544.01.T01	0.00186335	0.166240206114792	0.0112088106679786	705	167.667	537.333	1	25	0.00186104	0.149105	12.7877
Aes-CH1S01G423700.1	Tu--TuG1812G0300002735.01.T01	0.0675493	0.789155341376171	0.0855969547681668	699	164.917	534.083	34.5	80.5	0.0645967	0.488125	60.7043
Aes-CH2S01G225200.1	Tu--TuG1812G0200002657.01.T01	0.40534	0.912481096235994	0.444217731974035	1929	465.583	1463.42	458.25	245.75	0.313137	0.527832	70.1909
Aes-CH2S01G225200.1	Tu--TuG1812G0200002474.01.T01	0.354938	NaN	NaN	1407	327.5	1079.5	305.25	270.75	0.28277	0.826718	High Sequence Divergence Value (pS>=0.75)
Aes-CH7S01G846700.1	Tu--TuG1812G0700000286.01.T01	0.112189	0.413743832750576	0.271154608185072	462	106.917	355.083	37	34	0.104201	0.318005	31.8264
Aes-CH7S01G847900.1	Tu--TuG1812G0700000286.01.T01	0.13263	0.489010644309415	0.271221954960689	465	107.167	357.833	43.5	38.5	0.121565	0.359253	37.6162
Aes-CH2S01G633500.1	Tu--TuG1812G0200006101.01.T01	0.00869575	0.0941251378043485	0.0923849865034429	1668	395.667	1272.33	11	35	0.00864553	0.0884583	7.2404
Aes-CH3S01G029900.1	Tu--TuG1812G0300000417.01.T01	0.0242467	0.173851210542993	0.139467912019651	1254	290	964	23	45	0.0238589	0.155172	13.3732
Aes-CH3S01G103500.1	Tu--TuG1812G0300001074.01.T02	0.0082367	0.104157408587433	0.0790793319101409	1785	442.167	1342.83	11	43	0.00819163	0.0972484	8.01211
Aes-CH5S01G330400.1	Tu--TuG1812G0500003267.01.T02	0.0303455	0.0730665847556012	0.415312680741179	696	158	538	16	11	0.0297398	0.0696203	5.62051
Aes-CH5S01G383000.1	Tu--TuG1812G0500003673.01.T01	0.00586908	0.122268780825224	0.0480014342340689	1785	416.583	1368.42	8	47	0.00584617	0.112823	9.40529
Aes-CH5S01G234600.1	Tu--TuG1812G0500002335.01.T01	0.0135373	0.0779922851430357	0.1735727300046	1320	351	969	13	26	0.0134159	0.0740741	5.99941
Aes-CH5S01G579200.1	Tu--TuG1812G0500004860.01.T01	0.00737624	0.0697366111169322	0.105772918938188	1254	300.333	953.667	7	20	0.00734009	0.0665927	5.36435
Aes-CH6S01G246400.1	Tu--TuG1812G0600001625.01.T01	0.0010386	0.0836723823466833	0.0124127159646731	1254	290.5	963.5	1	23	0.00103788	0.0791738	6.43634
Aes-CH7S01G856400.1	Tu--TuG1812G0700000347.01.T01	0.0169365	0.0583471668574607	0.29027076423613	1956	463.167	1492.83	25	26	0.0167467	0.0561353	4.48824
Aes-CH1S01G005100.1	Tu--TuG1812G0100000037.01.T01	0.0323787	0.182739482090037	0.177184994745305	1911	501.5	1409.5	44.6667	81.3333	0.0316897	0.16218	14.0569
Aes-CH5S01G108100.1	Tu--TuG1812G0500000997.01.T01	0.00698322	0.0896439612271905	0.0778995355442498	2259	532.583	1726.42	12	45	0.00695081	0.0844938	6.89569
Aes-CH2S01G224000.1	Tu--TuG1812G0200002486.01.T01	0.0342704	0.103688266402051	0.330513303772615	1998	490.5	1507.5	50.5	47.5	0.0334992	0.09684	7.97602
Aes-CH3S01G115500.1	Tu--TuG1812G0300001179.01.T01	0.0135383	0.0988104531232662	0.137012566041847	1731	426.667	1304.33	17.5	39.5	0.0134168	0.0925781	7.6008
Aes-CH7S01G509000.1	Tu--TuG1812G0700003889.01.T01	0.0458635	0.0990034222564522	0.463252067661587	3066	758.333	2307.67	102.667	70.3333	0.0444894	0.0927473	7.61565
Aes-CH7S01G458800.1	Tu--TuG1812G0700003889.01.T01	0.0386456	0.102048631473971	0.378697782157535	2649	644.583	2004.42	75.5	61.5	0.0376668	0.0954105	7.84989
Aes-CH2S01G234400.1	Tu--TuG1812G0200002891.01.T01	0.0962172	0.164552423773864	0.584720380915915	327	77.8333	249.167	22.5	11.5	0.090301	0.147752	12.6579
Aes-CH4S01G568500.1	Tu--TuG1812G0500005695.01.T01	0.00951356	0.0480644914227494	0.197933132886887	2208	515.5	1692.5	16	24	0.00945347	0.0465567	3.69727
Aes-CH6S01G495000.1	Tu--TuG1812G0600003785.01.T06	0.00256822	0.0420309009556518	0.0611031586212621	2025	464.833	1560.17	4	19	0.00256383	0.0408749	3.23315
												Average=22.1596285155407

## Sheet: T.urartu and A.tauschii
The Ka/Ks ratio and divergence times between the genes of T.urartu and A.tauschii
Gene ID	Gene ID	Ka	Ks	Ka/Ks	EffectiveLen	AverageS-sites	AverageN-sites	cN	cS	pN	pS	Divergence times (Mya)
Tu--TuG1812G0400002351.01.T01	Aet-:AET4Gv20512600.2	0	0.0689208432992557	0	1107	258.167	848.833	0	17	0	0.0658489	5.3016
Tu--TuG1812G0100001066.01.T01	Aet-:AET1Gv20214200.10	0.00477582	0.093527608875718	0.0510631972220011	1647	386.667	1260.33	6	34	0.00476065	0.087931	7.19443
Tu--TuG1812G0100004520.01.T02	Aet-:AET1Gv20987400.1	0.017026	0.0377546106718633	0.450964061209805	1725	398.333	1326.67	22.3333	14.6667	0.0168342	0.0368201	2.9042
Tu--TuG1812G0100004520.01.T02	Aet-:AET3Gv20567900.18	0.125516	1.26283408254075	0.0993922257548571	1440	330.333	1109.67	128.25	201.75	0.115575	0.610747	97.1411
Tu--TuG1812G0300002745.01.T01	Aet-:AET1Gv20987400.1	0.130922	1.25327918270647	0.104463539926869	1440	327.333	1112.67	133.667	199.333	0.120132	0.608961	96.4061
Tu--TuG1812G0300002745.01.T01	Aet-:AET3Gv20567900.18	0.0362864	0.0858754406979184	0.422546403567249	1458	335.833	1122.17	39.75	27.25	0.0354225	0.0811414	6.6058
Tu--TuG1812G0700003597.01.T01	Aet-:AET7Gv20853400.1	0.00728666	0.043229251154466	0.168558641312925	1251	285.667	965.333	7	12	0.00725138	0.042007	3.32533
Tu--TuG1812G0100004629.01.T01	Aet-:AET1Gv20998400.2	0.00887475	0.126082259559629	0.0703885638903304	1791	430.833	1360.17	12	50	0.00882245	0.116054	9.69864
Tu--TuG1812G0100004629.01.T01	Aet-:AET3Gv20558100.1	0.148516	1.01440376366681	0.146406949757957	1767	419.917	1347.08	181.5	233.5	0.134736	0.556063	78.0311
Tu--TuG1812G0300002551.01.T01	Aet-:AET3Gv20558100.1	0.00142416	0.0427330760569053	0.0333269650444869	1839	433.333	1405.67	2	18	0.00142281	0.0415385	3.28716
Tu--TuG1812G0700004566.01.T01	Aet-:AET7Gv21020800.4	0.0029383	0.0721214136778505	0.0407410143095772	1107	254.5	852.5	2.5	17.5	0.00293255	0.0687623	5.5478
Tu--TuG1812G0600001016.01.T02	Aet-:AET6Gv20256900.11	0.0113771	0.0534880057367498	0.21270402880801	1500	348.667	1151.33	13	18	0.0112913	0.0516252	4.11446
Tu--TuG1812G0700004443.01.T01	Aet-:AET7Gv20996900.4	0.00454403	0.0689994663193708	0.0658560759696207	1734	409.583	1324.42	6	27	0.0045303	0.0659207	5.30765
Tu--TuG1812G0600003691.01.T01	Aet-:AET6Gv20859000.1	0.00958261	0.0812125508979431	0.117994177104405	1008	272.833	735.167	7	21	0.00952165	0.0769701	6.24712
Tu--TuG1812G0700001616.01.T01	Aet-:AET7Gv20388900.1	0.0229489	0.144541788542599	0.158770153659166	1026	273.833	752.167	17	36	0.0226014	0.131467	11.1186
Tu--TuG1812G0400000463.01.T01	Aet-:AET4Gv20097400.1	0.241253	0.531471610109033	0.45393406287235	984	269.417	714.583	147.417	102.583	0.206297	0.380761	40.8824
Tu--TuG1812G0600002720.01.T01	Aet-:AET2Gv20903900.5	0.153769	0.81663532615612	0.188295525832228	2616	628.417	1987.58	276.333	312.667	0.13903	0.497547	62.8181
Tu--TuG1812G0600002720.01.T01	Aet-:AET6Gv20637800.1	0.00653599	0.0337496682818668	0.193660839041328	2634	636.333	1997.67	13	21	0.00650759	0.0330016	2.59613
Tu--TuG1812G0100004071.01.T01	Aet-:AET1Gv20883200.1	0.0270132	0.117426795518655	0.230042598326359	1461	368	1093	29	40	0.0265325	0.108696	9.03283
Tu--TuG1812G0100004071.01.T01	Aet-:AET3Gv20622200.1	0.301286	0.650759760758272	0.462975095537248	1260	317.583	942.417	233.833	138.167	0.248121	0.435056	50.0584
Tu--TuG1812G0300003030.01.T01	Aet-:AET1Gv20883200.1	0.303453	0.71738402605807	0.422999337790689	1230	311.083	918.917	229.333	143.667	0.249569	0.461827	55.1834
Tu--TuG1812G0300003030.01.T01	Aet-:AET3Gv20622200.1	0.294826	0.688156918212449	0.428428371489293	1194	299.75	894.25	218	135	0.24378	0.450375	52.9351
Tu--TuG1812G0500004830.01.T01	Aet-:AET5Gv21075800.4	0.00325778	0.0705074951700408	0.0462046801684237	1602	371.5	1230.5	4	25	0.00325071	0.0672948	5.42365
Tu--TuG1812G0500002311.01.T01	Aet-:AET5Gv20490900.10	0.00257207	0.0301873302205371	0.085203762352627	2031	473.167	1557.83	4	14	0.00256767	0.0295879	2.3221
Tu--TuG1812G0200005431.01.T03	Aet-:AET2Gv21094700.6	0.011906	0.073152065664957	0.162756801087456	3966	918.25	3047.75	36	64	0.011812	0.0696978	5.62708
Tu--TuG1812G0500002254.01.T01	Aet-:AET5Gv20485300.2	0.0146556	0.086446553978471	0.169534100202832	1551	379.667	1171.33	17	31	0.0145134	0.0816506	6.64973
Tu--TuG1812G0500001767.01.T01	Aet-:AET5Gv20380700.1	0.00915343	0.04295322878838	0.213102296440828	1908	479.083	1428.92	13	20	0.0090978	0.0417464	3.30409
Tu--TuG1812G0200002096.01.T01	Aet-:AET2Gv20411300.2	0.468381	0.776603063734958	0.603115062118616	945	227.583	717.417	249.917	110.083	0.348356	0.483706	59.7387
Tu--TuG1812G0200002096.01.T01	Aet-:AET2Gv20397600.3	0.0108538	0.0625277380608518	0.173582970034577	879	213.917	665.083	7.16667	12.8333	0.0107756	0.0599922	4.80983
Tu--TuG1812G0600001715.01.T01	Aet-:AET6Gv20435900.1	0.0505961	0.11468206723452	0.441185946972528	1107	275.833	831.167	40.6667	29.3333	0.0489272	0.106344	8.8217
Tu--TuG1812G0700004249.01.T01	Aet-:AET6Gv20435900.1	0.228049	0.719696062505103	0.316868129660233	1116	272.667	843.333	165.833	126.167	0.19664	0.462714	55.3612
Tu--TuG1812G0100003823.01.T01	Aet-:AET1Gv20814900.1	0.0125851	0.12030733072903	0.104608084987805	1794	431.833	1362.17	17	48	0.0124801	0.111154	9.25441
Tu--TuG1812G0100003823.01.T01	Aet-:AET3Gv20654200.3	0.332299	1.32564508688524	0.250669932744008	1731	411.083	1319.92	354.333	255.667	0.268451	0.621934	101.973
Tu--TuG1812G0100003984.01.T01	Aet-:AET1Gv20861500.1	0.288936	0.520595450298151	0.555010591037392	1179	311.917	867.083	207.917	117.083	0.239789	0.375367	40.0458
Tu--TuG1812G0300002902.01.T01	Aet-:AET3Gv20596900.1	0.249172	1.424770224899	0.174885440119388	2337	536.75	1800.25	381.667	342.333	0.212008	0.637789	109.598
Tu--TuG1812G0100004544.01.T01	Aet-:AET1Gv20988700.4	0.00352976	0.157766368269016	0.022373363685757	1119	267.083	851.917	3	38	0.00352147	0.142278	12.1359
Tu--TuG1812G0100004544.01.T01	Aet-:AET3Gv20565300.1	0.106773	0.758017187858094	0.140858427551491	1119	266.583	852.417	84.8333	127.167	0.099521	0.477024	58.309
Tu--TuG1812G0300002735.01.T01	Aet-:AET1Gv20988700.4	0.0956796	0.673627687173771	0.142036339268602	1113	265.083	847.917	76.1667	117.833	0.089828	0.444514	51.8175
Tu--TuG1812G0200002657.01.T01	Aet-:AET2Gv20463700.1	0.287228	NaN	NaN	990	226.25	763.75	182.25	189.75	0.238625	0.838674	High Sequence Divergence Value (pS>=0.75)
Tu--TuG1812G0200002657.01.T01	Aet-:AET2Gv20462800.7	0.416234	0.953097440882319	0.436717095386415	1941	467.833	1473.17	470.583	252.417	0.319437	0.539544	73.3152
Tu--TuG1812G0200002474.01.T01	Aet-:AET2Gv20462900.1	0.386138	NaN	NaN	1443	331.917	1111.08	335.333	260.667	0.301808	0.785338	High Sequence Divergence Value (pS>=0.75)
Tu--TuG1812G0200006101.01.T01	Aet-:AET2Gv21265400.2	0.0714454	0.149238265816286	0.478733567325328	1536	362.083	1173.92	80	49	0.0681479	0.135328	11.4799
Tu--TuG1812G0300001074.01.T02	Aet-:AET3Gv20208200.4	0.0104916	0.0515929085464107	0.203354434926737	1785	441.25	1343.75	14	22	0.0104186	0.0498584	3.96869
Tu--TuG1812G0500003267.01.T02	Aet-:AET5Gv20680900.1	0.0436609	0.134231405074957	0.325265902887181	198	44.75	153.25	6.5	5.5	0.0424144	0.122905	10.3255
Tu--TuG1812G0500003673.01.T01	Aet-:AET5Gv20774000.3	0.00439562	0.0758220876535267	0.0579727769805434	1785	416	1369	6	30	0.00438276	0.0721154	5.83247
Tu--TuG1812G0500002335.01.T01	Aet-:AET5Gv20505600.1	0.0103925	0.0561700471395463	0.185018110220011	1320	351.083	968.917	10	19	0.0103208	0.0541182	4.32077
Tu--TuG1812G0500004860.01.T01	Aet-:AET5Gv21088300.4	0.0128003	0.0560026828092803	0.228566026851822	1242	296.5	945.5	12	16	0.0126917	0.0539629	4.3079
Tu--TuG1812G0600001625.01.T01	Aet-:AET6Gv20396400.1	0.00103932	0.0645173681433777	0.0161091683246037	1254	291.167	962.833	1	18	0.0010386	0.0618203	4.96287
Tu--TuG1812G0600001625.01.T01	Aet-:AET7Gv21189400.1	0.0881829	0.77234281551536	0.114175885447156	1254	292.417	961.583	80	141	0.0831961	0.482189	59.411
Tu--TuG1812G0700000347.01.T01	Aet-:AET7Gv20063100.2	0.0128425	0.0652830325380597	0.196720184341483	1956	463.833	1492.17	19	29	0.0127332	0.0625225	5.02177
Tu--TuG1812G0100000037.01.T01	Aet-:AET1Gv20001400.6	0.019865	0.221015774276258	0.0898804075221016	1185	283.833	901.167	17.6667	54.3333	0.0196042	0.191427	17.0012
Tu--TuG1812G0500000997.01.T01	Aet-:AET5Gv20234400.6	0.00581229	0.0366043750210879	0.158786837991951	2259	531.833	1727.17	10	19	0.00578983	0.0357255	2.81572
Tu--TuG1812G0300001179.01.T01	Aet-:AET3Gv20232400.2	0.019816	0.077639544852257	0.255230186457891	1731	427.083	1303.92	25.5	31.5	0.0195565	0.0737561	5.97227
Tu--TuG1812G0700003889.01.T01	Aet-:AET7Gv20906800.1	0.0219788	0.0660140212071353	0.332941355640537	3099	767.5	2331.5	50.5	48.5	0.0216599	0.0631922	5.078
Tu--TuG1812G0500005695.01.T01	Aet-:AET4Gv20885100.12	0.00530428	0.0481851575604212	0.110081205880307	2217	514.25	1702.75	9	24	0.00528557	0.0466699	3.70655
Tu--TuG1812G0600003785.01.T06	Aet-:AET6Gv20872100.4	0.00192421	0.0378208023040004	0.0508769919960789	2022	460.917	1561.08	3	17	0.00192174	0.036883	2.90929
												Average=25.3955129918934
