# Supplementary material for: Bioinformatic Identification and Expression Analyses of the MAPK–MAP4K Gene Family Reveal a Putative Functional MAP4K10-MAP3K7/8-MAP2K1/11-MAPK3/6 Cascade in Wheat (Triticum aestivum L.)
Source: Plants (Basel). 2024 Mar 24;13(7):941. doi: 10.3390/plants13070941 (PMC11013086; doi:10.3390/plants13070941)
Supplement: Supplementary file 1 [file plants-13-00941-s001.zip › plants-2867660-supplementary/Supplementary Figure S1-S10 and Supplementary table S1-S7/Supplementary table S1-S7/Supplementary table 4.xlsx]

## Sheet: Sheet1
Table S3 The cis-regulatory element of the MAPK-MAP4K cascade gene promoter region in wheat
	Name						Function
TaMAPK1	CGTCA-motif	CGTCA	894	5	+	Hordeum vulgare	the MeJA responsive
TaMAPK1	CGTCA-motif	CGTCA	1816	5	-	Hordeum vulgare	the MeJA responsive
TaMAPK1	TGACG-motif	TGACG	894	5	-	Hordeum vulgare	the MeJA responsive
TaMAPK1	TGACG-motif	TGACG	1816	5	+	Hordeum vulgare	the MeJA responsive
TaMAPK1	O2-site	GATGACATGG	1018	10	-	Zea mays	zein metabolism regulation
TaMAPK1	O2-site	GATGATGTGG	1052	9	-	Zea mays	zein metabolism regulation
TaMAPK1	MSA-like	TCAAACGGT	450	9	-	Catharanthus roseus	cell cycle regulation
TaMAPK1	ARE	AAACCA	587	6	-	Zea mays	anaerobic induction
TaMAPK1	P-box	CCTTTTG	180	7	+	Oryza sativa	gibberellin responsive
TaMAPK1	ABRE	CACGTG	745	6	+	Arabidopsis thaliana	abscisic acid responsive
TaMAPK1	ABRE	ACGTG	746	5	+	Arabidopsis thaliana	abscisic acid responsive
TaMAPK1	TGA-element	AACGAC	1270	6	+	Brassica oleracea	auxin responsive
TaMAPK10	TCA-element	TCAGAAGAGG	1467	9	-	Brassica oleracea	salicylic acid responsive
TaMAPK10	MBS	CAACTG	1408	6	+	Arabidopsis thaliana	drought inducibility
TaMAPK10	ABRE	CGCACGTGTC	253	9	+	Hordeum vulgare	abscisic acid responsive
TaMAPK10	ABRE	CACGTG	255	6	+	Arabidopsis thaliana	abscisic acid responsive
TaMAPK10	ABRE	ACGTG	256	5	+	Arabidopsis thaliana	abscisic acid responsive
TaMAPK10	ABRE	ACGTG	976	5	+	Arabidopsis thaliana	abscisic acid responsive
TaMAPK10	GC-motif	CCCCCG	302	6	+	Zea mays	anoxic specific inducibility
TaMAPK10	GC-motif	CCCCCG	1080	6	-	Zea mays	anoxic specific inducibility
TaMAPK10	TC-rich repeats	ATTCTCTAAC	1646	9	-	Nicotiana tabacum	defense and stress responsive
TaMAPK10	GCN4_motif	TGAGTCA	72	7	-	Oryza sativa	endosperm expression
TaMAPK10	O2-site	GATGACATGG	1420	9	+	Zea mays	zein metabolism regulation
TaMAPK10	ARE	AAACCA	1639	6	-	Zea mays	anaerobic induction
TaMAPK11	ABRE	ACGTG	618	5	-	Arabidopsis thaliana	abscisic acid responsive
TaMAPK11	ABRE	CGTACGTGCA	1401	9	-	Hordeum vulgare	abscisic acid responsive
TaMAPK11	ABRE	CACGTG	1698	6	-	Arabidopsis thaliana	abscisic acid responsive
TaMAPK11	ABRE	ACGTG	1699	5	+	Arabidopsis thaliana	abscisic acid responsive
TaMAPK11	GC-motif	CCCCCG	1035	6	-	Zea mays	anoxic specific inducibility
TaMAPK11	CGTCA-motif	CGTCA	1427	5	-	Hordeum vulgare	the MeJA responsive
TaMAPK11	CGTCA-motif	CGTCA	1456	5	+	Hordeum vulgare	the MeJA responsive
TaMAPK11	CGTCA-motif	CGTCA	1760	5	-	Hordeum vulgare	the MeJA responsive
TaMAPK11	CGTCA-motif	CGTCA	1948	5	+	Hordeum vulgare	the MeJA responsive
TaMAPK11	ARE	AAACCA	81	6	-	Zea mays	anaerobic induction
TaMAPK11	ARE	AAACCA	379	6	+	Zea mays	anaerobic induction
TaMAPK11	ARE	AAACCA	1441	6	-	Zea mays	anaerobic induction
TaMAPK11	TGACG-motif	TGACG	1427	5	+	Hordeum vulgare	the MeJA responsive
TaMAPK11	TGACG-motif	TGACG	1456	5	-	Hordeum vulgare	the MeJA responsive
TaMAPK11	TGACG-motif	TGACG	1760	5	+	Hordeum vulgare	the MeJA responsive
TaMAPK11	TGACG-motif	TGACG	1948	5	-	Hordeum vulgare	the MeJA responsive
TaMAPK11	O2-site	GATGACATGG	1923	9	-	Zea mays	zein metabolism regulation
TaMAPK11	GCN4_motif	TGAGTCA	49	7	-	Oryza sativa	endosperm expression
TaMAPK11	LTR	CCGAAA	824	6	+	Hordeum vulgare	low temperature responsive
TaMAPK11	circadian	CAAAGATATC	1045	9	+	Lycopersicon esculentum	circadian control
TaMAPK11	HD-Zip 1	CAAT(A/T)ATTG	146	8	+	Arabidopsis thaliana	differentiation of the palisade mesophyll cells
TaMAPK12	GC-motif	CCCCCG	1889	6	+	Zea mays	anoxic specific inducibility
TaMAPK12	O2-site	GTTGACGTGA	1047	9	+	Zea mays	zein metabolism regulation
TaMAPK12	ARE	AAACCA	495	6	-	Zea mays	anaerobic induction
TaMAPK12	ABRE	ACGTG	1051	5	+	Arabidopsis thaliana	abscisic acid responsive
TaMAPK12	ABRE	GCCGCGTGGC	1543	9	-	Oryza sativa	abscisic acid responsive
TaMAPK12	ABRE	CACGTG	1606	6	-	Arabidopsis thaliana	abscisic acid responsive
TaMAPK12	ABRE	ACGTG	1607	5	+	Arabidopsis thaliana	abscisic acid responsive
TaMAPK12	ABRE	GACACGTGGC	1702	9	-	Triticum aestivum	abscisic acid responsive
TaMAPK12	TGA-element	AACGAC	1480	6	+	Brassica oleracea	auxin responsive
TaMAPK12	HD-Zip 1	CAAT(A/T)ATTG	30	8	+	Arabidopsis thaliana	differentiation of the palisade mesophyll cells
TaMAPK12	CGTCA-motif	CGTCA	170	5	+	Hordeum vulgare	the MeJA responsive
TaMAPK12	CGTCA-motif	CGTCA	1049	5	-	Hordeum vulgare	the MeJA responsive
TaMAPK12	CGTCA-motif	CGTCA	1381	5	+	Hordeum vulgare	the MeJA responsive
TaMAPK12	CGTCA-motif	CGTCA	1663	5	-	Hordeum vulgare	the MeJA responsive
TaMAPK12	TGACG-motif	TGACG	170	5	-	Hordeum vulgare	the MeJA responsive
TaMAPK12	TGACG-motif	TGACG	1049	5	+	Hordeum vulgare	the MeJA responsive
TaMAPK12	TGACG-motif	TGACG	1381	5	-	Hordeum vulgare	the MeJA responsive
TaMAPK12	TGACG-motif	TGACG	1663	5	+	Hordeum vulgare	the MeJA responsive
TaMAPK12	LTR	CCGAAA	1973	6	+	Hordeum vulgare	low temperature responsive
TaMAPK12	AuxRR-core	GGTCCAT	139	7	+	Nicotiana tabacum	auxin responsive
TaMAPK12	CAT-box	GCCACT	1698	6	-	Arabidopsis thaliana	meristem expression
TaMAPK13	TATC-box	TATCCCA	1921	7	+	Oryza sativa	gibberellin responsive
TaMAPK13	P-box	CCTTTTG	315	7	+	Oryza sativa	gibberellin responsive
TaMAPK13	ABRE	CACGTG	15	6	+	Arabidopsis thaliana	abscisic acid responsive
TaMAPK13	ABRE	ACGTG	16	5	+	Arabidopsis thaliana	abscisic acid responsive
TaMAPK13	ABRE	CACGTG	873	6	+	Arabidopsis thaliana	abscisic acid responsive
TaMAPK13	ABRE	ACGTG	874	5	+	Arabidopsis thaliana	abscisic acid responsive
TaMAPK13	GC-motif	CCCCCG	97	6	+	Zea mays	anoxic specific inducibility
TaMAPK13	TGA-element	AACGAC	674	6	-	Brassica oleracea	auxin responsive
TaMAPK13	TGA-element	AACGAC	1376	6	+	Brassica oleracea	auxin responsive
TaMAPK13	TGACG-motif	TGACG	1022	5	-	Hordeum vulgare	the MeJA responsive
TaMAPK13	TGACG-motif	TGACG	1227	5	-	Hordeum vulgare	the MeJA responsive
TaMAPK13	CGTCA-motif	CGTCA	1022	5	+	Hordeum vulgare	the MeJA responsive
TaMAPK13	CGTCA-motif	CGTCA	1227	5	+	Hordeum vulgare	the MeJA responsive
TaMAPK13	ARE	AAACCA	715	6	-	Zea mays	anaerobic induction
TaMAPK13	O2-site	GATGACATGG	1120	9	-	Zea mays	zein metabolism regulation
TaMAPK13	O2-site	GATGATGTGG	1154	9	-	Zea mays	zein metabolism regulation
TaMAPK13	MSA-like	TCAAACGGT	578	9	-	Catharanthus roseus	cell cycle regulation
TaMAPK14	TC-rich repeats	ATTCTCTAAC	29	9	+	Nicotiana tabacum	defense and stress responsive
TaMAPK14	TC-rich repeats	GTTTTCTTAC	260	9	+	Nicotiana tabacum	defense and stress responsive
TaMAPK14	RY-element	CATGCATG	1068	8	-	Helianthus annuus	seed specific regulation
TaMAPK14	ABRE	ACGTG	38	5	-	Arabidopsis thaliana	abscisic acid responsive
TaMAPK14	ABRE	ACGTG	68	5	+	Arabidopsis thaliana	abscisic acid responsive
TaMAPK14	ABRE	ACGTG	206	5	-	Arabidopsis thaliana	abscisic acid responsive
TaMAPK14	ABRE	GCAACGTGTC	304	9	-	Hordeum vulgare	abscisic acid responsive
TaMAPK14	ABRE	ACGTG	764	5	+	Arabidopsis thaliana	abscisic acid responsive
TaMAPK14	ABRE	GACACGTGGC	880	9	-	Triticum aestivum	abscisic acid responsive
TaMAPK14	ABRE	CACGTG	882	6	+	Arabidopsis thaliana	abscisic acid responsive
TaMAPK14	ABRE	ACGTG	883	5	+	Arabidopsis thaliana	abscisic acid responsive
TaMAPK14	LTR	CCGAAA	47	6	+	Hordeum vulgare	low temperature responsive
TaMAPK14	GARE-motif	TCTGTTG	828	7	-	Brassica oleracea	gibberellin responsive
TaMAPK14	TGACG-motif	TGACG	40	5	-	Hordeum vulgare	the MeJA responsive
TaMAPK14	TGACG-motif	TGACG	208	5	-	Hordeum vulgare	the MeJA responsive
TaMAPK14	TGACG-motif	TGACG	638	5	-	Hordeum vulgare	the MeJA responsive
TaMAPK14	MBS	CAACTG	117	6	-	Arabidopsis thaliana	drought inducibility
TaMAPK14	CGTCA-motif	CGTCA	40	5	+	Hordeum vulgare	the MeJA responsive
TaMAPK14	CGTCA-motif	CGTCA	208	5	+	Hordeum vulgare	the MeJA responsive
TaMAPK14	CGTCA-motif	CGTCA	638	5	+	Hordeum vulgare	the MeJA responsive
TaMAPK14	TGA-element	AACGAC	278	6	-	Brassica oleracea	auxin responsive
TaMAPK14	TGA-element	AACGAC	1637	6	-	Brassica oleracea	auxin responsive
TaMAPK14	TGA-element	AACGAC	1908	6	+	Brassica oleracea	auxin responsive
TaMAPK14	P-box	CCTTTTG	712	7	-	Oryza sativa	gibberellin responsive
TaMAPK14	O2-site	GATGACATGG	1059	9	-	Zea mays	zein metabolism regulation
TaMAPK14	TCA-element	CCATCTTTTT	1864	9	-	Nicotiana tabacum	salicylic acid responsive
TaMAPK14	ARE	AAACCA	84	6	-	Zea mays	anaerobic induction
TaMAPK14	ARE	AAACCA	202	6	+	Zea mays	anaerobic induction
TaMAPK16	ARE	AAACCA	1438	6	-	Zea mays	anaerobic induction
TaMAPK16	ARE	AAACCA	1470	6	+	Zea mays	anaerobic induction
TaMAPK16	ARE	AAACCA	1767	6	+	Zea mays	anaerobic induction
TaMAPK16	ABRE	ACGTG	325	5	-	Arabidopsis thaliana	abscisic acid responsive
TaMAPK16	ABRE	AACCCGG	892	7	-	Arabidopsis thaliana	abscisic acid responsive
TaMAPK16	ABRE	GCCGCGTGGC	1500	9	-	Oryza sativa	abscisic acid responsive
TaMAPK16	ABRE	GCCGCGTGGC	1580	9	-	Oryza sativa	abscisic acid responsive
TaMAPK16	ABRE	ACGTG	1734	5	-	Arabidopsis thaliana	abscisic acid responsive
TaMAPK16	ABRE	CGCACGTGTC	1837	9	-	Hordeum vulgare	abscisic acid responsive
TaMAPK16	CGTCA-motif	CGTCA	247	5	+	Hordeum vulgare	the MeJA responsive
TaMAPK16	CGTCA-motif	CGTCA	1076	5	+	Hordeum vulgare	the MeJA responsive
TaMAPK16	CGTCA-motif	CGTCA	1557	5	+	Hordeum vulgare	the MeJA responsive
TaMAPK16	LTR	CCGAAA	124	6	-	Hordeum vulgare	low temperature responsive
TaMAPK16	TCA-element	CCATCTTTTT	1021	9	-	Nicotiana tabacum	salicylic acid responsive
TaMAPK16	O2-site	GATGATGTGG	378	9	+	Zea mays	zein metabolism regulation
TaMAPK16	O2-site	GATGACATGG	991	9	+	Zea mays	zein metabolism regulation
TaMAPK16	O2-site	GATGACATGG	1129	9	+	Zea mays	zein metabolism regulation
TaMAPK16	O2-site	GATGATGTGG	1551	9	-	Zea mays	zein metabolism regulation
TaMAPK16	GC-motif	CCCCCG	58	6	-	Zea mays	anoxic specific inducibility
TaMAPK16	MBS	CAACTG	331	6	-	Arabidopsis thaliana	drought inducibility
TaMAPK16	TGACG-motif	TGACG	247	5	-	Hordeum vulgare	the MeJA responsive
TaMAPK16	TGACG-motif	TGACG	1076	5	-	Hordeum vulgare	the MeJA responsive
TaMAPK16	TGACG-motif	TGACG	1557	5	-	Hordeum vulgare	the MeJA responsive
TaMAPK17	TATC-box	TATCCCA	875	7	+	Oryza sativa	gibberellin responsive
TaMAPK17	TCA-element	TCAGAAGAGG	34	9	+	Brassica oleracea	salicylic acid responsive
TaMAPK17	TCA-element	CCATCTTTTT	291	9	+	Nicotiana tabacum	salicylic acid responsive
TaMAPK17	TCA-element	TCAGAAGAGG	1518	9	+	Brassica oleracea	salicylic acid responsive
TaMAPK17	TGA-element	AACGAC	1940	6	-	Brassica oleracea	auxin responsive
TaMAPK17	ABRE	ACGTG	240	5	+	Arabidopsis thaliana	abscisic acid responsive
TaMAPK17	ABRE	ACGTG	821	5	+	Arabidopsis thaliana	abscisic acid responsive
TaMAPK17	ABRE	ACGTG	1198	5	-	Arabidopsis thaliana	abscisic acid responsive
TaMAPK17	TGACG-motif	TGACG	304	5	-	Hordeum vulgare	the MeJA responsive
TaMAPK17	TGACG-motif	TGACG	1946	5	-	Hordeum vulgare	the MeJA responsive
TaMAPK17	CGTCA-motif	CGTCA	304	5	+	Hordeum vulgare	the MeJA responsive
TaMAPK17	CGTCA-motif	CGTCA	1946	5	+	Hordeum vulgare	the MeJA responsive
TaMAPK17	ARE	AAACCA	1434	6	-	Zea mays	anaerobic induction
TaMAPK17	ARE	AAACCA	1550	6	-	Zea mays	anaerobic induction
TaMAPK18	TGACG-motif	TGACG	792	5	-	Hordeum vulgare	the MeJA responsive
TaMAPK18	TGACG-motif	TGACG	1230	5	-	Hordeum vulgare	the MeJA responsive
TaMAPK18	CGTCA-motif	CGTCA	792	5	+	Hordeum vulgare	the MeJA responsive
TaMAPK18	CGTCA-motif	CGTCA	1230	5	+	Hordeum vulgare	the MeJA responsive
TaMAPK18	TATC-box	TATCCCA	1154	7	+	Oryza sativa	gibberellin responsive
TaMAPK18	ARE	AAACCA	371	6	-	Zea mays	anaerobic induction
TaMAPK18	ARE	AAACCA	469	6	-	Zea mays	anaerobic induction
TaMAPK18	ARE	AAACCA	1570	6	-	Zea mays	anaerobic induction
TaMAPK18	ABRE	ACGTG	69	5	+	Arabidopsis thaliana	abscisic acid responsive
TaMAPK18	ABRE	ACGTG	156	5	+	Arabidopsis thaliana	abscisic acid responsive
TaMAPK18	ABRE	ACGTG	1023	5	-	Arabidopsis thaliana	abscisic acid responsive
TaMAPK18	ABRE	ACGTG	1159	5	-	Arabidopsis thaliana	abscisic acid responsive
TaMAPK18	ABRE	ACGTG	1694	5	+	Arabidopsis thaliana	abscisic acid responsive
TaMAPK18	GC-motif	CCCCCG	40	6	-	Zea mays	anoxic specific inducibility
TaMAPK18	GC-motif	CCCCCG	92	6	-	Zea mays	anoxic specific inducibility
TaMAPK18	O2-site	GATGACATGG	1215	9	-	Zea mays	zein metabolism regulation
TaMAPK18	GCN4_motif	TGAGTCA	912	7	+	Oryza sativa	endosperm expression
TaMAPK18	GCN4_motif	TGAGTCA	1739	7	-	Oryza sativa	endosperm expression
TaMAPK18	GARE-motif	TCTGTTG	1041	7	+	Brassica oleracea	gibberellin responsive
TaMAPK18	LTR	CCGAAA	472	6	-	Hordeum vulgare	low temperature responsive
TaMAPK19	ABRE	CGTACGTGCA	348	9	+	Hordeum vulgare	abscisic acid responsive
TaMAPK19	ABRE	ACGTG	640	5	+	Arabidopsis thaliana	abscisic acid responsive
TaMAPK19	ABRE	ACGTG	1437	5	+	Arabidopsis thaliana	abscisic acid responsive
TaMAPK19	circadian	CAAAGATATC	105	9	-	Lycopersicon esculentum	circadian control
TaMAPK19	circadian	CAAAGATATC	711	9	-	Lycopersicon esculentum	circadian control
TaMAPK19	GC-motif	CCCCCG	407	6	+	Zea mays	anoxic specific inducibility
TaMAPK19	GC-motif	CCCCCG	1094	6	-	Zea mays	anoxic specific inducibility
TaMAPK19	GC-motif	CCCCCG	1975	6	+	Zea mays	anoxic specific inducibility
TaMAPK19	O2-site	GATGA(C/T)(A/G)TG(A/G)	507	8	+	Zea mays	zein metabolism regulation
TaMAPK19	O2-site	GATGACATGG	1841	9	-	Zea mays	zein metabolism regulation
TaMAPK19	CGTCA-motif	CGTCA	859	5	-	Hordeum vulgare	the MeJA responsive
TaMAPK19	CGTCA-motif	CGTCA	881	5	-	Hordeum vulgare	the MeJA responsive
TaMAPK19	CGTCA-motif	CGTCA	1003	5	-	Hordeum vulgare	the MeJA responsive
TaMAPK19	CGTCA-motif	CGTCA	1435	5	-	Hordeum vulgare	the MeJA responsive
TaMAPK19	TGACG-motif	TGACG	859	5	+	Hordeum vulgare	the MeJA responsive
TaMAPK19	TGACG-motif	TGACG	881	5	+	Hordeum vulgare	the MeJA responsive
TaMAPK19	TGACG-motif	TGACG	1003	5	+	Hordeum vulgare	the MeJA responsive
TaMAPK19	TGACG-motif	TGACG	1435	5	+	Hordeum vulgare	the MeJA responsive
TaMAPK19	AuxRR-core	GGTCCAT	499	7	-	Nicotiana tabacum	auxin responsive
TaMAPK19	LTR	CCGAAA	180	6	+	Hordeum vulgare	low temperature responsive
TaMAPK19	LTR	CCGAAA	387	6	+	Hordeum vulgare	low temperature responsive
TaMAPK19	MBS	CAACTG	433	6	+	Arabidopsis thaliana	drought inducibility
TaMAPK19	CAT-box	GCCACT	301	6	-	Arabidopsis thaliana	meristem expression
TaMAPK19	CAT-box	GCCACT	1768	6	+	Arabidopsis thaliana	meristem expression
TaMAPK19	CAT-box	GCCACT	1781	6	+	Arabidopsis thaliana	meristem expression
TaMAPK2	ABRE	CACGTG	1334	6	-	Arabidopsis thaliana	abscisic acid responsive
TaMAPK2	ABRE	ACGTG	1335	5	+	Arabidopsis thaliana	abscisic acid responsive
TaMAPK2	TGA-element	AACGAC	1929	6	+	Brassica oleracea	auxin responsive
TaMAPK2	CGTCA-motif	CGTCA	126	5	+	Hordeum vulgare	the MeJA responsive
TaMAPK2	CGTCA-motif	CGTCA	359	5	+	Hordeum vulgare	the MeJA responsive
TaMAPK2	CGTCA-motif	CGTCA	1839	5	+	Hordeum vulgare	the MeJA responsive
TaMAPK2	LTR	CCGAAA	766	6	-	Hordeum vulgare	low temperature responsive
TaMAPK2	LTR	CCGAAA	902	6	-	Hordeum vulgare	low temperature responsive
TaMAPK2	MBS	CAACTG	1357	6	-	Arabidopsis thaliana	drought inducibility
TaMAPK2	MBS	CAACTG	1742	6	-	Arabidopsis thaliana	drought inducibility
TaMAPK2	GARE-motif	TCTGTTG	1393	7	+	Brassica oleracea	gibberellin responsive
TaMAPK2	TGACG-motif	TGACG	126	5	-	Hordeum vulgare	the MeJA responsive
TaMAPK2	TGACG-motif	TGACG	359	5	-	Hordeum vulgare	the MeJA responsive
TaMAPK2	TGACG-motif	TGACG	1839	5	-	Hordeum vulgare	the MeJA responsive
TaMAPK2	TC-rich repeats	GTTTTCTTAC	1880	9	+	Nicotiana tabacum	defense and stress responsive
TaMAPK2	GC-motif	CCCCCG	270	6	+	Zea mays	anoxic specific inducibility
TaMAPK2	GC-motif	CCCCCG	299	6	+	Zea mays	anoxic specific inducibility
TaMAPK2	GC-motif	CCCCCG	378	6	+	Zea mays	anoxic specific inducibility
TaMAPK2	GC-motif	CCCCCG	545	6	+	Zea mays	anoxic specific inducibility
TaMAPK2	GC-motif	CCCCCG	629	6	+	Zea mays	anoxic specific inducibility
TaMAPK2	GC-motif	CCCCCG	1784	6	+	Zea mays	anoxic specific inducibility
TaMAPK2	ARE	AAACCA	25	6	+	Zea mays	anaerobic induction
TaMAPK2	ARE	AAACCA	115	6	+	Zea mays	anaerobic induction
TaMAPK2	CAT-box	GCCACT	1296	6	-	Arabidopsis thaliana	meristem expression
TaMAPK2	CAT-box	GCCACT	1300	6	+	Arabidopsis thaliana	meristem expression
TaMAPK20	CAT-box	GCCACT	1885	6	-	Arabidopsis thaliana	meristem expression
TaMAPK20	LTR	CCGAAA	1720	6	+	Hordeum vulgare	low temperature responsive
TaMAPK20	GARE-motif	TCTGTTG	29	7	+	Brassica oleracea	gibberellin responsive
TaMAPK20	GCN4_motif	TGAGTCA	750	7	+	Oryza sativa	endosperm expression
TaMAPK20	TATC-box	TATCCCA	704	7	-	Oryza sativa	gibberellin responsive
TaMAPK20	CGTCA-motif	CGTCA	449	5	-	Hordeum vulgare	the MeJA responsive
TaMAPK20	CGTCA-motif	CGTCA	565	5	-	Hordeum vulgare	the MeJA responsive
TaMAPK20	CGTCA-motif	CGTCA	1634	5	+	Hordeum vulgare	the MeJA responsive
TaMAPK20	TGACG-motif	TGACG	449	5	+	Hordeum vulgare	the MeJA responsive
TaMAPK20	TGACG-motif	TGACG	565	5	+	Hordeum vulgare	the MeJA responsive
TaMAPK20	TGACG-motif	TGACG	1634	5	-	Hordeum vulgare	the MeJA responsive
TaMAPK20	O2-site	GATGACATGG	771	9	+	Zea mays	zein metabolism regulation
TaMAPK20	GC-motif	CCCCCG	234	6	-	Zea mays	anoxic specific inducibility
TaMAPK20	TGA-element	AACGAC	322	6	-	Brassica oleracea	auxin responsive
TaMAPK20	TGA-element	AACGAC	380	6	-	Brassica oleracea	auxin responsive
TaMAPK22	LTR	CCGAAA	1787	6	+	Hordeum vulgare	low temperature responsive
TaMAPK22	GARE-motif	TCTGTTG	959	7	-	Brassica oleracea	gibberellin responsive
TaMAPK22	MBS	CAACTG	84	6	-	Arabidopsis thaliana	drought inducibility
TaMAPK22	CAT-box	GCCACT	1550	6	-	Arabidopsis thaliana	meristem expression
TaMAPK22	TGA-element	AACGAC	1322	6	+	Brassica oleracea	auxin responsive
TaMAPK22	ABRE	ACGTG	554	5	+	Arabidopsis thaliana	abscisic acid responsive
TaMAPK22	ABRE	ACGTG	980	5	+	Arabidopsis thaliana	abscisic acid responsive
TaMAPK22	ABRE	ACGTG	1091	5	-	Arabidopsis thaliana	abscisic acid responsive
TaMAPK22	ABRE	ACGTG	1150	5	+	Arabidopsis thaliana	abscisic acid responsive
TaMAPK22	ABRE	ACGTG	1171	5	+	Arabidopsis thaliana	abscisic acid responsive
TaMAPK22	ABRE	CGTACGTGCA	1455	9	-	Hordeum vulgare	abscisic acid responsive
TaMAPK22	ABRE	ACGTG	1457	5	-	Arabidopsis thaliana	abscisic acid responsive
TaMAPK22	ABRE	GACACGTGGC	1554	9	-	Triticum aestivum	abscisic acid responsive
TaMAPK22	ABRE	ACGTG	1744	5	+	Arabidopsis thaliana	abscisic acid responsive
TaMAPK22	O2-site	GTTGACGTGA	550	9	+	Zea mays	zein metabolism regulation
TaMAPK22	GC-motif	CCCCCG	1263	6	-	Zea mays	anoxic specific inducibility
TaMAPK22	GC-motif	CCCCCG	1393	6	+	Zea mays	anoxic specific inducibility
TaMAPK22	CGTCA-motif	CGTCA	552	5	-	Hordeum vulgare	the MeJA responsive
TaMAPK22	CGTCA-motif	CGTCA	943	5	-	Hordeum vulgare	the MeJA responsive
TaMAPK22	CGTCA-motif	CGTCA	1148	5	-	Hordeum vulgare	the MeJA responsive
TaMAPK22	TGACG-motif	TGACG	552	5	+	Hordeum vulgare	the MeJA responsive
TaMAPK22	TGACG-motif	TGACG	943	5	+	Hordeum vulgare	the MeJA responsive
TaMAPK22	TGACG-motif	TGACG	1148	5	+	Hordeum vulgare	the MeJA responsive
TaMAPK23	CAT-box	GCCACT	522	6	-	Arabidopsis thaliana	meristem expression
TaMAPK23	MBS	CAACTG	101	6	-	Arabidopsis thaliana	drought inducibility
TaMAPK23	MBS	CAACTG	1244	6	-	Arabidopsis thaliana	drought inducibility
TaMAPK23	TGACG-motif	TGACG	283	5	+	Hordeum vulgare	the MeJA responsive
TaMAPK23	TGACG-motif	TGACG	337	5	+	Hordeum vulgare	the MeJA responsive
TaMAPK23	TGACG-motif	TGACG	455	5	+	Hordeum vulgare	the MeJA responsive
TaMAPK23	TGACG-motif	TGACG	942	5	-	Hordeum vulgare	the MeJA responsive
TaMAPK23	TGACG-motif	TGACG	1337	5	-	Hordeum vulgare	the MeJA responsive
TaMAPK23	TGACG-motif	TGACG	1467	5	-	Hordeum vulgare	the MeJA responsive
TaMAPK23	ARE	AAACCA	1577	6	-	Zea mays	anaerobic induction
TaMAPK23	GC-motif	CCCCCG	140	6	-	Zea mays	anoxic specific inducibility
TaMAPK23	GC-motif	CCCCCG	736	6	-	Zea mays	anoxic specific inducibility
TaMAPK23	GC-motif	CCCCCG	1630	6	+	Zea mays	anoxic specific inducibility
TaMAPK23	ABRE	GCCGCGTGGC	298	9	+	Oryza sativa	abscisic acid responsive
TaMAPK23	ABRE	GCCGCGTGGC	1109	9	+	Oryza sativa	abscisic acid responsive
TaMAPK23	ABRE	CACGTG	1543	6	-	Arabidopsis thaliana	abscisic acid responsive
TaMAPK23	ABRE	ACGTG	1544	5	+	Arabidopsis thaliana	abscisic acid responsive
TaMAPK23	ABRE	CACGTG	1668	6	-	Arabidopsis thaliana	abscisic acid responsive
TaMAPK23	ABRE	ACGTG	1669	5	+	Arabidopsis thaliana	abscisic acid responsive
TaMAPK23	CGTCA-motif	CGTCA	283	5	-	Hordeum vulgare	the MeJA responsive
TaMAPK23	CGTCA-motif	CGTCA	337	5	-	Hordeum vulgare	the MeJA responsive
TaMAPK23	CGTCA-motif	CGTCA	455	5	-	Hordeum vulgare	the MeJA responsive
TaMAPK23	CGTCA-motif	CGTCA	942	5	+	Hordeum vulgare	the MeJA responsive
TaMAPK23	CGTCA-motif	CGTCA	1337	5	+	Hordeum vulgare	the MeJA responsive
TaMAPK23	CGTCA-motif	CGTCA	1467	5	+	Hordeum vulgare	the MeJA responsive
TaMAPK23	LTR	CCGAAA	1207	6	-	Hordeum vulgare	low temperature responsive
TaMAPK23	LTR	CCGAAA	1488	6	+	Hordeum vulgare	low temperature responsive
TaMAPK23	TGA-element	AACGAC	195	6	-	Brassica oleracea	auxin responsive
TaMAPK24	TATC-box	TATCCCA	1248	7	-	Oryza sativa	gibberellin responsive
TaMAPK24	TCA-element	CCATCTTTTT	1007	9	-	Nicotiana tabacum	salicylic acid responsive
TaMAPK24	GCN4_motif	TGAGTCA	443	7	+	Oryza sativa	endosperm expression
TaMAPK24	ABRE	CGTACGTGCA	136	10	+	Hordeum vulgare	abscisic acid responsive
TaMAPK24	ABRE	ACGTG	139	5	+	Arabidopsis thaliana	abscisic acid responsive
TaMAPK24	ABRE	ACGTG	248	5	-	Arabidopsis thaliana	abscisic acid responsive
TaMAPK24	ABRE	GCCGCGTGGC	1478	9	-	Oryza sativa	abscisic acid responsive
TaMAPK24	ABRE	GCCGCGTGGC	1558	9	-	Oryza sativa	abscisic acid responsive
TaMAPK24	ABRE	CGCACGTGTC	1829	9	-	Hordeum vulgare	abscisic acid responsive
TaMAPK24	CGTCA-motif	CGTCA	174	5	+	Hordeum vulgare	the MeJA responsive
TaMAPK24	CGTCA-motif	CGTCA	1062	5	+	Hordeum vulgare	the MeJA responsive
TaMAPK24	CGTCA-motif	CGTCA	1535	5	+	Hordeum vulgare	the MeJA responsive
TaMAPK24	CGTCA-motif	CGTCA	1618	5	+	Hordeum vulgare	the MeJA responsive
TaMAPK24	LTR	CCGAAA	150	6	-	Hordeum vulgare	low temperature responsive
TaMAPK24	P-box	CCTTTTG	841	7	-	Oryza sativa	gibberellin responsive
TaMAPK24	ARE	AAACCA	1416	6	-	Zea mays	anaerobic induction
TaMAPK24	ARE	AAACCA	1759	6	+	Zea mays	anaerobic induction
TaMAPK24	TC-rich repeats	GTTTTCTTAC	1576	9	-	Nicotiana tabacum	defense and stress responsive
TaMAPK24	TGACG-motif	TGACG	174	5	-	Hordeum vulgare	the MeJA responsive
TaMAPK24	TGACG-motif	TGACG	1062	5	-	Hordeum vulgare	the MeJA responsive
TaMAPK24	TGACG-motif	TGACG	1535	5	-	Hordeum vulgare	the MeJA responsive
TaMAPK24	TGACG-motif	TGACG	1618	5	-	Hordeum vulgare	the MeJA responsive
TaMAPK24	O2-site	GATGACATGG	977	9	+	Zea mays	zein metabolism regulation
TaMAPK24	O2-site	GATGACATGG	1115	9	+	Zea mays	zein metabolism regulation
TaMAPK24	O2-site	GATGATGTGG	1529	9	-	Zea mays	zein metabolism regulation
TaMAPK25	TC-rich repeats	GTTTTCTTAC	1086	9	+	Nicotiana tabacum	defense and stress responsive
TaMAPK25	TGACG-motif	TGACG	1534	5	-	Hordeum vulgare	the MeJA responsive
TaMAPK25	ARE	AAACCA	1357	6	+	Zea mays	anaerobic induction
TaMAPK25	ABRE	ACGTG	1245	5	-	Arabidopsis thaliana	abscisic acid responsive
TaMAPK25	CGTCA-motif	CGTCA	1534	5	+	Hordeum vulgare	the MeJA responsive
TaMAPK25	circadian	CAAAGATATC	1082	9	+	Lycopersicon esculentum	circadian control
TaMAPK26	TC-rich repeats	GTTTTCTTAC	1945	9	+	Nicotiana tabacum	defense and stress responsive
TaMAPK26	LTR	CCGAAA	830	6	-	Hordeum vulgare	low temperature responsive
TaMAPK26	LTR	CCGAAA	875	6	-	Hordeum vulgare	low temperature responsive
TaMAPK26	CAT-box	GCCACT	1379	6	-	Arabidopsis thaliana	meristem expression
TaMAPK26	CAT-box	GCCACT	1383	6	+	Arabidopsis thaliana	meristem expression
TaMAPK26	GARE-motif	TCTGTTG	1475	7	+	Brassica oleracea	gibberellin responsive
TaMAPK26	MBS	CAACTG	1088	6	+	Arabidopsis thaliana	drought inducibility
TaMAPK26	MBS	CAACTG	1439	6	-	Arabidopsis thaliana	drought inducibility
TaMAPK26	MBS	CAACTG	1807	6	-	Arabidopsis thaliana	drought inducibility
TaMAPK26	ABRE	GCCGCGTGGC	140	9	+	Oryza sativa	abscisic acid responsive
TaMAPK26	ABRE	CACGTG	1416	6	-	Arabidopsis thaliana	abscisic acid responsive
TaMAPK26	ABRE	ACGTG	1417	5	+	Arabidopsis thaliana	abscisic acid responsive
TaMAPK26	ABRE	ACGTG	1712	5	+	Arabidopsis thaliana	abscisic acid responsive
TaMAPK26	GC-motif	CCCCCG	17	6	+	Zea mays	anoxic specific inducibility
TaMAPK26	GC-motif	CCCCCG	46	6	+	Zea mays	anoxic specific inducibility
TaMAPK26	GC-motif	CCCCCG	125	6	+	Zea mays	anoxic specific inducibility
TaMAPK26	GC-motif	CCCCCG	588	6	+	Zea mays	anoxic specific inducibility
TaMAPK26	GC-motif	CCCCCG	1849	6	+	Zea mays	anoxic specific inducibility
TaMAPK26	TGA-element	AACGAC	1994	6	+	Brassica oleracea	auxin responsive
TaMAPK27	ARE	AAACCA	99	6	+	Zea mays	anaerobic induction
TaMAPK27	TGACG-motif	TGACG	11	5	-	Hordeum vulgare	the MeJA responsive
TaMAPK27	TGACG-motif	TGACG	1443	5	+	Hordeum vulgare	the MeJA responsive
TaMAPK27	TGACG-motif	TGACG	1948	5	-	Hordeum vulgare	the MeJA responsive
TaMAPK27	GCN4_motif	TGAGTCA	1507	7	+	Oryza sativa	endosperm expression
TaMAPK27	O2-site	GATGACATGG	1923	9	-	Zea mays	zein metabolism regulation
TaMAPK27	LTR	CCGAAA	778	6	+	Hordeum vulgare	low temperature responsive
TaMAPK27	circadian	CAAAGATATC	999	9	+	Lycopersicon esculentum	circadian control
TaMAPK27	P-box	CCTTTTG	1853	7	+	Oryza sativa	gibberellin responsive
TaMAPK27	ABRE	ACGTG	339	5	+	Arabidopsis thaliana	abscisic acid responsive
TaMAPK27	ABRE	ACGTG	567	5	-	Arabidopsis thaliana	abscisic acid responsive
TaMAPK27	GC-motif	CCCCCG	961	6	+	Zea mays	anoxic specific inducibility
TaMAPK27	TGA-element	AACGAC	1556	6	-	Brassica oleracea	auxin responsive
TaMAPK27	CGTCA-motif	CGTCA	11	5	+	Hordeum vulgare	the MeJA responsive
TaMAPK27	CGTCA-motif	CGTCA	1443	5	-	Hordeum vulgare	the MeJA responsive
TaMAPK27	CGTCA-motif	CGTCA	1948	5	+	Hordeum vulgare	the MeJA responsive
TaMAPK28	TATC-box	TATCCCA	1737	7	-	Oryza sativa	gibberellin responsive
TaMAPK28	AuxRR-core	GGTCCAT	1640	7	-	Nicotiana tabacum	auxin responsive
TaMAPK28	LTR	CCGAAA	41	6	+	Hordeum vulgare	low temperature responsive
TaMAPK28	MBSI	aaaAaaC(G/C)GTTA	262	10.5	-	Petunia hybrida	flavonoid biosynthetic genes regulation
TaMAPK28	TGACG-motif	TGACG	34	5	-	Hordeum vulgare	the MeJA responsive
TaMAPK28	TGACG-motif	TGACG	205	5	-	Hordeum vulgare	the MeJA responsive
TaMAPK28	TGACG-motif	TGACG	637	5	-	Hordeum vulgare	the MeJA responsive
TaMAPK28	TCA-element	CCATCTTTTT	1865	9	-	Nicotiana tabacum	salicylic acid responsive
TaMAPK28	ARE	AAACCA	78	6	-	Zea mays	anaerobic induction
TaMAPK28	ARE	AAACCA	199	6	+	Zea mays	anaerobic induction
TaMAPK28	RY-element	CATGCATG	1182	8	-	Helianthus annuus	seed specific regulation
TaMAPK28	RY-element	CATGCATG	1307	8	-	Helianthus annuus	seed specific regulation
TaMAPK28	MBS	CAACTG	111	6	-	Arabidopsis thaliana	drought inducibility
TaMAPK28	TGA-element	AACGAC	1908	6	+	Brassica oleracea	auxin responsive
TaMAPK28	CGTCA-motif	CGTCA	34	5	+	Hordeum vulgare	the MeJA responsive
TaMAPK28	CGTCA-motif	CGTCA	205	5	+	Hordeum vulgare	the MeJA responsive
TaMAPK28	CGTCA-motif	CGTCA	637	5	+	Hordeum vulgare	the MeJA responsive
TaMAPK28	P-box	CCTTTTG	805	7	-	Oryza sativa	gibberellin responsive
TaMAPK28	ABRE	ACGTG	32	5	-	Arabidopsis thaliana	abscisic acid responsive
TaMAPK28	ABRE	ACGTG	203	5	-	Arabidopsis thaliana	abscisic acid responsive
TaMAPK28	ABRE	ACGTG	343	5	-	Arabidopsis thaliana	abscisic acid responsive
TaMAPK29	GC-motif	CCCCCG	1348	6	+	Zea mays	anoxic specific inducibility
TaMAPK29	ABRE	ACGTG	30	5	+	Arabidopsis thaliana	abscisic acid responsive
TaMAPK29	ABRE	ACGTG	244	5	-	Arabidopsis thaliana	abscisic acid responsive
TaMAPK29	ABRE	ACGTG	1457	5	-	Arabidopsis thaliana	abscisic acid responsive
TaMAPK29	ABRE	CACGTG	1616	6	-	Arabidopsis thaliana	abscisic acid responsive
TaMAPK29	ABRE	ACGTG	1617	5	+	Arabidopsis thaliana	abscisic acid responsive
TaMAPK29	ABRE	ACGTG	1663	5	-	Arabidopsis thaliana	abscisic acid responsive
TaMAPK29	CGTCA-motif	CGTCA	741	5	-	Hordeum vulgare	the MeJA responsive
TaMAPK29	CGTCA-motif	CGTCA	1255	5	-	Hordeum vulgare	the MeJA responsive
TaMAPK29	CAT-box	GCCACT	1568	6	-	Arabidopsis thaliana	meristem expression
TaMAPK29	TGACG-motif	TGACG	741	5	+	Hordeum vulgare	the MeJA responsive
TaMAPK29	TGACG-motif	TGACG	1255	5	+	Hordeum vulgare	the MeJA responsive
TaMAPK29	LTR	CCGAAA	899	6	-	Hordeum vulgare	low temperature responsive
TaMAPK3	AuxRR-core	GGTCCAT	1153	7	+	Nicotiana tabacum	auxin responsive
TaMAPK3	AuxRR-core	GGTCCAT	1165	7	-	Nicotiana tabacum	auxin responsive
TaMAPK3	CAT-box	GCCACT	1066	6	+	Arabidopsis thaliana	meristem expression
TaMAPK3	GC-motif	CCCCCG	999	6	+	Zea mays	anoxic specific inducibility
TaMAPK3	TCA-element	CCATCTTTTT	828	9	-	Nicotiana tabacum	salicylic acid responsive
TaMAPK3	ARE	AAACCA	273	6	+	Zea mays	anaerobic induction
TaMAPK3	ARE	AAACCA	1335	6	+	Zea mays	anaerobic induction
TaMAPK3	ARE	AAACCA	1389	6	-	Zea mays	anaerobic induction
TaMAPK3	TGA-element	AACGAC	411	6	+	Brassica oleracea	auxin responsive
TaMAPK3	TGA-element	AACGAC	590	6	+	Brassica oleracea	auxin responsive
TaMAPK3	TGA-element	AACGAC	1840	6	+	Brassica oleracea	auxin responsive
TaMAPK3	ABRE	GACACGTGGC	809	9	+	Triticum aestivum	abscisic acid responsive
TaMAPK3	ABRE	AACCCGG	1774	7	+	Arabidopsis thaliana	abscisic acid responsive
TaMAPK3	P-box	CCTTTTG	1047	7	-	Oryza sativa	gibberellin responsive
TaMAPK3	CGTCA-motif	CGTCA	38	5	+	Hordeum vulgare	the MeJA responsive
TaMAPK3	CGTCA-motif	CGTCA	773	5	-	Hordeum vulgare	the MeJA responsive
TaMAPK3	CGTCA-motif	CGTCA	1635	5	+	Hordeum vulgare	the MeJA responsive
TaMAPK3	TGACG-motif	TGACG	38	5	-	Hordeum vulgare	the MeJA responsive
TaMAPK3	TGACG-motif	TGACG	773	5	+	Hordeum vulgare	the MeJA responsive
TaMAPK3	TGACG-motif	TGACG	1635	5	-	Hordeum vulgare	the MeJA responsive
TaMAPK30	ABRE	ACGTG	111	5	+	Arabidopsis thaliana	abscisic acid responsive
TaMAPK30	ABRE	ACGTG	965	5	-	Arabidopsis thaliana	abscisic acid responsive
TaMAPK30	ABRE	GCCGCGTGGC	1546	9	-	Oryza sativa	abscisic acid responsive
TaMAPK30	ABRE	GCCGCGTGGC	1665	9	-	Oryza sativa	abscisic acid responsive
TaMAPK30	TGA-element	AACGAC	931	6	+	Brassica oleracea	auxin responsive
TaMAPK30	circadian	CAAAGATATC	474	9	+	Lycopersicon esculentum	circadian control
TaMAPK30	TATC-box	TATCCCA	377	7	+	Oryza sativa	gibberellin responsive
TaMAPK30	MBS	CAACTG	702	6	-	Arabidopsis thaliana	drought inducibility
TaMAPK30	MBS	CAACTG	847	6	+	Arabidopsis thaliana	drought inducibility
TaMAPK30	TC-rich repeats	ATTCTCTAAC	255	9	+	Nicotiana tabacum	defense and stress responsive
TaMAPK30	ARE	AAACCA	233	6	+	Zea mays	anaerobic induction
TaMAPK30	ARE	AAACCA	1357	6	+	Zea mays	anaerobic induction
TaMAPK30	GC-motif	CCCCCG	575	6	+	Zea mays	anoxic specific inducibility
TaMAPK30	CAT-box	GCCACT	788	6	+	Arabidopsis thaliana	meristem expression
TaMAPK30	CAT-box	GCCACT	976	6	+	Arabidopsis thaliana	meristem expression
TaMAPK31	MBS	CAACTG	700	6	-	Arabidopsis thaliana	drought inducibility
TaMAPK31	GARE-motif	TCTGTTG	1039	7	+	Brassica oleracea	gibberellin responsive
TaMAPK31	O2-site	GATGACATGG	1211	9	-	Zea mays	zein metabolism regulation
TaMAPK31	TGACG-motif	TGACG	747	5	+	Hordeum vulgare	the MeJA responsive
TaMAPK31	TGACG-motif	TGACG	1226	5	-	Hordeum vulgare	the MeJA responsive
TaMAPK31	GC-motif	CCCCCG	104	6	-	Zea mays	anoxic specific inducibility
TaMAPK31	GC-motif	CCCCCG	119	6	-	Zea mays	anoxic specific inducibility
TaMAPK31	GC-motif	CCCCCG	613	6	-	Zea mays	anoxic specific inducibility
TaMAPK31	ARE	AAACCA	581	6	-	Zea mays	anaerobic induction
TaMAPK31	ARE	AAACCA	1568	6	-	Zea mays	anaerobic induction
TaMAPK31	NON-box	AGATCGACG	562	9	+	Arabidopsis thaliana	meristem specific activation
TaMAPK31	ABRE	ACGTG	294	5	+	Arabidopsis thaliana	abscisic acid responsive
TaMAPK31	ABRE	ACGTG	777	5	+	Arabidopsis thaliana	abscisic acid responsive
TaMAPK31	ABRE	ACGTG	1155	5	-	Arabidopsis thaliana	abscisic acid responsive
TaMAPK31	ABRE	ACGTG	1692	5	+	Arabidopsis thaliana	abscisic acid responsive
TaMAPK31	CGTCA-motif	CGTCA	747	5	-	Hordeum vulgare	the MeJA responsive
TaMAPK31	CGTCA-motif	CGTCA	1226	5	+	Hordeum vulgare	the MeJA responsive
TaMAPK31	TATC-box	TATCCCA	1150	7	+	Oryza sativa	gibberellin responsive
TaMAPK31	GCN4_motif	TGAGTCA	850	7	+	Oryza sativa	endosperm expression
TaMAPK31	GCN4_motif	TGAGTCA	1738	7	-	Oryza sativa	endosperm expression
TaMAPK33	CGTCA-motif	CGTCA	956	5	-	Hordeum vulgare	the MeJA responsive
TaMAPK33	CGTCA-motif	CGTCA	1313	5	-	Hordeum vulgare	the MeJA responsive
TaMAPK33	CGTCA-motif	CGTCA	1414	5	+	Hordeum vulgare	the MeJA responsive
TaMAPK33	CGTCA-motif	CGTCA	1916	5	-	Hordeum vulgare	the MeJA responsive
TaMAPK33	CAT-box	GCCACT	438	6	-	Arabidopsis thaliana	meristem expression
TaMAPK33	CAT-box	GCCACT	661	6	+	Arabidopsis thaliana	meristem expression
TaMAPK33	CAT-box	GCCACT	1766	6	+	Arabidopsis thaliana	meristem expression
TaMAPK33	TGA-element	AACGAC	9	6	+	Brassica oleracea	auxin responsive
TaMAPK33	GC-motif	CCCCCG	186	6	+	Zea mays	anoxic specific inducibility
TaMAPK33	GC-motif	CCCCCG	1973	6	+	Zea mays	anoxic specific inducibility
TaMAPK33	ABRE	ACGTG	532	5	-	Arabidopsis thaliana	abscisic acid responsive
TaMAPK33	ABRE	CGCACGTGTC	1176	10	+	Hordeum vulgare	abscisic acid responsive
TaMAPK33	ABRE	CACGTG	1178	6	-	Arabidopsis thaliana	abscisic acid responsive
TaMAPK33	ABRE	ACGTG	1179	5	+	Arabidopsis thaliana	abscisic acid responsive
TaMAPK33	TGACG-motif	TGACG	956	5	+	Hordeum vulgare	the MeJA responsive
TaMAPK33	TGACG-motif	TGACG	1313	5	+	Hordeum vulgare	the MeJA responsive
TaMAPK33	TGACG-motif	TGACG	1414	5	-	Hordeum vulgare	the MeJA responsive
TaMAPK33	TGACG-motif	TGACG	1916	5	+	Hordeum vulgare	the MeJA responsive
TaMAPK33	LTR	CCGAAA	1708	6	+	Hordeum vulgare	low temperature responsive
TaMAPK33	GCN4_motif	TGAGTCA	928	7	+	Oryza sativa	endosperm expression
TaMAPK34	GC-motif	CCCCCG	1294	6	+	Zea mays	anoxic specific inducibility
TaMAPK34	GC-motif	CCCCCG	1839	6	+	Zea mays	anoxic specific inducibility
TaMAPK34	ABRE	CACGTG	32	6	+	Arabidopsis thaliana	abscisic acid responsive
TaMAPK34	ABRE	ACGTG	33	5	+	Arabidopsis thaliana	abscisic acid responsive
TaMAPK34	ABRE	CACGTG	147	6	+	Arabidopsis thaliana	abscisic acid responsive
TaMAPK34	ABRE	ACGTG	148	5	+	Arabidopsis thaliana	abscisic acid responsive
TaMAPK34	ABRE	ACGTG	170	5	+	Arabidopsis thaliana	abscisic acid responsive
TaMAPK34	ABRE	ACGTG	718	5	+	Arabidopsis thaliana	abscisic acid responsive
TaMAPK34	ABRE	CACGTG	1161	6	-	Arabidopsis thaliana	abscisic acid responsive
TaMAPK34	ABRE	ACGTG	1162	5	+	Arabidopsis thaliana	abscisic acid responsive
TaMAPK34	ABRE	ACGTG	1881	5	+	Arabidopsis thaliana	abscisic acid responsive
TaMAPK34	TC-rich repeats	ATTCTCTAAC	62	9	-	Nicotiana tabacum	defense and stress responsive
TaMAPK34	TGACG-motif	TGACG	151	5	+	Hordeum vulgare	the MeJA responsive
TaMAPK34	TGACG-motif	TGACG	336	5	-	Hordeum vulgare	the MeJA responsive
TaMAPK34	TGACG-motif	TGACG	422	5	-	Hordeum vulgare	the MeJA responsive
TaMAPK34	AuxRR-core	GGTCCAT	1049	7	-	Nicotiana tabacum	auxin responsive
TaMAPK34	TGA-element	AACGAC	1302	6	+	Brassica oleracea	auxin responsive
TaMAPK34	CGTCA-motif	CGTCA	151	5	-	Hordeum vulgare	the MeJA responsive
TaMAPK34	CGTCA-motif	CGTCA	336	5	+	Hordeum vulgare	the MeJA responsive
TaMAPK34	CGTCA-motif	CGTCA	422	5	+	Hordeum vulgare	the MeJA responsive
TaMAPK34	CAT-box	GCCACT	828	6	-	Arabidopsis thaliana	meristem expression
TaMAPK34	MBS	CAACTG	372	6	+	Arabidopsis thaliana	drought inducibility
TaMAPK34	MBS	CAACTG	1503	6	-	Arabidopsis thaliana	drought inducibility
TaMAPK34	ARE	AAACCA	730	6	-	Zea mays	anaerobic induction
TaMAPK34	ARE	AAACCA	1675	6	+	Zea mays	anaerobic induction
TaMAPK34	TCA-element	CCATCTTTTT	400	9	-	Nicotiana tabacum	salicylic acid responsive
TaMAPK34	TCA-element	CCATCTTTTT	904	9	+	Nicotiana tabacum	salicylic acid responsive
TaMAPK35	GARE-motif	TCTGTTG	1629	7	+	Brassica oleracea	gibberellin responsive
TaMAPK35	TCA-element	CCATCTTTTT	262	9	+	Nicotiana tabacum	salicylic acid responsive
TaMAPK35	TCA-element	TCAGAAGAGG	1514	9	+	Brassica oleracea	salicylic acid responsive
TaMAPK35	TATC-box	TATCCCA	879	7	+	Oryza sativa	gibberellin responsive
TaMAPK35	TGA-element	AACGAC	1940	6	-	Brassica oleracea	auxin responsive
TaMAPK35	TGACG-motif	TGACG	1946	5	-	Hordeum vulgare	the MeJA responsive
TaMAPK35	CGTCA-motif	CGTCA	1946	5	+	Hordeum vulgare	the MeJA responsive
TaMAPK35	ARE	AAACCA	1430	6	-	Zea mays	anaerobic induction
TaMAPK35	ARE	AAACCA	1546	6	-	Zea mays	anaerobic induction
TaMAPK35	ARE	AAACCA	1783	6	-	Zea mays	anaerobic induction
TaMAPK36	MBS	CAACTG	1412	6	+	Arabidopsis thaliana	drought inducibility
TaMAPK36	TGACG-motif	TGACG	1004	5	+	Hordeum vulgare	the MeJA responsive
TaMAPK36	TGACG-motif	TGACG	1380	5	-	Hordeum vulgare	the MeJA responsive
TaMAPK36	ARE	AAACCA	1162	6	-	Zea mays	anaerobic induction
TaMAPK36	ARE	AAACCA	1636	6	-	Zea mays	anaerobic induction
TaMAPK36	ABRE	CGCACGTGTC	292	9	+	Hordeum vulgare	abscisic acid responsive
TaMAPK36	ABRE	CACGTG	294	6	+	Arabidopsis thaliana	abscisic acid responsive
TaMAPK36	ABRE	ACGTG	295	5	+	Arabidopsis thaliana	abscisic acid responsive
TaMAPK36	GC-motif	CCCCCG	1077	6	-	Zea mays	anoxic specific inducibility
TaMAPK36	CGTCA-motif	CGTCA	1004	5	-	Hordeum vulgare	the MeJA responsive
TaMAPK36	CGTCA-motif	CGTCA	1380	5	+	Hordeum vulgare	the MeJA responsive
TaMAPK36	GCN4_motif	TGAGTCA	86	7	-	Oryza sativa	endosperm expression
TaMAPK36	CAT-box	GCCACT	1264	6	-	Arabidopsis thaliana	meristem expression
TaMAPK36	O2-site	GATGACATGG	1424	9	+	Zea mays	zein metabolism regulation
TaMAPK36	O2-site	GTTGACGTGA	1718	9	-	Zea mays	zein metabolism regulation
TaMAPK37	ARE	AAACCA	874	6	-	Zea mays	anaerobic induction
TaMAPK37	ARE	AAACCA	1757	6	+	Zea mays	anaerobic induction
TaMAPK37	O2-site	GATGACATGG	989	10	-	Zea mays	zein metabolism regulation
TaMAPK37	O2-site	GATGATGTGG	1023	9	-	Zea mays	zein metabolism regulation
TaMAPK37	TGACG-motif	TGACG	891	5	-	Hordeum vulgare	the MeJA responsive
TaMAPK37	TGACG-motif	TGACG	1783	5	+	Hordeum vulgare	the MeJA responsive
TaMAPK37	CGTCA-motif	CGTCA	891	5	+	Hordeum vulgare	the MeJA responsive
TaMAPK37	CGTCA-motif	CGTCA	1783	5	-	Hordeum vulgare	the MeJA responsive
TaMAPK37	TGA-element	AACGAC	528	6	-	Brassica oleracea	auxin responsive
TaMAPK37	TGA-element	AACGAC	1241	6	+	Brassica oleracea	auxin responsive
TaMAPK37	ABRE	CACGTG	730	6	+	Arabidopsis thaliana	abscisic acid responsive
TaMAPK37	ABRE	ACGTG	731	5	+	Arabidopsis thaliana	abscisic acid responsive
TaMAPK37	MBS	CAACTG	894	6	-	Arabidopsis thaliana	drought inducibility
TaMAPK37	TATC-box	TATCCCA	449	7	-	Oryza sativa	gibberellin responsive
TaMAPK38	TGA-element	AACGAC	1930	6	-	Brassica oleracea	auxin responsive
TaMAPK38	ABRE	ACGTG	31	5	-	Arabidopsis thaliana	abscisic acid responsive
TaMAPK38	ABRE	ACGTG	76	5	-	Arabidopsis thaliana	abscisic acid responsive
TaMAPK38	ABRE	ACGTG	92	5	-	Arabidopsis thaliana	abscisic acid responsive
TaMAPK38	ARE	AAACCA	1274	6	+	Zea mays	anaerobic induction
TaMAPK38	circadian	CAAAGATATC	524	9	+	Lycopersicon esculentum	circadian control
TaMAPK38	GC-motif	CCCCCG	1956	6	-	Zea mays	anoxic specific inducibility
TaMAPK38	TCA-element	TCAGAAGAGG	1430	9	+	Brassica oleracea	salicylic acid responsive
TaMAPK38	P-box	CCTTTTG	158	7	-	Oryza sativa	gibberellin responsive
TaMAPK38	P-box	CCTTTTG	1301	7	-	Oryza sativa	gibberellin responsive
TaMAPK38	LTR	CCGAAA	878	6	+	Hordeum vulgare	low temperature responsive
TaMAPK39	TGACG-motif	TGACG	622	5	-	Hordeum vulgare	the MeJA responsive
TaMAPK39	TGACG-motif	TGACG	1077	5	-	Hordeum vulgare	the MeJA responsive
TaMAPK39	TGACG-motif	TGACG	1640	5	-	Hordeum vulgare	the MeJA responsive
TaMAPK39	ARE	AAACCA	107	6	+	Zea mays	anaerobic induction
TaMAPK39	ARE	AAACCA	215	6	+	Zea mays	anaerobic induction
TaMAPK39	ARE	AAACCA	318	6	+	Zea mays	anaerobic induction
TaMAPK39	ARE	AAACCA	1449	6	-	Zea mays	anaerobic induction
TaMAPK39	ARE	AAACCA	1759	6	+	Zea mays	anaerobic induction
TaMAPK39	ABRE	GACACGTGGC	514	9	+	Triticum aestivum	abscisic acid responsive
TaMAPK39	ABRE	CACGTG	516	6	+	Arabidopsis thaliana	abscisic acid responsive
TaMAPK39	ABRE	ACGTG	517	5	+	Arabidopsis thaliana	abscisic acid responsive
TaMAPK39	ABRE	ACGTG	699	5	-	Arabidopsis thaliana	abscisic acid responsive
TaMAPK39	ABRE	AACCCGG	785	7	-	Arabidopsis thaliana	abscisic acid responsive
TaMAPK39	ABRE	AACCCGG	897	7	-	Arabidopsis thaliana	abscisic acid responsive
TaMAPK39	ABRE	GCCGCGTGGC	1512	9	-	Oryza sativa	abscisic acid responsive
TaMAPK39	ABRE	GCCGCGTGGC	1592	9	-	Oryza sativa	abscisic acid responsive
TaMAPK39	CAT-box	GCCACT	285	6	+	Arabidopsis thaliana	meristem expression
TaMAPK39	LTR	CCGAAA	891	6	-	Hordeum vulgare	low temperature responsive
TaMAPK39	CGTCA-motif	CGTCA	622	5	+	Hordeum vulgare	the MeJA responsive
TaMAPK39	CGTCA-motif	CGTCA	1077	5	+	Hordeum vulgare	the MeJA responsive
TaMAPK39	CGTCA-motif	CGTCA	1640	5	+	Hordeum vulgare	the MeJA responsive
TaMAPK39	MBS	CAACTG	435	6	-	Arabidopsis thaliana	drought inducibility
TaMAPK39	TCA-element	CCATCTTTTT	1022	9	-	Nicotiana tabacum	salicylic acid responsive
TaMAPK39	O2-site	GATGATGTGG	377	9	-	Zea mays	zein metabolism regulation
TaMAPK39	O2-site	GATGATGTGG	752	9	+	Zea mays	zein metabolism regulation
TaMAPK39	O2-site	GATGACATGG	992	9	+	Zea mays	zein metabolism regulation
TaMAPK39	O2-site	GATGACATGG	1126	9	+	Zea mays	zein metabolism regulation
TaMAPK39	GC-motif	CCCCCG	1912	6	-	Zea mays	anoxic specific inducibility
TaMAPK4	CGTCA-motif	CGTCA	581	5	+	Hordeum vulgare	the MeJA responsive
TaMAPK4	CGTCA-motif	CGTCA	1760	5	-	Hordeum vulgare	the MeJA responsive
TaMAPK4	ABRE	ACGTG	579	5	-	Arabidopsis thaliana	abscisic acid responsive
TaMAPK4	ABRE	CACGTG	1698	6	-	Arabidopsis thaliana	abscisic acid responsive
TaMAPK4	ABRE	ACGTG	1699	5	+	Arabidopsis thaliana	abscisic acid responsive
TaMAPK4	GC-motif	CCCCCG	614	6	+	Zea mays	anoxic specific inducibility
TaMAPK4	GC-motif	CCCCCG	994	6	+	Zea mays	anoxic specific inducibility
TaMAPK4	GC-motif	CCCCCG	1033	6	-	Zea mays	anoxic specific inducibility
TaMAPK4	TC-rich repeats	GTTTTCTTAC	52	9	+	Nicotiana tabacum	defense and stress responsive
TaMAPK4	TGACG-motif	TGACG	581	5	-	Hordeum vulgare	the MeJA responsive
TaMAPK4	TGACG-motif	TGACG	1760	5	+	Hordeum vulgare	the MeJA responsive
TaMAPK4	ARE	AAACCA	50	6	-	Zea mays	anaerobic induction
TaMAPK4	ARE	AAACCA	257	6	-	Zea mays	anaerobic induction
TaMAPK4	ARE	AAACCA	1420	6	-	Zea mays	anaerobic induction
TaMAPK4	circadian	CAAAGATATC	494	9	+	Lycopersicon esculentum	circadian control
TaMAPK4	GARE-motif	TCTGTTG	548	7	-	Brassica oleracea	gibberellin responsive
TaMAPK4	GCN4_motif	TGAGTCA	1963	7	-	Oryza sativa	endosperm expression
TaMAPK4	O2-site	GATGACATGG	1923	9	-	Zea mays	zein metabolism regulation
TaMAPK4	LTR	CCGAAA	792	6	+	Hordeum vulgare	low temperature responsive
TaMAPK40	O2-site	GATGATGTGG	320	9	-	Zea mays	zein metabolism regulation
TaMAPK40	GC-motif	CCCCCG	1304	6	+	Zea mays	anoxic specific inducibility
TaMAPK40	MBS	CAACTG	870	6	-	Arabidopsis thaliana	drought inducibility
TaMAPK40	CGTCA-motif	CGTCA	134	5	-	Hordeum vulgare	the MeJA responsive
TaMAPK40	CGTCA-motif	CGTCA	1144	5	+	Hordeum vulgare	the MeJA responsive
TaMAPK40	LTR	CCGAAA	1165	6	+	Hordeum vulgare	low temperature responsive
TaMAPK40	ABRE	CACGTG	256	6	+	Arabidopsis thaliana	abscisic acid responsive
TaMAPK40	ABRE	ACGTG	257	5	+	Arabidopsis thaliana	abscisic acid responsive
TaMAPK40	ABRE	GCCGCGTGGC	741	9	+	Oryza sativa	abscisic acid responsive
TaMAPK40	ABRE	ACGTG	990	5	+	Arabidopsis thaliana	abscisic acid responsive
TaMAPK40	ABRE	GACACGTACGT	1086	10	-	Oryza sativa	abscisic acid responsive
TaMAPK40	ABRE	TACGTGTC	1089	8	+	Oryza sativa	abscisic acid responsive
TaMAPK40	ABRE	ACGTG	1090	5	+	Arabidopsis thaliana	abscisic acid responsive
TaMAPK40	ABRE	CACGTG	1218	6	-	Arabidopsis thaliana	abscisic acid responsive
TaMAPK40	ABRE	ACGTG	1219	5	+	Arabidopsis thaliana	abscisic acid responsive
TaMAPK40	ABRE	CACGTG	1340	6	-	Arabidopsis thaliana	abscisic acid responsive
TaMAPK40	ABRE	ACGTG	1341	5	+	Arabidopsis thaliana	abscisic acid responsive
TaMAPK40	GARE-motif	TCTGTTG	835	7	+	Brassica oleracea	gibberellin responsive
TaMAPK40	GARE-motif	TCTGTTG	1123	7	+	Brassica oleracea	gibberellin responsive
TaMAPK40	TGACG-motif	TGACG	134	5	+	Hordeum vulgare	the MeJA responsive
TaMAPK40	TGACG-motif	TGACG	1144	5	-	Hordeum vulgare	the MeJA responsive
TaMAPK41	P-box	CCTTTTG	971	7	-	Oryza sativa	gibberellin responsive
TaMAPK41	ABRE	ACGTG	1114	5	-	Arabidopsis thaliana	abscisic acid responsive
TaMAPK41	ABRE	ACGTG	1130	5	-	Arabidopsis thaliana	abscisic acid responsive
TaMAPK41	ABRE	ACGTG	1169	5	+	Arabidopsis thaliana	abscisic acid responsive
TaMAPK41	ABRE	ACGTG	1454	5	-	Arabidopsis thaliana	abscisic acid responsive
TaMAPK41	CAT-box	GCCACT	195	6	-	Arabidopsis thaliana	meristem expression
TaMAPK41	CAT-box	GCCACT	1563	6	-	Arabidopsis thaliana	meristem expression
TaMAPK41	RY-element	CATGCATG	962	8	+	Helianthus annuus	seed specific regulation
TaMAPK41	ARE	AAACCA	42	6	-	Zea mays	anaerobic induction
TaMAPK41	O2-site	GATGATGTGG	946	9	-	Zea mays	zein metabolism regulation
TaMAPK41	GARE-motif	TCTGTTG	580	7	+	Brassica oleracea	gibberellin responsive
TaMAPK42	TATC-box	TATCCCA	1446	7	-	Oryza sativa	gibberellin responsive
TaMAPK42	HD-Zip 1	CAAT(A/T)ATTG	1243	8	-	Arabidopsis thaliana	differentiation of the palisade mesophyll cells
TaMAPK42	TGACG-motif	TGACG	1757	5	-	Hordeum vulgare	the MeJA responsive
TaMAPK42	CGTCA-motif	CGTCA	1757	5	+	Hordeum vulgare	the MeJA responsive
TaMAPK42	P-box	CCTTTTG	1652	7	+	Oryza sativa	gibberellin responsive
TaMAPK42	ABRE	ACGTG	1737	5	+	Arabidopsis thaliana	abscisic acid responsive
TaMAPK42	ABRE	ACGTG	1809	5	-	Arabidopsis thaliana	abscisic acid responsive
TaMAPK43	GC-motif	CCCCCG	1106	6	-	Zea mays	anoxic specific inducibility
TaMAPK43	GC-motif	CCCCCG	1917	6	-	Zea mays	anoxic specific inducibility
TaMAPK43	ABRE	CGTACGTGCA	153	9	-	Hordeum vulgare	abscisic acid responsive
TaMAPK43	ABRE	ACGTG	155	5	-	Arabidopsis thaliana	abscisic acid responsive
TaMAPK43	ABRE	AACCCGG	956	7	+	Arabidopsis thaliana	abscisic acid responsive
TaMAPK43	ABRE	AACCCGG	1003	7	+	Arabidopsis thaliana	abscisic acid responsive
TaMAPK43	ABRE	ACGTG	1875	5	+	Arabidopsis thaliana	abscisic acid responsive
TaMAPK43	TC-rich repeats	GTTTTCTTAC	923	9	+	Nicotiana tabacum	defense and stress responsive
TaMAPK43	TGACG-motif	TGACG	394	5	-	Hordeum vulgare	the MeJA responsive
TaMAPK43	TGACG-motif	TGACG	778	5	+	Hordeum vulgare	the MeJA responsive
TaMAPK43	TGA-element	AACGAC	1387	6	+	Brassica oleracea	auxin responsive
TaMAPK43	CGTCA-motif	CGTCA	394	5	+	Hordeum vulgare	the MeJA responsive
TaMAPK43	CGTCA-motif	CGTCA	778	5	-	Hordeum vulgare	the MeJA responsive
TaMAPK43	P-box	CCTTTTG	657	7	-	Oryza sativa	gibberellin responsive
TaMAPK43	ARE	AAACCA	161	6	-	Zea mays	anaerobic induction
TaMAPK43	ARE	AAACCA	1068	6	+	Zea mays	anaerobic induction
TaMAPK43	ARE	AAACCA	1708	6	+	Zea mays	anaerobic induction
TaMAPK43	TATC-box	TATCCCA	994	7	-	Oryza sativa	gibberellin responsive
TaMAPK43	O2-site	GATGA(C/T)(A/G)TG(A/G)	49	8	+	Zea mays	zein metabolism regulation
TaMAPK44	CGTCA-motif	CGTCA	756	5	+	Hordeum vulgare	the MeJA responsive
TaMAPK44	CGTCA-motif	CGTCA	1698	5	+	Hordeum vulgare	the MeJA responsive
TaMAPK44	TGACG-motif	TGACG	756	5	-	Hordeum vulgare	the MeJA responsive
TaMAPK44	TGACG-motif	TGACG	1698	5	-	Hordeum vulgare	the MeJA responsive
TaMAPK44	LTR	CCGAAA	1898	6	+	Hordeum vulgare	low temperature responsive
TaMAPK44	TATC-box	TATCCCA	1372	7	+	Oryza sativa	gibberellin responsive
TaMAPK44	circadian	CAAAGATATC	295	9	-	Lycopersicon esculentum	circadian control
TaMAPK44	TCA-element	CCATCTTTTT	744	9	+	Nicotiana tabacum	salicylic acid responsive
TaMAPK44	P-box	CCTTTTG	1529	7	+	Oryza sativa	gibberellin responsive
TaMAPK44	ABRE	ACGTG	693	5	+	Arabidopsis thaliana	abscisic acid responsive
TaMAPK44	ABRE	ACGTG	1318	5	+	Arabidopsis thaliana	abscisic acid responsive
TaMAPK44	ABRE	ACGTG	1696	5	-	Arabidopsis thaliana	abscisic acid responsive
TaMAPK45	O2-site	GATGACATGG	1432	9	+	Zea mays	zein metabolism regulation
TaMAPK45	GC-motif	CCCCCG	1091	6	-	Zea mays	anoxic specific inducibility
TaMAPK45	ABRE	CGCACGTGTC	307	9	+	Hordeum vulgare	abscisic acid responsive
TaMAPK45	ABRE	CACGTG	309	6	+	Arabidopsis thaliana	abscisic acid responsive
TaMAPK45	ABRE	ACGTG	310	5	+	Arabidopsis thaliana	abscisic acid responsive
TaMAPK45	ARE	AAACCA	1176	6	-	Zea mays	anaerobic induction
TaMAPK45	MBS	CAACTG	1420	6	+	Arabidopsis thaliana	drought inducibility
TaMAPK45	GCN4_motif	TGAGTCA	126	7	-	Oryza sativa	endosperm expression
TaMAPK46	TC-rich repeats	GTTTTCTTAC	935	9	+	Nicotiana tabacum	defense and stress responsive
TaMAPK46	GCN4_motif	TGAGTCA	1739	7	-	Oryza sativa	endosperm expression
TaMAPK46	LTR	CCGAAA	41	6	+	Hordeum vulgare	low temperature responsive
TaMAPK46	MSA-like	TCCAACGGT	1786	9	+	Catharanthus roseus	cell cycle regulation
TaMAPK46	ARE	AAACCA	73	6	+	Zea mays	anaerobic induction
TaMAPK46	ARE	AAACCA	737	6	-	Zea mays	anaerobic induction
TaMAPK46	ARE	AAACCA	1570	6	-	Zea mays	anaerobic induction
TaMAPK46	ABRE	ACGTG	1	5	+	Arabidopsis thaliana	abscisic acid responsive
TaMAPK46	ABRE	ACGTG	116	5	-	Arabidopsis thaliana	abscisic acid responsive
TaMAPK46	ABRE	ACGTG	729	5	+	Arabidopsis thaliana	abscisic acid responsive
TaMAPK46	ABRE	ACGTG	1159	5	-	Arabidopsis thaliana	abscisic acid responsive
TaMAPK46	ABRE	ACGTG	1694	5	+	Arabidopsis thaliana	abscisic acid responsive
TaMAPK46	GC-motif	CCCCCG	433	6	-	Zea mays	anoxic specific inducibility
TaMAPK46	GC-motif	CCCCCG	534	6	-	Zea mays	anoxic specific inducibility
TaMAPK46	GC-motif	CCCCCG	616	6	-	Zea mays	anoxic specific inducibility
TaMAPK46	O2-site	GATGA(C/T)(A/G)TG(A/G)	949	8	+	Zea mays	zein metabolism regulation
TaMAPK46	O2-site	GATGACATGG	1215	9	-	Zea mays	zein metabolism regulation
TaMAPK46	TATC-box	TATCCCA	1154	7	+	Oryza sativa	gibberellin responsive
TaMAPK46	CGTCA-motif	CGTCA	1018	5	+	Hordeum vulgare	the MeJA responsive
TaMAPK46	CGTCA-motif	CGTCA	1230	5	+	Hordeum vulgare	the MeJA responsive
TaMAPK46	TGACG-motif	TGACG	1018	5	-	Hordeum vulgare	the MeJA responsive
TaMAPK46	TGACG-motif	TGACG	1230	5	-	Hordeum vulgare	the MeJA responsive
TaMAPK46	P-box	CCTTTTG	810	7	-	Oryza sativa	gibberellin responsive
TaMAPK47	LTR	CCGAAA	47	6	+	Hordeum vulgare	low temperature responsive
TaMAPK47	MBS	CAACTG	221	6	+	Arabidopsis thaliana	drought inducibility
TaMAPK47	ABRE	ACGTG	999	5	-	Arabidopsis thaliana	abscisic acid responsive
TaMAPK47	ABRE	GACACGTGGC	1950	9	-	Triticum aestivum	abscisic acid responsive
TaMAPK47	ABRE	CACGTG	1952	6	-	Arabidopsis thaliana	abscisic acid responsive
TaMAPK47	ABRE	ACGTG	1953	5	+	Arabidopsis thaliana	abscisic acid responsive
TaMAPK47	ARE	AAACCA	51	6	+	Zea mays	anaerobic induction
TaMAPK47	ARE	AAACCA	1207	6	+	Zea mays	anaerobic induction
TaMAPK47	TGACG-motif	TGACG	255	5	-	Hordeum vulgare	the MeJA responsive
TaMAPK47	TGACG-motif	TGACG	1031	5	+	Hordeum vulgare	the MeJA responsive
TaMAPK47	TGACG-motif	TGACG	1716	5	-	Hordeum vulgare	the MeJA responsive
TaMAPK47	TGACG-motif	TGACG	1766	5	-	Hordeum vulgare	the MeJA responsive
TaMAPK47	CGTCA-motif	CGTCA	255	5	+	Hordeum vulgare	the MeJA responsive
TaMAPK47	CGTCA-motif	CGTCA	1031	5	-	Hordeum vulgare	the MeJA responsive
TaMAPK47	CGTCA-motif	CGTCA	1716	5	+	Hordeum vulgare	the MeJA responsive
TaMAPK47	CGTCA-motif	CGTCA	1766	5	+	Hordeum vulgare	the MeJA responsive
TaMAPK47	TATC-box	TATCCCA	992	7	-	Oryza sativa	gibberellin responsive
TaMAPK49	GCN4_motif	TGAGTCA	73	7	+	Oryza sativa	endosperm expression
TaMAPK49	LTR	CCGAAA	562	6	+	Hordeum vulgare	low temperature responsive
TaMAPK49	LTR	CCGAAA	1030	6	+	Hordeum vulgare	low temperature responsive
TaMAPK49	NON-box	AGATCGACG	1455	9	+	Arabidopsis thaliana	meristem specific activation
TaMAPK49	CAT-box	GCCACT	1881	6	-	Arabidopsis thaliana	meristem expression
TaMAPK49	TCA-element	CCATCTTTTT	194	9	-	Nicotiana tabacum	salicylic acid responsive
TaMAPK49	TCA-element	CCATCTTTTT	777	9	-	Nicotiana tabacum	salicylic acid responsive
TaMAPK49	GC-motif	CCCCCG	1567	6	+	Zea mays	anoxic specific inducibility
TaMAPK49	O2-site	GATGACATGG	1021	9	-	Zea mays	zein metabolism regulation
TaMAPK49	ABRE	ACGTG	299	5	-	Arabidopsis thaliana	abscisic acid responsive
TaMAPK49	ABRE	ACGTG	638	5	-	Arabidopsis thaliana	abscisic acid responsive
TaMAPK49	P-box	CCTTTTG	253	7	-	Oryza sativa	gibberellin responsive
TaMAPK49	P-box	CCTTTTG	933	7	+	Oryza sativa	gibberellin responsive
TaMAPK49	TGACG-motif	TGACG	474	5	-	Hordeum vulgare	the MeJA responsive
TaMAPK49	TGACG-motif	TGACG	640	5	-	Hordeum vulgare	the MeJA responsive
TaMAPK49	TGACG-motif	TGACG	942	5	+	Hordeum vulgare	the MeJA responsive
TaMAPK49	TGACG-motif	TGACG	1297	5	+	Hordeum vulgare	the MeJA responsive
TaMAPK49	TGACG-motif	TGACG	1315	5	-	Hordeum vulgare	the MeJA responsive
TaMAPK49	TGACG-motif	TGACG	1629	5	-	Hordeum vulgare	the MeJA responsive
TaMAPK49	CGTCA-motif	CGTCA	474	5	+	Hordeum vulgare	the MeJA responsive
TaMAPK49	CGTCA-motif	CGTCA	640	5	+	Hordeum vulgare	the MeJA responsive
TaMAPK49	CGTCA-motif	CGTCA	942	5	-	Hordeum vulgare	the MeJA responsive
TaMAPK49	CGTCA-motif	CGTCA	1297	5	-	Hordeum vulgare	the MeJA responsive
TaMAPK49	CGTCA-motif	CGTCA	1315	5	+	Hordeum vulgare	the MeJA responsive
TaMAPK49	CGTCA-motif	CGTCA	1629	5	+	Hordeum vulgare	the MeJA responsive
TaMAPK5	LTR	CCGAAA	655	6	-	Hordeum vulgare	low temperature responsive
TaMAPK5	LTR	CCGAAA	737	6	-	Hordeum vulgare	low temperature responsive
TaMAPK5	LTR	CCGAAA	904	6	-	Hordeum vulgare	low temperature responsive
TaMAPK5	ARE	AAACCA	1031	6	+	Zea mays	anaerobic induction
TaMAPK5	ARE	AAACCA	1255	6	-	Zea mays	anaerobic induction
TaMAPK5	TGACG-motif	TGACG	797	5	+	Hordeum vulgare	the MeJA responsive
TaMAPK5	TGACG-motif	TGACG	1520	5	-	Hordeum vulgare	the MeJA responsive
TaMAPK5	MBSI	TTTTTACGGTTA	901	11	+	Petunia hybrida	flavonoid biosynthetic genes regulation
TaMAPK5	TGA-box	TGACGTAA	797	8	+	Glycine max	auxin responsive
TaMAPK5	ABRE	ACGTG	515	5	-	Arabidopsis thaliana	abscisic acid responsive
TaMAPK5	ABRE	ACGTG	691	5	-	Arabidopsis thaliana	abscisic acid responsive
TaMAPK5	ABRE	ACGTG	886	5	-	Arabidopsis thaliana	abscisic acid responsive
TaMAPK5	ABRE	CACGTG	1286	6	-	Arabidopsis thaliana	abscisic acid responsive
TaMAPK5	ABRE	ACGTG	1287	5	+	Arabidopsis thaliana	abscisic acid responsive
TaMAPK5	ABRE	ACGTG	1742	5	+	Arabidopsis thaliana	abscisic acid responsive
TaMAPK5	ABRE	ACGTG	1804	5	-	Arabidopsis thaliana	abscisic acid responsive
TaMAPK5	GC-motif	CCCCCG	1856	6	+	Zea mays	anoxic specific inducibility
TaMAPK5	CGTCA-motif	CGTCA	797	5	-	Hordeum vulgare	the MeJA responsive
TaMAPK5	CGTCA-motif	CGTCA	1520	5	+	Hordeum vulgare	the MeJA responsive
TaMAPK5	TGA-element	AACGAC	694	6	-	Brassica oleracea	auxin responsive
TaMAPK50	TC-rich repeats	GTTTTCTTAC	1945	9	+	Nicotiana tabacum	defense and stress responsive
TaMAPK50	TGACG-motif	TGACG	41	5	-	Hordeum vulgare	the MeJA responsive
TaMAPK50	TGACG-motif	TGACG	1904	5	-	Hordeum vulgare	the MeJA responsive
TaMAPK50	CGTCA-motif	CGTCA	41	5	+	Hordeum vulgare	the MeJA responsive
TaMAPK50	CGTCA-motif	CGTCA	1904	5	+	Hordeum vulgare	the MeJA responsive
TaMAPK50	LTR	CCGAAA	197	6	+	Hordeum vulgare	low temperature responsive
TaMAPK50	LTR	CCGAAA	844	6	-	Hordeum vulgare	low temperature responsive
TaMAPK50	LTR	CCGAAA	997	6	-	Hordeum vulgare	low temperature responsive
TaMAPK50	CAT-box	GCCACT	1415	6	+	Arabidopsis thaliana	meristem expression
TaMAPK50	GARE-motif	TCTGTTG	1494	7	+	Brassica oleracea	gibberellin responsive
TaMAPK50	MBS	CAACTG	1807	6	-	Arabidopsis thaliana	drought inducibility
TaMAPK50	TCA-element	TCAGAAGAGG	1062	9	-	Brassica oleracea	salicylic acid responsive
TaMAPK50	TCA-element	CCATCTTTTT	1424	9	+	Nicotiana tabacum	salicylic acid responsive
TaMAPK50	ABRE	CACGTG	1450	6	-	Arabidopsis thaliana	abscisic acid responsive
TaMAPK50	ABRE	ACGTG	1451	5	+	Arabidopsis thaliana	abscisic acid responsive
TaMAPK50	ABRE	ACGTG	1712	5	+	Arabidopsis thaliana	abscisic acid responsive
TaMAPK50	TGA-element	AACGAC	1264	6	+	Brassica oleracea	auxin responsive
TaMAPK50	TGA-element	AACGAC	1994	6	+	Brassica oleracea	auxin responsive
TaMAPK50	GC-motif	CCCCCG	214	6	+	Zea mays	anoxic specific inducibility
TaMAPK50	GC-motif	CCCCCG	768	6	-	Zea mays	anoxic specific inducibility
TaMAPK50	GC-motif	CCCCCG	1849	6	+	Zea mays	anoxic specific inducibility
TaMAPK52	LTR	CCGAAA	1147	6	+	Hordeum vulgare	low temperature responsive
TaMAPK52	GCN4_motif	TGAGTCA	276	7	+	Oryza sativa	endosperm expression
TaMAPK52	MBS	CAACTG	95	6	+	Arabidopsis thaliana	drought inducibility
TaMAPK52	ABRE	TACGGTC	1238	7	+	Arabidopsis thaliana	abscisic acid responsive
TaMAPK52	ABRE	ACGTG	1437	5	+	Arabidopsis thaliana	abscisic acid responsive
TaMAPK52	ABRE	AACCCGG	1767	7	+	Arabidopsis thaliana	abscisic acid responsive
TaMAPK52	ABRE	ACGTG	1796	5	-	Arabidopsis thaliana	abscisic acid responsive
TaMAPK52	ARE	AAACCA	657	6	-	Zea mays	anaerobic induction
TaMAPK52	O2-site	GATGACATGG	428	9	-	Zea mays	zein metabolism regulation
TaMAPK52	O2-site	GATGACATGG	1460	9	-	Zea mays	zein metabolism regulation
TaMAPK52	O2-site	GATGATGTGG	1630	9	-	Zea mays	zein metabolism regulation
TaMAPK52	CGTCA-motif	CGTCA	1428	5	+	Hordeum vulgare	the MeJA responsive
TaMAPK52	CGTCA-motif	CGTCA	1636	5	+	Hordeum vulgare	the MeJA responsive
TaMAPK52	GARE-motif	TCTGTTG	1166	7	-	Brassica oleracea	gibberellin responsive
TaMAPK52	CAT-box	GCCACT	360	6	+	Arabidopsis thaliana	meristem expression
TaMAPK52	TGA-element	AACGAC	1833	6	+	Brassica oleracea	auxin responsive
TaMAPK52	GC-motif	CCCCCG	415	6	+	Zea mays	anoxic specific inducibility
TaMAPK52	GC-motif	CCCCCG	1386	6	-	Zea mays	anoxic specific inducibility
TaMAPK52	TGACG-motif	TGACG	1428	5	-	Hordeum vulgare	the MeJA responsive
TaMAPK52	TGACG-motif	TGACG	1636	5	-	Hordeum vulgare	the MeJA responsive
TaMAPK53	GCN4_motif	TGAGTCA	768	7	+	Oryza sativa	endosperm expression
TaMAPK53	LTR	CCGAAA	1715	6	+	Hordeum vulgare	low temperature responsive
TaMAPK53	TC-rich repeats	GTTTTCTTAC	745	9	-	Nicotiana tabacum	defense and stress responsive
TaMAPK53	CAT-box	GCCACT	323	6	+	Arabidopsis thaliana	meristem expression
TaMAPK53	CAT-box	GCCACT	1881	6	-	Arabidopsis thaliana	meristem expression
TaMAPK53	O2-site	GATGATGTGG	974	10	+	Zea mays	zein metabolism regulation
TaMAPK53	ABRE	ACGTG	955	5	-	Arabidopsis thaliana	abscisic acid responsive
TaMAPK53	P-box	CCTTTTG	226	7	-	Oryza sativa	gibberellin responsive
TaMAPK53	CGTCA-motif	CGTCA	1629	5	+	Hordeum vulgare	the MeJA responsive
TaMAPK53	TGACG-motif	TGACG	1629	5	-	Hordeum vulgare	the MeJA responsive
TaMAPK54	GC-motif	CCCCCG	827	6	-	Zea mays	anoxic specific inducibility
TaMAPK54	GC-motif	CCCCCG	1281	6	+	Zea mays	anoxic specific inducibility
TaMAPK54	GC-motif	CCCCCG	1378	6	-	Zea mays	anoxic specific inducibility
TaMAPK54	O2-site	GATGACATGG	596	9	-	Zea mays	zein metabolism regulation
TaMAPK54	O2-site	GATGATGTGG	1032	9	-	Zea mays	zein metabolism regulation
TaMAPK54	ARE	AAACCA	232	6	+	Zea mays	anaerobic induction
TaMAPK54	ARE	AAACCA	584	6	+	Zea mays	anaerobic induction
TaMAPK54	TGA-element	AACGAC	713	6	+	Brassica oleracea	auxin responsive
TaMAPK54	ABRE	CGCACGTGTC	287	9	-	Hordeum vulgare	abscisic acid responsive
TaMAPK54	ABRE	ACGTG	430	5	+	Arabidopsis thaliana	abscisic acid responsive
TaMAPK54	ABRE	ACGTG	618	5	-	Arabidopsis thaliana	abscisic acid responsive
TaMAPK54	ABRE	CACGTG	847	6	+	Arabidopsis thaliana	abscisic acid responsive
TaMAPK54	ABRE	ACGTG	848	5	+	Arabidopsis thaliana	abscisic acid responsive
TaMAPK54	ABRE	GACACGTGGC	963	9	-	Triticum aestivum	abscisic acid responsive
TaMAPK54	ABRE	ACGTG	1154	5	+	Arabidopsis thaliana	abscisic acid responsive
TaMAPK54	ABRE	ACGTG	1294	5	+	Arabidopsis thaliana	abscisic acid responsive
TaMAPK54	RY-element	CATGCATG	236	8	+	Helianthus annuus	seed specific regulation
TaMAPK54	RY-element	CATGCATG	588	8	+	Helianthus annuus	seed specific regulation
TaMAPK54	TGACG-motif	TGACG	611	5	-	Hordeum vulgare	the MeJA responsive
TaMAPK54	TGACG-motif	TGACG	1124	5	-	Hordeum vulgare	the MeJA responsive
TaMAPK54	CGTCA-motif	CGTCA	611	5	+	Hordeum vulgare	the MeJA responsive
TaMAPK54	CGTCA-motif	CGTCA	1124	5	+	Hordeum vulgare	the MeJA responsive
TaMAPK54	GCN4_motif	TGAGTCA	514	7	-	Oryza sativa	endosperm expression
TaMAPK54	LTR	CCGAAA	1193	6	+	Hordeum vulgare	low temperature responsive
TaMAPK54	WUN-motif	AAATTTCCT	299	9	-	Brassica oleracea	wound responsive
TaMAPK6	GARE-motif	TCTGTTG	1314	7	-	Brassica oleracea	gibberellin responsive
TaMAPK6	O2-site	GATGACATGG	707	9	+	Zea mays	zein metabolism regulation
TaMAPK6	TGACG-motif	TGACG	456	5	-	Hordeum vulgare	the MeJA responsive
TaMAPK6	TGACG-motif	TGACG	653	5	+	Hordeum vulgare	the MeJA responsive
TaMAPK6	TGACG-motif	TGACG	736	5	-	Hordeum vulgare	the MeJA responsive
TaMAPK6	TGACG-motif	TGACG	1875	5	-	Hordeum vulgare	the MeJA responsive
TaMAPK6	ARE	AAACCA	1669	6	+	Zea mays	anaerobic induction
TaMAPK6	RY-element	CATGCATG	819	8	+	Helianthus annuus	seed specific regulation
TaMAPK6	MBS	CAACTG	199	6	+	Arabidopsis thaliana	drought inducibility
TaMAPK6	CGTCA-motif	CGTCA	456	5	+	Hordeum vulgare	the MeJA responsive
TaMAPK6	CGTCA-motif	CGTCA	653	5	-	Hordeum vulgare	the MeJA responsive
TaMAPK6	CGTCA-motif	CGTCA	736	5	+	Hordeum vulgare	the MeJA responsive
TaMAPK6	CGTCA-motif	CGTCA	1875	5	+	Hordeum vulgare	the MeJA responsive
TaMAPK6	TGA-element	AACGAC	1370	6	+	Brassica oleracea	auxin responsive
TaMAPK6	ABRE	TACGGTC	1373	7	-	Arabidopsis thaliana	abscisic acid responsive
TaMAPK6	GC-motif	CCCCCG	1361	6	+	Zea mays	anoxic specific inducibility
TaMAPK7	CAT-box	GCCACT	476	6	-	Arabidopsis thaliana	meristem expression
TaMAPK7	CAT-box	GCCACT	499	6	-	Arabidopsis thaliana	meristem expression
TaMAPK7	CAT-box	GCCACT	570	6	-	Arabidopsis thaliana	meristem expression
TaMAPK7	CAT-box	GCCACT	1094	6	+	Arabidopsis thaliana	meristem expression
TaMAPK7	AuxRR-core	GGTCCAT	748	7	+	Nicotiana tabacum	auxin responsive
TaMAPK7	LTR	CCGAAA	971	6	+	Hordeum vulgare	low temperature responsive
TaMAPK7	TGACG-motif	TGACG	1638	5	-	Hordeum vulgare	the MeJA responsive
TaMAPK7	CGTCA-motif	CGTCA	1638	5	+	Hordeum vulgare	the MeJA responsive
TaMAPK7	TGA-element	AACGAC	1068	6	+	Brassica oleracea	auxin responsive
TaMAPK7	TGA-element	AACGAC	1835	6	+	Brassica oleracea	auxin responsive
TaMAPK7	ABRE	ACGTG	195	5	+	Arabidopsis thaliana	abscisic acid responsive
TaMAPK7	ABRE	AACCCGG	1769	7	+	Arabidopsis thaliana	abscisic acid responsive
TaMAPK7	ABRE	ACGTG	1798	5	-	Arabidopsis thaliana	abscisic acid responsive
TaMAPK7	ARE	AAACCA	1350	6	+	Zea mays	anaerobic induction
TaMAPK7	ARE	AAACCA	1404	6	-	Zea mays	anaerobic induction
TaMAPK7	O2-site	GATGATGTGG	1632	9	-	Zea mays	zein metabolism regulation
TaMAPK7	GC-motif	CCCCCG	1228	6	+	Zea mays	anoxic specific inducibility
TaMAPK7	GC-motif	CCCCCG	1239	6	+	Zea mays	anoxic specific inducibility
TaMAPK8	TGACG-motif	TGACG	1359	5	-	Hordeum vulgare	the MeJA responsive
TaMAPK8	circadian	CAAAGATATC	522	9	+	Lycopersicon esculentum	circadian control
TaMAPK8	ARE	AAACCA	1289	6	+	Zea mays	anaerobic induction
TaMAPK8	ABRE	ACGTG	65	5	+	Arabidopsis thaliana	abscisic acid responsive
TaMAPK8	ABRE	ACGTG	107	5	-	Arabidopsis thaliana	abscisic acid responsive
TaMAPK8	ABRE	ACGTG	156	5	-	Arabidopsis thaliana	abscisic acid responsive
TaMAPK8	ABRE	ACGTG	172	5	-	Arabidopsis thaliana	abscisic acid responsive
TaMAPK8	ABRE	CACGTG	885	6	+	Arabidopsis thaliana	abscisic acid responsive
TaMAPK8	ABRE	ACGTG	886	5	+	Arabidopsis thaliana	abscisic acid responsive
TaMAPK8	ABRE	GCCGCGTGGC	1485	9	-	Oryza sativa	abscisic acid responsive
TaMAPK8	CGTCA-motif	CGTCA	1359	5	+	Hordeum vulgare	the MeJA responsive
TaMAPK8	LTR	CCGAAA	798	6	-	Hordeum vulgare	low temperature responsive
TaMAPK8	LTR	CCGAAA	1005	6	-	Hordeum vulgare	low temperature responsive
TaMAPK8	LTR	CCGAAA	1850	6	-	Hordeum vulgare	low temperature responsive
TaMAPK8	P-box	CCTTTTG	238	7	-	Oryza sativa	gibberellin responsive
TaMAPK8	P-box	CCTTTTG	1316	7	-	Oryza sativa	gibberellin responsive
TaMAPK8	P-box	TTCCAACAAACCCC	1468	13	+	Petroselinum crispum	gibberellin responsive
TaMAPK8	GC-motif	CCCCCG	1770	6	+	Zea mays	anoxic specific inducibility
TaMAPK8	GC-motif	CCCCCG	1956	6	-	Zea mays	anoxic specific inducibility
TaMAPK8	TC-rich repeats	GTTTTCTTAC	462	9	+	Nicotiana tabacum	defense and stress responsive
TaMAPKK1	LTR	CCGAAA	1978	6	-	Hordeum vulgare	low temperature responsive
TaMAPKK1	ABRE	GACACGTACGT	14	10	-	Oryza sativa	abscisic acid responsive
TaMAPKK1	ABRE	CACGTG	400	6	+	Arabidopsis thaliana	abscisic acid responsive
TaMAPKK1	ABRE	ACGTG	401	5	+	Arabidopsis thaliana	abscisic acid responsive
TaMAPKK1	ABRE	CGCACGTGTC	679	9	+	Hordeum vulgare	abscisic acid responsive
TaMAPKK1	ABRE	ACGTG	681	5	-	Arabidopsis thaliana	abscisic acid responsive
TaMAPKK1	ABRE	CGCACGTGTC	1037	9	-	Hordeum vulgare	abscisic acid responsive
TaMAPKK1	ABRE	CACGTG	1039	6	-	Arabidopsis thaliana	abscisic acid responsive
TaMAPKK1	ABRE	ACGTG	1040	5	+	Arabidopsis thaliana	abscisic acid responsive
TaMAPKK1	ABRE	ACGTG	1160	5	+	Arabidopsis thaliana	abscisic acid responsive
TaMAPKK1	ABRE	CACGTG	1486	6	-	Arabidopsis thaliana	abscisic acid responsive
TaMAPKK1	ABRE	ACGTG	1487	5	+	Arabidopsis thaliana	abscisic acid responsive
TaMAPKK1	TGA-element	AACGAC	959	6	+	Brassica oleracea	auxin responsive
TaMAPKK1	ARE	AAACCA	1024	6	-	Zea mays	anaerobic induction
TaMAPKK1	GC-motif	CCCCCG	1665	6	-	Zea mays	anoxic specific inducibility
TaMAPKK1	GC-motif	CCCCCG	1728	6	+	Zea mays	anoxic specific inducibility
TaMAPKK1	CGTCA-motif	CGTCA	228	5	+	Hordeum vulgare	the MeJA responsive
TaMAPKK1	CGTCA-motif	CGTCA	492	5	-	Hordeum vulgare	the MeJA responsive
TaMAPKK1	CGTCA-motif	CGTCA	1172	5	+	Hordeum vulgare	the MeJA responsive
TaMAPKK1	CGTCA-motif	CGTCA	1278	5	+	Hordeum vulgare	the MeJA responsive
TaMAPKK1	CGTCA-motif	CGTCA	1735	5	+	Hordeum vulgare	the MeJA responsive
TaMAPKK1	TGACG-motif	TGACG	228	5	-	Hordeum vulgare	the MeJA responsive
TaMAPKK1	TGACG-motif	TGACG	492	5	+	Hordeum vulgare	the MeJA responsive
TaMAPKK1	TGACG-motif	TGACG	1172	5	-	Hordeum vulgare	the MeJA responsive
TaMAPKK1	TGACG-motif	TGACG	1278	5	-	Hordeum vulgare	the MeJA responsive
TaMAPKK1	TGACG-motif	TGACG	1735	5	-	Hordeum vulgare	the MeJA responsive
TaMAPKK11	CAT-box	GCCACT	42	6	-	Arabidopsis thaliana	meristem expression
TaMAPKK11	O2-site	GATGACATGG	570	10	-	Zea mays	zein metabolism regulation
TaMAPKK11	TGACG-motif	TGACG	26	5	-	Hordeum vulgare	the MeJA responsive
TaMAPKK11	TGACG-motif	TGACG	423	5	-	Hordeum vulgare	the MeJA responsive
TaMAPKK11	TGACG-motif	TGACG	1271	5	+	Hordeum vulgare	the MeJA responsive
TaMAPKK11	TGACG-motif	TGACG	1274	5	-	Hordeum vulgare	the MeJA responsive
TaMAPKK11	TGACG-motif	TGACG	1325	5	+	Hordeum vulgare	the MeJA responsive
TaMAPKK11	TGACG-motif	TGACG	1827	5	-	Hordeum vulgare	the MeJA responsive
TaMAPKK11	GC-motif	CCCCCG	1901	6	+	Zea mays	anoxic specific inducibility
TaMAPKK11	ARE	AAACCA	1084	6	+	Zea mays	anaerobic induction
TaMAPKK11	ARE	AAACCA	1639	6	-	Zea mays	anaerobic induction
TaMAPKK11	TATC-box	TATCCCA	1473	7	+	Oryza sativa	gibberellin responsive
TaMAPKK11	TCA-element	TCAGAAGAGG	774	9	-	Brassica oleracea	salicylic acid responsive
TaMAPKK11	LTR	CCGAAA	1904	6	+	Hordeum vulgare	low temperature responsive
TaMAPKK11	CGTCA-motif	CGTCA	26	5	+	Hordeum vulgare	the MeJA responsive
TaMAPKK11	CGTCA-motif	CGTCA	423	5	+	Hordeum vulgare	the MeJA responsive
TaMAPKK11	CGTCA-motif	CGTCA	1271	5	-	Hordeum vulgare	the MeJA responsive
TaMAPKK11	CGTCA-motif	CGTCA	1274	5	+	Hordeum vulgare	the MeJA responsive
TaMAPKK11	CGTCA-motif	CGTCA	1325	5	-	Hordeum vulgare	the MeJA responsive
TaMAPKK11	CGTCA-motif	CGTCA	1827	5	+	Hordeum vulgare	the MeJA responsive
TaMAPKK12	ARE	AAACCA	77	6	-	Zea mays	anaerobic induction
TaMAPKK12	TGACG-motif	TGACG	194	5	+	Hordeum vulgare	the MeJA responsive
TaMAPKK12	TGACG-motif	TGACG	1186	5	-	Hordeum vulgare	the MeJA responsive
TaMAPKK12	TGACG-motif	TGACG	1234	5	-	Hordeum vulgare	the MeJA responsive
TaMAPKK12	TGACG-motif	TGACG	1548	5	+	Hordeum vulgare	the MeJA responsive
TaMAPKK12	GARE-motif	TCTGTTG	1344	7	-	Brassica oleracea	gibberellin responsive
TaMAPKK12	LTR	CCGAAA	1291	6	-	Hordeum vulgare	low temperature responsive
TaMAPKK12	CGTCA-motif	CGTCA	194	5	-	Hordeum vulgare	the MeJA responsive
TaMAPKK12	CGTCA-motif	CGTCA	1186	5	+	Hordeum vulgare	the MeJA responsive
TaMAPKK12	CGTCA-motif	CGTCA	1234	5	+	Hordeum vulgare	the MeJA responsive
TaMAPKK12	CGTCA-motif	CGTCA	1548	5	-	Hordeum vulgare	the MeJA responsive
TaMAPKK12	AuxRR-core	GGTCCAT	261	7	-	Nicotiana tabacum	auxin responsive
TaMAPKK12	AuxRR-core	GGTCCAT	819	7	-	Nicotiana tabacum	auxin responsive
TaMAPKK12	ABRE	ACGTG	292	5	+	Arabidopsis thaliana	abscisic acid responsive
TaMAPKK12	ABRE	ACGTG	316	5	+	Arabidopsis thaliana	abscisic acid responsive
TaMAPKK12	ABRE	ACGTG	641	5	+	Arabidopsis thaliana	abscisic acid responsive
TaMAPKK12	ABRE	ACGTG	1472	5	-	Arabidopsis thaliana	abscisic acid responsive
TaMAPKK12	ABRE	ACGTG	1484	5	-	Arabidopsis thaliana	abscisic acid responsive
TaMAPKK12	ABRE	ACGTG	1626	5	-	Arabidopsis thaliana	abscisic acid responsive
TaMAPKK12	ABRE	ACGTG	1905	5	-	Arabidopsis thaliana	abscisic acid responsive
TaMAPKK13	MBS	CAACTG	1643	6	-	Arabidopsis thaliana	drought inducibility
TaMAPKK13	MBS	CAACTG	1804	6	+	Arabidopsis thaliana	drought inducibility
TaMAPKK13	ARE	AAACCA	846	6	+	Zea mays	anaerobic induction
TaMAPKK13	ARE	AAACCA	873	6	+	Zea mays	anaerobic induction
TaMAPKK13	ARE	AAACCA	1179	6	-	Zea mays	anaerobic induction
TaMAPKK13	TGACG-motif	TGACG	138	5	-	Hordeum vulgare	the MeJA responsive
TaMAPKK13	TGACG-motif	TGACG	1037	5	-	Hordeum vulgare	the MeJA responsive
TaMAPKK13	LTR	CCGAAA	767	6	+	Hordeum vulgare	low temperature responsive
TaMAPKK13	LTR	CCGAAA	900	6	-	Hordeum vulgare	low temperature responsive
TaMAPKK13	ABRE	AACCCGG	145	7	-	Arabidopsis thaliana	abscisic acid responsive
TaMAPKK13	ABRE	CACGTG	877	6	+	Arabidopsis thaliana	abscisic acid responsive
TaMAPKK13	ABRE	ACGTG	878	5	+	Arabidopsis thaliana	abscisic acid responsive
TaMAPKK13	ABRE	GCCGCGTGGC	1470	9	-	Oryza sativa	abscisic acid responsive
TaMAPKK13	GC-motif	CCCCCG	1400	6	+	Zea mays	anoxic specific inducibility
TaMAPKK13	GC-motif	CCCCCG	1437	6	+	Zea mays	anoxic specific inducibility
TaMAPKK13	GARE-motif	TCTGTTG	1709	7	+	Brassica oleracea	gibberellin responsive
TaMAPKK13	circadian	CAAAGATATC	1248	10	-	Lycopersicon esculentum	circadian control
TaMAPKK13	CAT-box	GCCACT	1374	6	-	Arabidopsis thaliana	meristem expression
TaMAPKK13	O2-site	GATGACATGG	1634	9	-	Zea mays	zein metabolism regulation
TaMAPKK13	TC-rich repeats	ATTCTCTAAC	1675	10	-	Nicotiana tabacum	defense and stress responsive
TaMAPKK13	CGTCA-motif	CGTCA	138	5	+	Hordeum vulgare	the MeJA responsive
TaMAPKK13	CGTCA-motif	CGTCA	1037	5	+	Hordeum vulgare	the MeJA responsive
TaMAPKK14	TCA-element	TCAGAAGAGG	271	9	+	Brassica oleracea	salicylic acid responsive
TaMAPKK14	TCA-element	CCATCTTTTT	552	9	+	Nicotiana tabacum	salicylic acid responsive
TaMAPKK14	LTR	CCGAAA	118	6	+	Hordeum vulgare	low temperature responsive
TaMAPKK14	CGTCA-motif	CGTCA	1349	5	-	Hordeum vulgare	the MeJA responsive
TaMAPKK14	ABRE	ACGTG	196	5	-	Arabidopsis thaliana	abscisic acid responsive
TaMAPKK14	ARE	AAACCA	181	6	+	Zea mays	anaerobic induction
TaMAPKK14	ARE	AAACCA	1452	6	+	Zea mays	anaerobic induction
TaMAPKK14	TGACG-motif	TGACG	1349	5	+	Hordeum vulgare	the MeJA responsive
TaMAPKK14	O2-site	GATGATGTGG	99	9	+	Zea mays	zein metabolism regulation
TaMAPKK14	O2-site	GATGATGTGG	698	9	-	Zea mays	zein metabolism regulation
TaMAPKK15	ABRE	ACGTG	170	5	-	Arabidopsis thaliana	abscisic acid responsive
TaMAPKK15	LTR	CCGAAA	92	6	+	Hordeum vulgare	low temperature responsive
TaMAPKK15	CGTCA-motif	CGTCA	1342	5	-	Hordeum vulgare	the MeJA responsive
TaMAPKK15	TCA-element	TCAGAAGAGG	245	9	+	Brassica oleracea	salicylic acid responsive
TaMAPKK15	TCA-element	CCATCTTTTT	539	9	+	Nicotiana tabacum	salicylic acid responsive
TaMAPKK15	GC-motif	CCCCCG	1679	6	-	Zea mays	anoxic specific inducibility
TaMAPKK15	ARE	AAACCA	155	6	+	Zea mays	anaerobic induction
TaMAPKK15	ARE	AAACCA	1443	6	+	Zea mays	anaerobic induction
TaMAPKK15	MBS	CAACTG	1186	6	-	Arabidopsis thaliana	drought inducibility
TaMAPKK15	O2-site	GATGATGTGG	685	9	-	Zea mays	zein metabolism regulation
TaMAPKK15	TGACG-motif	TGACG	1342	5	+	Hordeum vulgare	the MeJA responsive
TaMAPKK16	GC-motif	CCCCCG	1899	6	+	Zea mays	anoxic specific inducibility
TaMAPKK16	ARE	AAACCA	1401	6	-	Zea mays	anaerobic induction
TaMAPKK16	TGACG-motif	TGACG	839	5	-	Hordeum vulgare	the MeJA responsive
TaMAPKK16	TGACG-motif	TGACG	1835	5	-	Hordeum vulgare	the MeJA responsive
TaMAPKK16	O2-site	GATGACATGG	1022	9	-	Zea mays	zein metabolism regulation
TaMAPKK16	P-box	CCTTTTG	65	7	+	Oryza sativa	gibberellin responsive
TaMAPKK16	P-box	CCTTTTG	459	7	+	Oryza sativa	gibberellin responsive
TaMAPKK16	CAT-box	GCCACT	1149	6	+	Arabidopsis thaliana	meristem expression
TaMAPKK16	ABRE	AACCCGG	1477	7	-	Arabidopsis thaliana	abscisic acid responsive
TaMAPKK16	CGTCA-motif	CGTCA	839	5	+	Hordeum vulgare	the MeJA responsive
TaMAPKK16	CGTCA-motif	CGTCA	1835	5	+	Hordeum vulgare	the MeJA responsive
TaMAPKK16	LTR	CCGAAA	123	6	+	Hordeum vulgare	low temperature responsive
TaMAPKK16	LTR	CCGAAA	690	6	+	Hordeum vulgare	low temperature responsive
TaMAPKK16	LTR	CCGAAA	888	6	+	Hordeum vulgare	low temperature responsive
TaMAPKK16	LTR	CCGAAA	1135	6	+	Hordeum vulgare	low temperature responsive
TaMAPKK16	LTR	CCGAAA	1902	6	+	Hordeum vulgare	low temperature responsive
TaMAPKK16	TATC-box	TATCCCA	1539	7	+	Oryza sativa	gibberellin responsive
TaMAPKK16	circadian	CAAAGATATC	1592	9	+	Lycopersicon esculentum	circadian control
TaMAPKK17	circadian	CAAAGATATC	1814	9	-	Lycopersicon esculentum	circadian control
TaMAPKK17	TGA-element	AACGAC	1405	6	+	Brassica oleracea	auxin responsive
TaMAPKK17	AuxRR-core	GGTCCAT	168	7	-	Nicotiana tabacum	auxin responsive
TaMAPKK17	CGTCA-motif	CGTCA	101	5	-	Hordeum vulgare	the MeJA responsive
TaMAPKK17	CGTCA-motif	CGTCA	1463	5	-	Hordeum vulgare	the MeJA responsive
TaMAPKK17	LTR	CCGAAA	1289	6	-	Hordeum vulgare	low temperature responsive
TaMAPKK17	ABRE	ACGTG	199	5	+	Arabidopsis thaliana	abscisic acid responsive
TaMAPKK17	ABRE	ACGTG	223	5	+	Arabidopsis thaliana	abscisic acid responsive
TaMAPKK17	ABRE	GCAACGTGTC	1469	9	-	Hordeum vulgare	abscisic acid responsive
TaMAPKK17	ABRE	ACGTG	1471	5	-	Arabidopsis thaliana	abscisic acid responsive
TaMAPKK17	P-box	CCTTTTG	563	7	+	Oryza sativa	gibberellin responsive
TaMAPKK17	P-box	CCTTTTG	1333	7	+	Oryza sativa	gibberellin responsive
TaMAPKK17	TGACG-motif	TGACG	101	5	+	Hordeum vulgare	the MeJA responsive
TaMAPKK17	TGACG-motif	TGACG	1463	5	+	Hordeum vulgare	the MeJA responsive
TaMAPKK17	TC-rich repeats	GTTTTCTTAC	1157	9	+	Nicotiana tabacum	defense and stress responsive
TaMAPKK17	GARE-motif	TCTGTTG	1343	7	-	Brassica oleracea	gibberellin responsive
TaMAPKK17	ARE	AAACCA	551	6	-	Zea mays	anaerobic induction
TaMAPKK17	ARE	AAACCA	926	6	-	Zea mays	anaerobic induction
TaMAPKK17	ARE	AAACCA	1001	6	-	Zea mays	anaerobic induction
TaMAPKK17	ARE	AAACCA	1083	6	-	Zea mays	anaerobic induction
TaMAPKK17	ARE	AAACCA	1118	6	-	Zea mays	anaerobic induction
TaMAPKK17	ARE	AAACCA	1179	6	-	Zea mays	anaerobic induction
TaMAPKK18	TGACG-motif	TGACG	674	5	-	Hordeum vulgare	the MeJA responsive
TaMAPKK18	TGACG-motif	TGACG	923	5	-	Hordeum vulgare	the MeJA responsive
TaMAPKK18	TGACG-motif	TGACG	1090	5	+	Hordeum vulgare	the MeJA responsive
TaMAPKK18	TGACG-motif	TGACG	1378	5	-	Hordeum vulgare	the MeJA responsive
TaMAPKK18	TGACG-motif	TGACG	1603	5	+	Hordeum vulgare	the MeJA responsive
TaMAPKK18	CGTCA-motif	CGTCA	674	5	+	Hordeum vulgare	the MeJA responsive
TaMAPKK18	CGTCA-motif	CGTCA	923	5	+	Hordeum vulgare	the MeJA responsive
TaMAPKK18	CGTCA-motif	CGTCA	1090	5	-	Hordeum vulgare	the MeJA responsive
TaMAPKK18	CGTCA-motif	CGTCA	1378	5	+	Hordeum vulgare	the MeJA responsive
TaMAPKK18	CGTCA-motif	CGTCA	1603	5	-	Hordeum vulgare	the MeJA responsive
TaMAPKK18	LTR	CCGAAA	1703	6	-	Hordeum vulgare	low temperature responsive
TaMAPKK18	LTR	CCGAAA	1755	6	-	Hordeum vulgare	low temperature responsive
TaMAPKK18	CAT-box	GCCACT	297	6	-	Arabidopsis thaliana	meristem expression
TaMAPKK18	ARE	AAACCA	528	6	+	Zea mays	anaerobic induction
TaMAPKK18	TCA-element	CCATCTTTTT	212	9	+	Nicotiana tabacum	salicylic acid responsive
TaMAPKK18	P-box	CCTTTTG	216	7	+	Oryza sativa	gibberellin responsive
TaMAPKK18	ABRE	ACGTG	1254	5	+	Arabidopsis thaliana	abscisic acid responsive
TaMAPKK18	ABRE	CGCACGTGTC	1406	9	+	Hordeum vulgare	abscisic acid responsive
TaMAPKK18	ABRE	AACCCGG	1673	7	-	Arabidopsis thaliana	abscisic acid responsive
TaMAPKK18	GC-motif	CCCCCG	700	6	+	Zea mays	anoxic specific inducibility
TaMAPKK18	GC-motif	CCCCCG	737	6	+	Zea mays	anoxic specific inducibility
TaMAPKK18	GC-motif	CCCCCG	767	6	-	Zea mays	anoxic specific inducibility
TaMAPKK18	GC-motif	CCCCCG	1133	6	+	Zea mays	anoxic specific inducibility
TaMAPKK18	GC-motif	CCCCCG	1652	6	+	Zea mays	anoxic specific inducibility
TaMAPKK18	TGA-element	AACGAC	27	6	-	Brassica oleracea	auxin responsive
TaMAPKK18	TGA-element	AACGAC	1333	6	+	Brassica oleracea	auxin responsive
TaMAPKK2	TGA-element	AACGAC	1942	6	-	Brassica oleracea	auxin responsive
TaMAPKK2	ABRE	ACGTG	153	5	-	Arabidopsis thaliana	abscisic acid responsive
TaMAPKK2	ABRE	GACACGTGGC	618	9	-	Triticum aestivum	abscisic acid responsive
TaMAPKK2	ABRE	CACGTG	620	6	+	Arabidopsis thaliana	abscisic acid responsive
TaMAPKK2	ABRE	ACGTG	621	5	+	Arabidopsis thaliana	abscisic acid responsive
TaMAPKK2	ABRE	ACGTG	665	5	-	Arabidopsis thaliana	abscisic acid responsive
TaMAPKK2	ABRE	CACGTG	927	6	+	Arabidopsis thaliana	abscisic acid responsive
TaMAPKK2	ABRE	ACGTG	928	5	+	Arabidopsis thaliana	abscisic acid responsive
TaMAPKK2	ABRE	ACGTG	982	5	+	Arabidopsis thaliana	abscisic acid responsive
TaMAPKK2	ABRE	CACGTG	993	6	+	Arabidopsis thaliana	abscisic acid responsive
TaMAPKK2	ABRE	ACGTG	994	5	+	Arabidopsis thaliana	abscisic acid responsive
TaMAPKK2	ABRE	CACGTG	1021	6	-	Arabidopsis thaliana	abscisic acid responsive
TaMAPKK2	ABRE	ACGTG	1022	5	+	Arabidopsis thaliana	abscisic acid responsive
TaMAPKK2	MBS	CAACTG	675	6	+	Arabidopsis thaliana	drought inducibility
TaMAPKK2	MBS	CAACTG	743	6	+	Arabidopsis thaliana	drought inducibility
TaMAPKK2	MBS	CAACTG	749	6	-	Arabidopsis thaliana	drought inducibility
TaMAPKK2	MBS	CAACTG	1710	6	+	Arabidopsis thaliana	drought inducibility
TaMAPKK2	circadian	CAAAGATATC	1905	9	-	Lycopersicon esculentum	circadian control
TaMAPKK2	ARE	AAACCA	842	6	-	Zea mays	anaerobic induction
TaMAPKK2	ARE	AAACCA	1600	6	+	Zea mays	anaerobic induction
TaMAPKK2	LTR	CCGAAA	334	6	+	Hordeum vulgare	low temperature responsive
TaMAPKK2	TGACG-motif	TGACG	155	5	-	Hordeum vulgare	the MeJA responsive
TaMAPKK2	TGACG-motif	TGACG	444	5	+	Hordeum vulgare	the MeJA responsive
TaMAPKK2	TC-rich repeats	GTTTTCTTAC	1661	9	-	Nicotiana tabacum	defense and stress responsive
TaMAPKK2	CGTCA-motif	CGTCA	155	5	+	Hordeum vulgare	the MeJA responsive
TaMAPKK2	CGTCA-motif	CGTCA	444	5	-	Hordeum vulgare	the MeJA responsive
TaMAPKK3	P-box	CCTTTTG	1640	7	+	Oryza sativa	gibberellin responsive
TaMAPKK3	TCA-element	CCATCTTTTT	1476	9	+	Nicotiana tabacum	salicylic acid responsive
TaMAPKK3	TCA-element	CCATCTTTTT	1636	9	+	Nicotiana tabacum	salicylic acid responsive
TaMAPKK3	GARE-motif	TCTGTTG	73	7	+	Brassica oleracea	gibberellin responsive
TaMAPKK3	MBS	CAACTG	221	6	+	Arabidopsis thaliana	drought inducibility
TaMAPKK3	ABRE	ACGTG	339	5	-	Arabidopsis thaliana	abscisic acid responsive
TaMAPKK3	ABRE	GCCGCGTGGC	1088	9	-	Oryza sativa	abscisic acid responsive
TaMAPKK3	TGA-element	AACGAC	581	6	+	Brassica oleracea	auxin responsive
TaMAPKK3	GC-motif	CCCCCG	635	6	+	Zea mays	anoxic specific inducibility
TaMAPKK3	GC-motif	CCCCCG	1270	6	+	Zea mays	anoxic specific inducibility
TaMAPKK3	CGTCA-motif	CGTCA	822	5	-	Hordeum vulgare	the MeJA responsive
TaMAPKK3	CGTCA-motif	CGTCA	853	5	+	Hordeum vulgare	the MeJA responsive
TaMAPKK3	TGACG-motif	TGACG	822	5	+	Hordeum vulgare	the MeJA responsive
TaMAPKK3	TGACG-motif	TGACG	853	5	-	Hordeum vulgare	the MeJA responsive
TaMAPKK3	O2-site	GATGACATGG	744	9	-	Zea mays	zein metabolism regulation
TaMAPKK3	O2-site	GATGA(C/T)(A/G)TG(A/G)	1456	8.5	-	Zea mays	zein metabolism regulation
TaMAPKK3	O2-site	GATGACATGG	1508	9	+	Zea mays	zein metabolism regulation
TaMAPKK3	CAT-box	GCCACT	162	6	+	Arabidopsis thaliana	meristem expression
TaMAPKK3	CAT-box	GCCACT	351	6	+	Arabidopsis thaliana	meristem expression
TaMAPKK3	CAT-box	GCCACT	1721	6	-	Arabidopsis thaliana	meristem expression
TaMAPKK4	CGTCA-motif	CGTCA	104	5	-	Hordeum vulgare	the MeJA responsive
TaMAPKK4	CGTCA-motif	CGTCA	132	5	+	Hordeum vulgare	the MeJA responsive
TaMAPKK4	CGTCA-motif	CGTCA	228	5	+	Hordeum vulgare	the MeJA responsive
TaMAPKK4	CGTCA-motif	CGTCA	399	5	-	Hordeum vulgare	the MeJA responsive
TaMAPKK4	CGTCA-motif	CGTCA	471	5	+	Hordeum vulgare	the MeJA responsive
TaMAPKK4	CGTCA-motif	CGTCA	486	5	+	Hordeum vulgare	the MeJA responsive
TaMAPKK4	CGTCA-motif	CGTCA	1678	5	-	Hordeum vulgare	the MeJA responsive
TaMAPKK4	ABRE	GCCGCGTGGC	187	9	+	Oryza sativa	abscisic acid responsive
TaMAPKK4	ABRE	AACCCGG	275	7	-	Arabidopsis thaliana	abscisic acid responsive
TaMAPKK4	ABRE	ACGTG	527	5	+	Arabidopsis thaliana	abscisic acid responsive
TaMAPKK4	ABRE	GCAACGTGTC	555	9	-	Hordeum vulgare	abscisic acid responsive
TaMAPKK4	ABRE	ACGTG	1154	5	+	Arabidopsis thaliana	abscisic acid responsive
TaMAPKK4	TCA-element	CCATCTTTTT	1605	9	+	Nicotiana tabacum	salicylic acid responsive
TaMAPKK4	GC-motif	CCCCCG	1641	6	+	Zea mays	anoxic specific inducibility
TaMAPKK4	ARE	AAACCA	1233	6	-	Zea mays	anaerobic induction
TaMAPKK4	TGACG-motif	TGACG	104	5	+	Hordeum vulgare	the MeJA responsive
TaMAPKK4	TGACG-motif	TGACG	132	5	-	Hordeum vulgare	the MeJA responsive
TaMAPKK4	TGACG-motif	TGACG	228	5	-	Hordeum vulgare	the MeJA responsive
TaMAPKK4	TGACG-motif	TGACG	399	5	+	Hordeum vulgare	the MeJA responsive
TaMAPKK4	TGACG-motif	TGACG	471	5	-	Hordeum vulgare	the MeJA responsive
TaMAPKK4	TGACG-motif	TGACG	486	5	-	Hordeum vulgare	the MeJA responsive
TaMAPKK4	TGACG-motif	TGACG	1678	5	+	Hordeum vulgare	the MeJA responsive
TaMAPKK4	O2-site	GTTGACGTGA	985	9	+	Zea mays	zein metabolism regulation
TaMAPKK4	GARE-motif	TCTGTTG	1171	7	+	Brassica oleracea	gibberellin responsive
TaMAPKK5	TCA-element	CCATCTTTTT	551	9	+	Nicotiana tabacum	salicylic acid responsive
TaMAPKK5	ABRE	ACGTG	675	5	-	Arabidopsis thaliana	abscisic acid responsive
TaMAPKK5	CGTCA-motif	CGTCA	677	5	+	Hordeum vulgare	the MeJA responsive
TaMAPKK5	CGTCA-motif	CGTCA	1326	5	-	Hordeum vulgare	the MeJA responsive
TaMAPKK5	CAT-box	GCCACT	1852	6	+	Arabidopsis thaliana	meristem expression
TaMAPKK5	MBS	CAACTG	945	6	+	Arabidopsis thaliana	drought inducibility
TaMAPKK5	TGACG-motif	TGACG	677	5	-	Hordeum vulgare	the MeJA responsive
TaMAPKK5	TGACG-motif	TGACG	1326	5	+	Hordeum vulgare	the MeJA responsive
TaMAPKK6	TGA-box	TGACGTAA	1186	8	-	Glycine max	auxin responsive
TaMAPKK6	ABRE	TACGGTC	958	7	-	Arabidopsis thaliana	abscisic acid responsive
TaMAPKK6	ABRE	CGCACGTGTC	971	9	+	Hordeum vulgare	abscisic acid responsive
TaMAPKK6	ABRE	ACGTG	1550	5	-	Arabidopsis thaliana	abscisic acid responsive
TaMAPKK6	ABRE	ACGTG	1695	5	-	Arabidopsis thaliana	abscisic acid responsive
TaMAPKK6	ABRE	GACACGTACGT	1696	10	-	Oryza sativa	abscisic acid responsive
TaMAPKK6	ABRE	ACGTG	1700	5	+	Arabidopsis thaliana	abscisic acid responsive
TaMAPKK6	ABRE	GACACGTGGC	1704	9	+	Triticum aestivum	abscisic acid responsive
TaMAPKK6	ABRE	ACGTG	1868	5	-	Arabidopsis thaliana	abscisic acid responsive
TaMAPKK6	CGTCA-motif	CGTCA	355	5	-	Hordeum vulgare	the MeJA responsive
TaMAPKK6	CGTCA-motif	CGTCA	784	5	-	Hordeum vulgare	the MeJA responsive
TaMAPKK6	CGTCA-motif	CGTCA	799	5	-	Hordeum vulgare	the MeJA responsive
TaMAPKK6	CGTCA-motif	CGTCA	1127	5	-	Hordeum vulgare	the MeJA responsive
TaMAPKK6	CGTCA-motif	CGTCA	1189	5	+	Hordeum vulgare	the MeJA responsive
TaMAPKK6	CGTCA-motif	CGTCA	1552	5	+	Hordeum vulgare	the MeJA responsive
TaMAPKK6	CGTCA-motif	CGTCA	1962	5	-	Hordeum vulgare	the MeJA responsive
TaMAPKK6	LTR	CCGAAA	1438	6	-	Hordeum vulgare	low temperature responsive
TaMAPKK6	TGA-element	AACGAC	955	6	+	Brassica oleracea	auxin responsive
TaMAPKK6	CAT-box	GCCACT	475	6	-	Arabidopsis thaliana	meristem expression
TaMAPKK6	GARE-motif	TCTGTTG	175	7	+	Brassica oleracea	gibberellin responsive
TaMAPKK6	MBS	CAACTG	1555	6	-	Arabidopsis thaliana	drought inducibility
TaMAPKK6	O2-site	GATGATGTGG	1199	9	-	Zea mays	zein metabolism regulation
TaMAPKK6	TGACG-motif	TGACG	355	5	+	Hordeum vulgare	the MeJA responsive
TaMAPKK6	TGACG-motif	TGACG	784	5	+	Hordeum vulgare	the MeJA responsive
TaMAPKK6	TGACG-motif	TGACG	799	5	+	Hordeum vulgare	the MeJA responsive
TaMAPKK6	TGACG-motif	TGACG	1127	5	+	Hordeum vulgare	the MeJA responsive
TaMAPKK6	TGACG-motif	TGACG	1189	5	-	Hordeum vulgare	the MeJA responsive
TaMAPKK6	TGACG-motif	TGACG	1552	5	-	Hordeum vulgare	the MeJA responsive
TaMAPKK6	TGACG-motif	TGACG	1962	5	+	Hordeum vulgare	the MeJA responsive
TaMAPKK7	MBS	CAACTG	53	6	-	Arabidopsis thaliana	drought inducibility
TaMAPKK7	MBSI	TTTTTACGGTTA	825	11	+	Petunia hybrida	flavonoid biosynthetic genes regulation
TaMAPKK7	ABRE	AACCCGG	725	7	-	Arabidopsis thaliana	abscisic acid responsive
TaMAPKK7	ABRE	CACGTG	1104	6	-	Arabidopsis thaliana	abscisic acid responsive
TaMAPKK7	ABRE	ACGTG	1105	5	+	Arabidopsis thaliana	abscisic acid responsive
TaMAPKK7	ABRE	GCAACGTGTC	1434	9	-	Hordeum vulgare	abscisic acid responsive
TaMAPKK7	ABRE	ACGTG	1436	5	-	Arabidopsis thaliana	abscisic acid responsive
TaMAPKK7	ABRE	ACGTG	1449	5	-	Arabidopsis thaliana	abscisic acid responsive
TaMAPKK7	ABRE	ACGTG	1532	5	-	Arabidopsis thaliana	abscisic acid responsive
TaMAPKK7	ABRE	ACGTG	1886	5	-	Arabidopsis thaliana	abscisic acid responsive
TaMAPKK7	AuxRR-core	GGTCCAT	370	7	-	Nicotiana tabacum	auxin responsive
TaMAPKK7	TCA-element	CCATCTTTTT	1165	9	+	Nicotiana tabacum	salicylic acid responsive
TaMAPKK7	TGACG-motif	TGACG	828	5	+	Hordeum vulgare	the MeJA responsive
TaMAPKK7	TGACG-motif	TGACG	1995	5	+	Hordeum vulgare	the MeJA responsive
TaMAPKK7	GC-motif	CCCCCG	704	6	-	Zea mays	anoxic specific inducibility
TaMAPKK7	ARE	AAACCA	319	6	+	Zea mays	anaerobic induction
TaMAPKK7	CAT-box	GCCACT	1190	6	-	Arabidopsis thaliana	meristem expression
TaMAPKK7	CAT-box	GCCACT	1550	6	+	Arabidopsis thaliana	meristem expression
TaMAPKK7	LTR	CCGAAA	1250	6	-	Hordeum vulgare	low temperature responsive
TaMAPKK7	CGTCA-motif	CGTCA	828	5	-	Hordeum vulgare	the MeJA responsive
TaMAPKK7	CGTCA-motif	CGTCA	1995	5	-	Hordeum vulgare	the MeJA responsive
TaMAPKK8	motif I	gGTACGTGGCG	1053	10	-	Oryza sativa	root specific
TaMAPKK8	CAT-box	GCCACT	543	6	+	Arabidopsis thaliana	meristem expression
TaMAPKK8	GC-motif	CCCCCG	493	6	+	Zea mays	anoxic specific inducibility
TaMAPKK8	GC-motif	CCCCCG	497	6	-	Zea mays	anoxic specific inducibility
TaMAPKK8	GC-motif	CCCCCG	963	6	+	Zea mays	anoxic specific inducibility
TaMAPKK8	TGACG-motif	TGACG	55	5	+	Hordeum vulgare	the MeJA responsive
TaMAPKK8	TGACG-motif	TGACG	549	5	-	Hordeum vulgare	the MeJA responsive
TaMAPKK8	TGACG-motif	TGACG	1476	5	+	Hordeum vulgare	the MeJA responsive
TaMAPKK8	TGACG-motif	TGACG	1835	5	-	Hordeum vulgare	the MeJA responsive
TaMAPKK8	O2-site	GATGACATGG	79	9	+	Zea mays	zein metabolism regulation
TaMAPKK8	O2-site	GATGACATGG	1030	9	+	Zea mays	zein metabolism regulation
TaMAPKK8	ABRE	ACGTG	57	5	+	Arabidopsis thaliana	abscisic acid responsive
TaMAPKK8	ABRE	ACGTG	435	5	-	Arabidopsis thaliana	abscisic acid responsive
TaMAPKK8	ABRE	TACGGTC	463	7	+	Arabidopsis thaliana	abscisic acid responsive
TaMAPKK8	CGTCA-motif	CGTCA	55	5	-	Hordeum vulgare	the MeJA responsive
TaMAPKK8	CGTCA-motif	CGTCA	549	5	+	Hordeum vulgare	the MeJA responsive
TaMAPKK8	CGTCA-motif	CGTCA	1476	5	-	Hordeum vulgare	the MeJA responsive
TaMAPKK8	CGTCA-motif	CGTCA	1835	5	+	Hordeum vulgare	the MeJA responsive
TaMAPKK8	TGA-element	AACGAC	944	6	+	Brassica oleracea	auxin responsive
TaMAPKK9	ABRE	ACGTG	832	5	-	Arabidopsis thaliana	abscisic acid responsive
TaMAPKK9	ABRE	ACGTG	873	5	+	Arabidopsis thaliana	abscisic acid responsive
TaMAPKK9	ABRE	CACGTG	899	6	+	Arabidopsis thaliana	abscisic acid responsive
TaMAPKK9	ABRE	ACGTG	900	5	+	Arabidopsis thaliana	abscisic acid responsive
TaMAPKK9	ABRE	ACGTG	1864	5	-	Arabidopsis thaliana	abscisic acid responsive
TaMAPKK9	ABRE	ACGTG	1977	5	-	Arabidopsis thaliana	abscisic acid responsive
TaMAPKK9	ARE	AAACCA	496	6	+	Zea mays	anaerobic induction
TaMAPKK9	TGACG-motif	TGACG	1534	5	-	Hordeum vulgare	the MeJA responsive
TaMAPKK9	TCA-element	CCATCTTTTT	797	9	-	Nicotiana tabacum	salicylic acid responsive
TaMAPKK9	TCA-element	CCATCTTTTT	984	9	+	Nicotiana tabacum	salicylic acid responsive
TaMAPKK9	O2-site	GATGATGTGG	1129	9	-	Zea mays	zein metabolism regulation
TaMAPKK9	GCN4_motif	TGAGTCA	1	7	-	Oryza sativa	endosperm expression
TaMAPKK9	MBS	CAACTG	79	6	-	Arabidopsis thaliana	drought inducibility
TaMAPKK9	MBS	CAACTG	171	6	-	Arabidopsis thaliana	drought inducibility
TaMAPKK9	MBS	CAACTG	201	6	+	Arabidopsis thaliana	drought inducibility
TaMAPKK9	MBS	CAACTG	250	6	-	Arabidopsis thaliana	drought inducibility
TaMAPKK9	MBS	CAACTG	280	6	+	Arabidopsis thaliana	drought inducibility
TaMAPKK9	MBS	CAACTG	359	6	+	Arabidopsis thaliana	drought inducibility
TaMAPKK9	MBS	CAACTG	416	6	-	Arabidopsis thaliana	drought inducibility
TaMAPKK9	MBS	CAACTG	436	6	+	Arabidopsis thaliana	drought inducibility
TaMAPKK9	MBS	CAACTG	565	6	+	Arabidopsis thaliana	drought inducibility
TaMAPKK9	MBS	CAACTG	610	6	+	Arabidopsis thaliana	drought inducibility
TaMAPKK9	MBS	CAACTG	632	6	+	Arabidopsis thaliana	drought inducibility
TaMAPKK9	MBS	CAACTG	674	6	+	Arabidopsis thaliana	drought inducibility
TaMAPKK9	MBS	CAACTG	1285	6	-	Arabidopsis thaliana	drought inducibility
TaMAPKK9	CGTCA-motif	CGTCA	1534	5	+	Hordeum vulgare	the MeJA responsive
TaMAPKKK1	TCA-element	CCATCTTTTT	1024	9	+	Nicotiana tabacum	salicylic acid responsive
TaMAPKKK1	TCA-element	TCAGAAGAGG	1902	9	-	Brassica oleracea	salicylic acid responsive
TaMAPKKK1	ARE	AAACCA	143	6	+	Zea mays	anaerobic induction
TaMAPKKK1	ARE	AAACCA	976	6	+	Zea mays	anaerobic induction
TaMAPKKK1	ARE	AAACCA	1727	6	-	Zea mays	anaerobic induction
TaMAPKKK1	ARE	AAACCA	1818	6	-	Zea mays	anaerobic induction
TaMAPKKK1	LTR	CCGAAA	714	6	+	Hordeum vulgare	low temperature responsive
TaMAPKKK1	CAT-box	GCCACT	859	6	-	Arabidopsis thaliana	meristem expression
TaMAPKKK1	P-box	CCTTTTG	318	7	+	Oryza sativa	gibberellin responsive
TaMAPKKK1	P-box	CCTTTTG	1669	7	+	Oryza sativa	gibberellin responsive
TaMAPKKK1	ABRE	ACGTG	1582	5	-	Arabidopsis thaliana	abscisic acid responsive
TaMAPKKK1	GC-motif	CCCCCG	1103	6	+	Zea mays	anoxic specific inducibility
TaMAPKKK1	GC-motif	CCCCCG	1587	6	-	Zea mays	anoxic specific inducibility
TaMAPKKK1	MBS	CAACTG	947	6	-	Arabidopsis thaliana	drought inducibility
TaMAPKKK10	TC-rich repeats	ATTCTCTAAC	1619	9	-	Nicotiana tabacum	defense and stress responsive
TaMAPKKK10	TGACG-motif	TGACG	1155	5	-	Hordeum vulgare	the MeJA responsive
TaMAPKKK10	TGACG-motif	TGACG	1400	5	+	Hordeum vulgare	the MeJA responsive
TaMAPKKK10	TGACG-motif	TGACG	1661	5	+	Hordeum vulgare	the MeJA responsive
TaMAPKKK10	O2-site	GTTGACGTGA	1398	9	+	Zea mays	zein metabolism regulation
TaMAPKKK10	GARE-motif	TCTGTTG	408	7	-	Brassica oleracea	gibberellin responsive
TaMAPKKK10	MBS	CAACTG	429	6	+	Arabidopsis thaliana	drought inducibility
TaMAPKKK10	MBS	CAACTG	508	6	+	Arabidopsis thaliana	drought inducibility
TaMAPKKK10	MBS	CAACTG	935	6	-	Arabidopsis thaliana	drought inducibility
TaMAPKKK10	ARE	AAACCA	1632	6	+	Zea mays	anaerobic induction
TaMAPKKK10	ARE	AAACCA	1772	6	+	Zea mays	anaerobic induction
TaMAPKKK10	GC-motif	CCCCCG	1439	6	+	Zea mays	anoxic specific inducibility
TaMAPKKK10	GC-motif	CCCCCG	1731	6	-	Zea mays	anoxic specific inducibility
TaMAPKKK10	GC-motif	CCCCCG	1931	6	+	Zea mays	anoxic specific inducibility
TaMAPKKK10	GC-motif	CCCCCG	1983	6	+	Zea mays	anoxic specific inducibility
TaMAPKKK10	CAT-box	GCCACT	1316	6	+	Arabidopsis thaliana	meristem expression
TaMAPKKK10	P-box	CCTTTTG	68	7	-	Oryza sativa	gibberellin responsive
TaMAPKKK10	CGTCA-motif	CGTCA	1155	5	+	Hordeum vulgare	the MeJA responsive
TaMAPKKK10	CGTCA-motif	CGTCA	1400	5	-	Hordeum vulgare	the MeJA responsive
TaMAPKKK10	CGTCA-motif	CGTCA	1661	5	-	Hordeum vulgare	the MeJA responsive
TaMAPKKK10	ABRE	AACCCGG	713	7	+	Arabidopsis thaliana	abscisic acid responsive
TaMAPKKK10	ABRE	GCCGCGTGGC	1348	9	+	Oryza sativa	abscisic acid responsive
TaMAPKKK10	ABRE	ACGTG	1360	5	+	Arabidopsis thaliana	abscisic acid responsive
TaMAPKKK10	ABRE	ACGTG	1402	5	+	Arabidopsis thaliana	abscisic acid responsive
TaMAPKKK10	TCA-element	TCAGAAGAGG	566	9	+	Brassica oleracea	salicylic acid responsive
TaMAPKKK100	MBS	CAACTG	789	6	+	Arabidopsis thaliana	drought inducibility
TaMAPKKK100	P-box	CCTTTTG	1625	7	+	Oryza sativa	gibberellin responsive
TaMAPKKK100	motif I	gGTACGTGGCG	824	10	-	Oryza sativa	root specific
TaMAPKKK100	GC-motif	CCCCCG	1312	6	+	Zea mays	anoxic specific inducibility
TaMAPKKK100	GC-motif	CCCCCG	1662	6	-	Zea mays	anoxic specific inducibility
TaMAPKKK100	CGTCA-motif	CGTCA	943	5	+	Hordeum vulgare	the MeJA responsive
TaMAPKKK100	AuxRR-core	GGTCCAT	1981	7	+	Nicotiana tabacum	auxin responsive
TaMAPKKK100	GARE-motif	TCTGTTG	692	7	+	Brassica oleracea	gibberellin responsive
TaMAPKKK100	ABRE	GCAACGTGTC	24	9	+	Hordeum vulgare	abscisic acid responsive
TaMAPKKK100	ABRE	ACGTG	27	5	+	Arabidopsis thaliana	abscisic acid responsive
TaMAPKKK100	ABRE	CACGTG	64	6	+	Arabidopsis thaliana	abscisic acid responsive
TaMAPKKK100	ABRE	ACGTG	65	5	+	Arabidopsis thaliana	abscisic acid responsive
TaMAPKKK100	ABRE	TACGTGTC	768	8	-	Oryza sativa	abscisic acid responsive
TaMAPKKK100	ABRE	ACGTG	770	5	-	Arabidopsis thaliana	abscisic acid responsive
TaMAPKKK100	ABRE	ACGTG	827	5	-	Arabidopsis thaliana	abscisic acid responsive
TaMAPKKK100	ABRE	CACGTG	875	6	+	Arabidopsis thaliana	abscisic acid responsive
TaMAPKKK100	ABRE	ACGTG	876	5	+	Arabidopsis thaliana	abscisic acid responsive
TaMAPKKK100	ABRE	ACGTG	1392	5	-	Arabidopsis thaliana	abscisic acid responsive
TaMAPKKK100	ABRE	ACGTG	1460	5	-	Arabidopsis thaliana	abscisic acid responsive
TaMAPKKK100	ABRE	ACGTG	1492	5	-	Arabidopsis thaliana	abscisic acid responsive
TaMAPKKK100	ABRE	AACCCGG	1885	7	-	Arabidopsis thaliana	abscisic acid responsive
TaMAPKKK100	TGACG-motif	TGACG	943	5	-	Hordeum vulgare	the MeJA responsive
TaMAPKKK101	ABRE	ACGTG	1144	5	-	Arabidopsis thaliana	abscisic acid responsive
TaMAPKKK101	TGA-element	AACGAC	1139	6	+	Brassica oleracea	auxin responsive
TaMAPKKK101	TATC-box	TATCCCA	293	7	-	Oryza sativa	gibberellin responsive
TaMAPKKK101	TCA-element	CCATCTTTTT	356	9	+	Nicotiana tabacum	salicylic acid responsive
TaMAPKKK101	O2-site	GATGATGTGG	100	9	-	Zea mays	zein metabolism regulation
TaMAPKKK101	CAT-box	GCCACT	1580	6	-	Arabidopsis thaliana	meristem expression
TaMAPKKK101	ARE	AAACCA	568	6	-	Zea mays	anaerobic induction
TaMAPKKK101	ARE	AAACCA	1710	6	-	Zea mays	anaerobic induction
TaMAPKKK101	CGTCA-motif	CGTCA	516	5	+	Hordeum vulgare	the MeJA responsive
TaMAPKKK101	CGTCA-motif	CGTCA	609	5	-	Hordeum vulgare	the MeJA responsive
TaMAPKKK101	TGACG-motif	TGACG	516	5	-	Hordeum vulgare	the MeJA responsive
TaMAPKKK101	TGACG-motif	TGACG	609	5	+	Hordeum vulgare	the MeJA responsive
TaMAPKKK102	CAT-box	GCCACT	1559	6	+	Arabidopsis thaliana	meristem expression
TaMAPKKK102	GC-motif	CCCCCG	1007	6	+	Zea mays	anoxic specific inducibility
TaMAPKKK102	GC-motif	CCCCCG	1329	6	+	Zea mays	anoxic specific inducibility
TaMAPKKK102	GC-motif	CCCCCG	1340	6	+	Zea mays	anoxic specific inducibility
TaMAPKKK102	GC-motif	CCCCCG	1357	6	+	Zea mays	anoxic specific inducibility
TaMAPKKK102	TGA-element	AACGAC	135	6	-	Brassica oleracea	auxin responsive
TaMAPKKK102	TGACG-motif	TGACG	284	5	+	Hordeum vulgare	the MeJA responsive
TaMAPKKK102	LTR	CCGAAA	241	6	+	Hordeum vulgare	low temperature responsive
TaMAPKKK102	LTR	CCGAAA	412	6	-	Hordeum vulgare	low temperature responsive
TaMAPKKK102	MBS	CAACTG	130	6	-	Arabidopsis thaliana	drought inducibility
TaMAPKKK102	ARE	AAACCA	1675	6	-	Zea mays	anaerobic induction
TaMAPKKK102	ABRE	ACGTG	772	5	-	Arabidopsis thaliana	abscisic acid responsive
TaMAPKKK102	ABRE	ACGTG	932	5	-	Arabidopsis thaliana	abscisic acid responsive
TaMAPKKK102	CGTCA-motif	CGTCA	284	5	-	Hordeum vulgare	the MeJA responsive
TaMAPKKK103	LTR	CCGAAA	772	6	+	Hordeum vulgare	low temperature responsive
TaMAPKKK103	TC-rich repeats	ATTCTCTAAC	512	9	-	Nicotiana tabacum	defense and stress responsive
TaMAPKKK103	MBS	CAACTG	643	6	+	Arabidopsis thaliana	drought inducibility
TaMAPKKK103	MSA-like	TCCAACGGT	822	9	+	Catharanthus roseus	cell cycle regulation
TaMAPKKK103	CAT-box	GCCACT	709	6	+	Arabidopsis thaliana	meristem expression
TaMAPKKK103	ABRE	ACGTG	968	5	+	Arabidopsis thaliana	abscisic acid responsive
TaMAPKKK103	ABRE	ACGTG	1581	5	-	Arabidopsis thaliana	abscisic acid responsive
TaMAPKKK103	ABRE	GACACGTGGC	1780	9	-	Triticum aestivum	abscisic acid responsive
TaMAPKKK103	GC-motif	CCCCCG	862	6	+	Zea mays	anoxic specific inducibility
TaMAPKKK103	TGACG-motif	TGACG	943	5	-	Hordeum vulgare	the MeJA responsive
TaMAPKKK103	TGACG-motif	TGACG	1524	5	+	Hordeum vulgare	the MeJA responsive
TaMAPKKK103	TGACG-motif	TGACG	1727	5	-	Hordeum vulgare	the MeJA responsive
TaMAPKKK103	CGTCA-motif	CGTCA	943	5	+	Hordeum vulgare	the MeJA responsive
TaMAPKKK103	CGTCA-motif	CGTCA	1524	5	-	Hordeum vulgare	the MeJA responsive
TaMAPKKK103	CGTCA-motif	CGTCA	1727	5	+	Hordeum vulgare	the MeJA responsive
TaMAPKKK104	MBS	CAACTG	113	6	-	Arabidopsis thaliana	drought inducibility
TaMAPKKK104	MBS	CAACTG	913	6	-	Arabidopsis thaliana	drought inducibility
TaMAPKKK104	P-box	CCTTTTG	1892	7	+	Oryza sativa	gibberellin responsive
TaMAPKKK104	GC-motif	CCCCCG	1148	6	-	Zea mays	anoxic specific inducibility
TaMAPKKK104	ABRE	ACGTG	1808	5	-	Arabidopsis thaliana	abscisic acid responsive
TaMAPKKK104	MSA-like	(T/C)C(T/C)AACGG(T/C)(T/C)A	626	9	+	Catharanthus roseus	cell cycle regulation
TaMAPKKK104	CGTCA-motif	CGTCA	501	5	+	Hordeum vulgare	the MeJA responsive
TaMAPKKK104	CGTCA-motif	CGTCA	944	5	+	Hordeum vulgare	the MeJA responsive
TaMAPKKK104	CGTCA-motif	CGTCA	1762	5	-	Hordeum vulgare	the MeJA responsive
TaMAPKKK104	AuxRR-core	GGTCCAT	614	7	+	Nicotiana tabacum	auxin responsive
TaMAPKKK104	O2-site	GATGATGTGG	294	9	-	Zea mays	zein metabolism regulation
TaMAPKKK104	O2-site	GATGACATGG	799	9	+	Zea mays	zein metabolism regulation
TaMAPKKK104	O2-site	GATGATGTGG	994	9	+	Zea mays	zein metabolism regulation
TaMAPKKK104	GCN4_motif	TGAGTCA	1483	7	-	Oryza sativa	endosperm expression
TaMAPKKK104	TGACG-motif	TGACG	501	5	-	Hordeum vulgare	the MeJA responsive
TaMAPKKK104	TGACG-motif	TGACG	944	5	-	Hordeum vulgare	the MeJA responsive
TaMAPKKK104	TGACG-motif	TGACG	1762	5	+	Hordeum vulgare	the MeJA responsive
TaMAPKKK104-1	MBS	CAACTG	1187	6	+	Arabidopsis thaliana	drought inducibility
TaMAPKKK104-1	MBS	CAACTG	1650	6	-	Arabidopsis thaliana	drought inducibility
TaMAPKKK104-1	TGA-element	AACGAC	1192	6	-	Brassica oleracea	auxin responsive
TaMAPKKK104-1	TGA-element	AACGAC	1383	6	+	Brassica oleracea	auxin responsive
TaMAPKKK104-1	TGA-element	AACGAC	1475	6	+	Brassica oleracea	auxin responsive
TaMAPKKK104-1	CAT-box	GCCACT	483	6	+	Arabidopsis thaliana	meristem expression
TaMAPKKK104-1	CAT-box	GCCACT	734	6	+	Arabidopsis thaliana	meristem expression
TaMAPKKK104-1	CAT-box	GCCACT	1294	6	+	Arabidopsis thaliana	meristem expression
TaMAPKKK104-1	CGTCA-motif	CGTCA	958	5	-	Hordeum vulgare	the MeJA responsive
TaMAPKKK104-1	CGTCA-motif	CGTCA	1055	5	-	Hordeum vulgare	the MeJA responsive
TaMAPKKK104-1	CGTCA-motif	CGTCA	1197	5	-	Hordeum vulgare	the MeJA responsive
TaMAPKKK104-1	CGTCA-motif	CGTCA	1208	5	+	Hordeum vulgare	the MeJA responsive
TaMAPKKK104-1	CGTCA-motif	CGTCA	1492	5	+	Hordeum vulgare	the MeJA responsive
TaMAPKKK104-1	CGTCA-motif	CGTCA	1541	5	+	Hordeum vulgare	the MeJA responsive
TaMAPKKK104-1	P-box	CCTTTTG	1901	7	+	Oryza sativa	gibberellin responsive
TaMAPKKK104-1	ABRE	CACGTG	138	6	+	Arabidopsis thaliana	abscisic acid responsive
TaMAPKKK104-1	ABRE	ACGTG	139	5	+	Arabidopsis thaliana	abscisic acid responsive
TaMAPKKK104-1	ABRE	ACGTG	1206	5	-	Arabidopsis thaliana	abscisic acid responsive
TaMAPKKK104-1	ABRE	CGTACGTGCA	1982	9	-	Hordeum vulgare	abscisic acid responsive
TaMAPKKK104-1	GC-motif	CCCCCG	1456	6	-	Zea mays	anoxic specific inducibility
TaMAPKKK104-1	GARE-motif	TCTGTTG	908	7	-	Brassica oleracea	gibberellin responsive
TaMAPKKK104-1	O2-site	GATGATGTGG	1749	9	+	Zea mays	zein metabolism regulation
TaMAPKKK104-1	TGACG-motif	TGACG	958	5	+	Hordeum vulgare	the MeJA responsive
TaMAPKKK104-1	TGACG-motif	TGACG	1055	5	+	Hordeum vulgare	the MeJA responsive
TaMAPKKK104-1	TGACG-motif	TGACG	1197	5	+	Hordeum vulgare	the MeJA responsive
TaMAPKKK104-1	TGACG-motif	TGACG	1208	5	-	Hordeum vulgare	the MeJA responsive
TaMAPKKK104-1	TGACG-motif	TGACG	1492	5	-	Hordeum vulgare	the MeJA responsive
TaMAPKKK104-1	TGACG-motif	TGACG	1541	5	-	Hordeum vulgare	the MeJA responsive
TaMAPKKK104-1	ARE	AAACCA	1973	6	-	Zea mays	anaerobic induction
TaMAPKKK105	ABRE	ACGTG	183	5	-	Arabidopsis thaliana	abscisic acid responsive
TaMAPKKK105	ABRE	GCCGCGTGGC	590	9	+	Oryza sativa	abscisic acid responsive
TaMAPKKK105	ABRE	ACGTG	1808	5	-	Arabidopsis thaliana	abscisic acid responsive
TaMAPKKK105	ABRE	ACGTG	1813	5	-	Arabidopsis thaliana	abscisic acid responsive
TaMAPKKK105	MSA-like	(T/C)C(T/C)AACGG(T/C)(T/C)A	753	8.5	-	Catharanthus roseus	cell cycle regulation
TaMAPKKK105	TGA-element	AACGAC	1320	6	-	Brassica oleracea	auxin responsive
TaMAPKKK105	TGACG-motif	TGACG	1692	5	+	Hordeum vulgare	the MeJA responsive
TaMAPKKK105	TGACG-motif	TGACG	1810	5	-	Hordeum vulgare	the MeJA responsive
TaMAPKKK105	MBS	CAACTG	308	6	+	Arabidopsis thaliana	drought inducibility
TaMAPKKK105	MBS	CAACTG	1102	6	+	Arabidopsis thaliana	drought inducibility
TaMAPKKK105	GC-motif	CCCCCG	1503	6	-	Zea mays	anoxic specific inducibility
TaMAPKKK105	TC-rich repeats	ATTCTCTAAC	758	9	-	Nicotiana tabacum	defense and stress responsive
TaMAPKKK105	TC-rich repeats	ATTCTCTAAC	929	9	+	Nicotiana tabacum	defense and stress responsive
TaMAPKKK105	LTR	CCGAAA	554	6	-	Hordeum vulgare	low temperature responsive
TaMAPKKK105	CGTCA-motif	CGTCA	1692	5	-	Hordeum vulgare	the MeJA responsive
TaMAPKKK105	CGTCA-motif	CGTCA	1810	5	+	Hordeum vulgare	the MeJA responsive
TaMAPKKK105	HD-Zip 1	CAAT(A/T)ATTG	1182	8	-	Arabidopsis thaliana	differentiation of the palisade mesophyll cells
TaMAPKKK106	TGA-box	TGACGTAA	955	8	+	Glycine max	auxin responsive
TaMAPKKK106	ABRE	ACGTG	63	5	+	Arabidopsis thaliana	abscisic acid responsive
TaMAPKKK106	ABRE	ACGTG	197	5	+	Arabidopsis thaliana	abscisic acid responsive
TaMAPKKK106	ABRE	ACGTG	1288	5	-	Arabidopsis thaliana	abscisic acid responsive
TaMAPKKK106	LTR	CCGAAA	177	6	+	Hordeum vulgare	low temperature responsive
TaMAPKKK106	CGTCA-motif	CGTCA	99	5	+	Hordeum vulgare	the MeJA responsive
TaMAPKKK106	CGTCA-motif	CGTCA	450	5	-	Hordeum vulgare	the MeJA responsive
TaMAPKKK106	CGTCA-motif	CGTCA	776	5	+	Hordeum vulgare	the MeJA responsive
TaMAPKKK106	CGTCA-motif	CGTCA	955	5	-	Hordeum vulgare	the MeJA responsive
TaMAPKKK106	CGTCA-motif	CGTCA	1801	5	-	Hordeum vulgare	the MeJA responsive
TaMAPKKK106	TGA-element	AACGAC	857	6	+	Brassica oleracea	auxin responsive
TaMAPKKK106	TGA-element	AACGAC	920	6	+	Brassica oleracea	auxin responsive
TaMAPKKK106	MSA-like	TCCAACGGT	797	9	-	Catharanthus roseus	cell cycle regulation
TaMAPKKK106	GARE-motif	TCTGTTG	159	7	-	Brassica oleracea	gibberellin responsive
TaMAPKKK106	MBS	CAACTG	537	6	+	Arabidopsis thaliana	drought inducibility
TaMAPKKK106	MBS	CAACTG	1888	6	+	Arabidopsis thaliana	drought inducibility
TaMAPKKK106	O2-site	GATGA(C/T)(A/G)TG(A/G)	201	8	+	Zea mays	zein metabolism regulation
TaMAPKKK106	TGACG-motif	TGACG	99	5	-	Hordeum vulgare	the MeJA responsive
TaMAPKKK106	TGACG-motif	TGACG	450	5	+	Hordeum vulgare	the MeJA responsive
TaMAPKKK106	TGACG-motif	TGACG	776	5	-	Hordeum vulgare	the MeJA responsive
TaMAPKKK106	TGACG-motif	TGACG	955	5	+	Hordeum vulgare	the MeJA responsive
TaMAPKKK106	TGACG-motif	TGACG	1801	5	+	Hordeum vulgare	the MeJA responsive
TaMAPKKK106	ARE	AAACCA	1248	6	-	Zea mays	anaerobic induction
TaMAPKKK107	TGA-element	AACGAC	1677	6	+	Brassica oleracea	auxin responsive
TaMAPKKK107	TGA-element	AACGAC	1740	6	+	Brassica oleracea	auxin responsive
TaMAPKKK107	ABRE	ACGTG	885	5	+	Arabidopsis thaliana	abscisic acid responsive
TaMAPKKK107	ABRE	GCCGCGTGGC	1837	9	-	Oryza sativa	abscisic acid responsive
TaMAPKKK107	ARE	AAACCA	523	6	-	Zea mays	anaerobic induction
TaMAPKKK107	O2-site	GATGACATGG	915	9	-	Zea mays	zein metabolism regulation
TaMAPKKK107	O2-site	GATGA(C/T)(A/G)TG(A/G)	1023	8	+	Zea mays	zein metabolism regulation
TaMAPKKK107	TGACG-motif	TGACG	1176	5	+	Hordeum vulgare	the MeJA responsive
TaMAPKKK107	TGACG-motif	TGACG	1271	5	+	Hordeum vulgare	the MeJA responsive
TaMAPKKK107	TGACG-motif	TGACG	1772	5	+	Hordeum vulgare	the MeJA responsive
TaMAPKKK107	CGTCA-motif	CGTCA	1176	5	-	Hordeum vulgare	the MeJA responsive
TaMAPKKK107	CGTCA-motif	CGTCA	1271	5	-	Hordeum vulgare	the MeJA responsive
TaMAPKKK107	CGTCA-motif	CGTCA	1772	5	-	Hordeum vulgare	the MeJA responsive
TaMAPKKK107	LTR	CCGAAA	999	6	+	Hordeum vulgare	low temperature responsive
TaMAPKKK107	GARE-motif	TCTGTTG	981	7	-	Brassica oleracea	gibberellin responsive
TaMAPKKK107	MBS	CAACTG	474	6	-	Arabidopsis thaliana	drought inducibility
TaMAPKKK107	MBS	CAACTG	1357	6	+	Arabidopsis thaliana	drought inducibility
TaMAPKKK108	TGACG-motif	TGACG	238	5	-	Hordeum vulgare	the MeJA responsive
TaMAPKKK108	TGACG-motif	TGACG	625	5	-	Hordeum vulgare	the MeJA responsive
TaMAPKKK108	AuxRR-core	GGTCCAT	572	7	+	Nicotiana tabacum	auxin responsive
TaMAPKKK108	LTR	CCGAAA	781	6	+	Hordeum vulgare	low temperature responsive
TaMAPKKK108	LTR	CCGAAA	856	6	-	Hordeum vulgare	low temperature responsive
TaMAPKKK108	LTR	CCGAAA	1620	6	+	Hordeum vulgare	low temperature responsive
TaMAPKKK108	CGTCA-motif	CGTCA	238	5	+	Hordeum vulgare	the MeJA responsive
TaMAPKKK108	CGTCA-motif	CGTCA	625	5	+	Hordeum vulgare	the MeJA responsive
TaMAPKKK108	GC-motif	CCCCCG	621	6	+	Zea mays	anoxic specific inducibility
TaMAPKKK108	GC-motif	CCCCCG	664	6	+	Zea mays	anoxic specific inducibility
TaMAPKKK108	GC-motif	CCCCCG	694	6	+	Zea mays	anoxic specific inducibility
TaMAPKKK108	MBS	CAACTG	23	6	-	Arabidopsis thaliana	drought inducibility
TaMAPKKK108	MBS	CAACTG	769	6	-	Arabidopsis thaliana	drought inducibility
TaMAPKKK108	ARE	AAACCA	1067	6	+	Zea mays	anaerobic induction
TaMAPKKK108	ARE	AAACCA	1161	6	-	Zea mays	anaerobic induction
TaMAPKKK108	TGA-element	AACGAC	1763	6	-	Brassica oleracea	auxin responsive
TaMAPKKK108	ABRE	ACGTG	47	5	-	Arabidopsis thaliana	abscisic acid responsive
TaMAPKKK108	ABRE	ACGTG	383	5	-	Arabidopsis thaliana	abscisic acid responsive
TaMAPKKK108	ABRE	ACGTG	1822	5	+	Arabidopsis thaliana	abscisic acid responsive
TaMAPKKK108	ABRE	GCAACGTGTC	1833	9	+	Hordeum vulgare	abscisic acid responsive
TaMAPKKK108	ABRE	ACGTG	1836	5	+	Arabidopsis thaliana	abscisic acid responsive
TaMAPKKK108	ABRE	ACGTG	1915	5	-	Arabidopsis thaliana	abscisic acid responsive
TaMAPKKK108	CAT-box	GCCACT	733	6	-	Arabidopsis thaliana	meristem expression
TaMAPKKK109	CGTCA-motif	CGTCA	345	5	+	Hordeum vulgare	the MeJA responsive
TaMAPKKK109	CGTCA-motif	CGTCA	479	5	-	Hordeum vulgare	the MeJA responsive
TaMAPKKK109	CGTCA-motif	CGTCA	712	5	+	Hordeum vulgare	the MeJA responsive
TaMAPKKK109	CGTCA-motif	CGTCA	860	5	+	Hordeum vulgare	the MeJA responsive
TaMAPKKK109	CGTCA-motif	CGTCA	1680	5	+	Hordeum vulgare	the MeJA responsive
TaMAPKKK109	GC-motif	CCCCCG	509	6	+	Zea mays	anoxic specific inducibility
TaMAPKKK109	GC-motif	CCCCCG	1056	6	+	Zea mays	anoxic specific inducibility
TaMAPKKK109	P-box	CCTTTTG	1209	7	+	Oryza sativa	gibberellin responsive
TaMAPKKK109	MBS	CAACTG	674	6	+	Arabidopsis thaliana	drought inducibility
TaMAPKKK109	MBS	CAACTG	680	6	-	Arabidopsis thaliana	drought inducibility
TaMAPKKK109	MBS	CAACTG	1937	6	+	Arabidopsis thaliana	drought inducibility
TaMAPKKK109	ARE	AAACCA	1019	6	-	Zea mays	anaerobic induction
TaMAPKKK109	ARE	AAACCA	1281	6	+	Zea mays	anaerobic induction
TaMAPKKK109	ARE	AAACCA	1383	6	-	Zea mays	anaerobic induction
TaMAPKKK109	ARE	AAACCA	1630	6	-	Zea mays	anaerobic induction
TaMAPKKK109	TGACG-motif	TGACG	345	5	-	Hordeum vulgare	the MeJA responsive
TaMAPKKK109	TGACG-motif	TGACG	479	5	+	Hordeum vulgare	the MeJA responsive
TaMAPKKK109	TGACG-motif	TGACG	712	5	-	Hordeum vulgare	the MeJA responsive
TaMAPKKK109	TGACG-motif	TGACG	860	5	-	Hordeum vulgare	the MeJA responsive
TaMAPKKK109	TGACG-motif	TGACG	1680	5	-	Hordeum vulgare	the MeJA responsive
TaMAPKKK109	ABRE	ACGTG	291	5	+	Arabidopsis thaliana	abscisic acid responsive
TaMAPKKK109	ABRE	ACGTG	1102	5	-	Arabidopsis thaliana	abscisic acid responsive
TaMAPKKK109	ABRE	GCCGCGTGGC	1854	9	-	Oryza sativa	abscisic acid responsive
TaMAPKKK109	CAT-box	GCCACT	565	6	-	Arabidopsis thaliana	meristem expression
TaMAPKKK11	LTR	CCGAAA	1495	6	+	Hordeum vulgare	low temperature responsive
TaMAPKKK11	TGACG-motif	TGACG	900	5	-	Hordeum vulgare	the MeJA responsive
TaMAPKKK11	ARE	AAACCA	727	6	+	Zea mays	anaerobic induction
TaMAPKKK11	ARE	AAACCA	1415	6	+	Zea mays	anaerobic induction
TaMAPKKK11	MBS	CAACTG	1012	6	+	Arabidopsis thaliana	drought inducibility
TaMAPKKK11	MBS	CAACTG	1571	6	+	Arabidopsis thaliana	drought inducibility
TaMAPKKK11	CGTCA-motif	CGTCA	900	5	+	Hordeum vulgare	the MeJA responsive
TaMAPKKK11	CAT-box	GCCACT	1119	6	+	Arabidopsis thaliana	meristem expression
TaMAPKKK11	O2-site	GATGATGTGG	444	10	-	Zea mays	zein metabolism regulation
TaMAPKKK11	O2-site	GATGATGTGG	644	9	-	Zea mays	zein metabolism regulation
TaMAPKKK11	O2-site	GATGA(C/T)(A/G)TG(A/G)	1040	8	-	Zea mays	zein metabolism regulation
TaMAPKKK11	O2-site	GATGATGTGG	1577	9	-	Zea mays	zein metabolism regulation
TaMAPKKK11	circadian	CAAAGATATC	1700	9	+	Lycopersicon esculentum	circadian control
TaMAPKKK11	P-box	CCTTTTG	1343	7	-	Oryza sativa	gibberellin responsive
TaMAPKKK11	ABRE	CACGTG	556	6	+	Arabidopsis thaliana	abscisic acid responsive
TaMAPKKK11	ABRE	ACGTG	557	5	+	Arabidopsis thaliana	abscisic acid responsive
TaMAPKKK11	ABRE	GACACGTGGC	1119	9	-	Triticum aestivum	abscisic acid responsive
TaMAPKKK110	GCN4_motif	TGAGTCA	262	7	-	Oryza sativa	endosperm expression
TaMAPKKK110	ABRE	AACCCGG	89	7	-	Arabidopsis thaliana	abscisic acid responsive
TaMAPKKK110	ABRE	ACGTG	195	5	-	Arabidopsis thaliana	abscisic acid responsive
TaMAPKKK110	ABRE	CACGTG	610	6	+	Arabidopsis thaliana	abscisic acid responsive
TaMAPKKK110	ABRE	ACGTG	611	5	+	Arabidopsis thaliana	abscisic acid responsive
TaMAPKKK110	TGA-element	AACGAC	219	6	-	Brassica oleracea	auxin responsive
TaMAPKKK110	CGTCA-motif	CGTCA	1523	5	-	Hordeum vulgare	the MeJA responsive
TaMAPKKK110	CGTCA-motif	CGTCA	1641	5	-	Hordeum vulgare	the MeJA responsive
TaMAPKKK110	P-box	CCTTTTG	156	7	+	Oryza sativa	gibberellin responsive
TaMAPKKK110	P-box	CCTTTTG	622	7	+	Oryza sativa	gibberellin responsive
TaMAPKKK110	MBS	CAACTG	915	6	-	Arabidopsis thaliana	drought inducibility
TaMAPKKK110	MBS	CAACTG	978	6	-	Arabidopsis thaliana	drought inducibility
TaMAPKKK110	GARE-motif	TCTGTTG	1543	7	+	Brassica oleracea	gibberellin responsive
TaMAPKKK110	TGACG-motif	TGACG	1523	5	+	Hordeum vulgare	the MeJA responsive
TaMAPKKK110	TGACG-motif	TGACG	1641	5	+	Hordeum vulgare	the MeJA responsive
TaMAPKKK110	ARE	AAACCA	903	6	-	Zea mays	anaerobic induction
TaMAPKKK110	ARE	AAACCA	1733	6	+	Zea mays	anaerobic induction
TaMAPKKK110	ARE	AAACCA	1958	6	+	Zea mays	anaerobic induction
TaMAPKKK110	ARE	AAACCA	1963	6	+	Zea mays	anaerobic induction
TaMAPKKK111	TC-rich repeats	ATTCTCTAAC	1199	9	-	Nicotiana tabacum	defense and stress responsive
TaMAPKKK111	TCA-element	CCATCTTTTT	79	9	+	Nicotiana tabacum	salicylic acid responsive
TaMAPKKK111	CGTCA-motif	CGTCA	1098	5	+	Hordeum vulgare	the MeJA responsive
TaMAPKKK111	ABRE	AACCCGG	115	7	+	Arabidopsis thaliana	abscisic acid responsive
TaMAPKKK111	ABRE	CACGTG	399	6	+	Arabidopsis thaliana	abscisic acid responsive
TaMAPKKK111	ABRE	ACGTG	400	5	+	Arabidopsis thaliana	abscisic acid responsive
TaMAPKKK111	ABRE	ACGTG	852	5	+	Arabidopsis thaliana	abscisic acid responsive
TaMAPKKK111	TGACG-motif	TGACG	1098	5	-	Hordeum vulgare	the MeJA responsive
TaMAPKKK111	AuxRE	TGTCTCAATAAG	797	11	-	Glycine max	auxin responsive
TaMAPKKK112	CAT-box	GCCACT	799	6	+	Arabidopsis thaliana	meristem expression
TaMAPKKK112	ARE	AAACCA	849	6	+	Zea mays	anaerobic induction
TaMAPKKK112	TC-rich repeats	ATTCTCTAAC	671	9	-	Nicotiana tabacum	defense and stress responsive
TaMAPKKK112	TGACG-motif	TGACG	190	5	+	Hordeum vulgare	the MeJA responsive
TaMAPKKK112	TGACG-motif	TGACG	1749	5	+	Hordeum vulgare	the MeJA responsive
TaMAPKKK112	TGACG-motif	TGACG	1844	5	-	Hordeum vulgare	the MeJA responsive
TaMAPKKK112	CGTCA-motif	CGTCA	190	5	-	Hordeum vulgare	the MeJA responsive
TaMAPKKK112	CGTCA-motif	CGTCA	1749	5	-	Hordeum vulgare	the MeJA responsive
TaMAPKKK112	CGTCA-motif	CGTCA	1844	5	+	Hordeum vulgare	the MeJA responsive
TaMAPKKK112	MBS	CAACTG	563	6	-	Arabidopsis thaliana	drought inducibility
TaMAPKKK112	MBS	CAACTG	1490	6	-	Arabidopsis thaliana	drought inducibility
TaMAPKKK112	P-box	CCTTTTG	495	7	+	Oryza sativa	gibberellin responsive
TaMAPKKK112	TCA-element	CCATCTTTTT	1516	9	-	Nicotiana tabacum	salicylic acid responsive
TaMAPKKK113	TGACG-motif	TGACG	861	5	+	Hordeum vulgare	the MeJA responsive
TaMAPKKK113	TGACG-motif	TGACG	1238	5	+	Hordeum vulgare	the MeJA responsive
TaMAPKKK113	TGACG-motif	TGACG	1636	5	-	Hordeum vulgare	the MeJA responsive
TaMAPKKK113	ARE	AAACCA	1177	6	-	Zea mays	anaerobic induction
TaMAPKKK113	ARE	AAACCA	1376	6	+	Zea mays	anaerobic induction
TaMAPKKK113	ABRE	ACGTG	318	5	-	Arabidopsis thaliana	abscisic acid responsive
TaMAPKKK113	ABRE	ACGTG	919	5	-	Arabidopsis thaliana	abscisic acid responsive
TaMAPKKK113	ABRE	ACGTG	1044	5	-	Arabidopsis thaliana	abscisic acid responsive
TaMAPKKK113	ABRE	ACGTG	1240	5	+	Arabidopsis thaliana	abscisic acid responsive
TaMAPKKK113	ABRE	CACGTG	1626	6	-	Arabidopsis thaliana	abscisic acid responsive
TaMAPKKK113	ABRE	ACGTG	1627	5	+	Arabidopsis thaliana	abscisic acid responsive
TaMAPKKK113	ABRE	ACGTG	1775	5	-	Arabidopsis thaliana	abscisic acid responsive
TaMAPKKK113	TGA-element	AACGAC	1013	6	+	Brassica oleracea	auxin responsive
TaMAPKKK113	CGTCA-motif	CGTCA	861	5	-	Hordeum vulgare	the MeJA responsive
TaMAPKKK113	CGTCA-motif	CGTCA	1238	5	-	Hordeum vulgare	the MeJA responsive
TaMAPKKK113	CGTCA-motif	CGTCA	1636	5	+	Hordeum vulgare	the MeJA responsive
TaMAPKKK113	P-box	CCTTTTG	148	7	-	Oryza sativa	gibberellin responsive
TaMAPKKK113	P-box	CCTTTTG	298	7	-	Oryza sativa	gibberellin responsive
TaMAPKKK113	MBS	CAACTG	1222	6	+	Arabidopsis thaliana	drought inducibility
TaMAPKKK113	TC-rich repeats	GTTTTCTTAC	196	9	+	Nicotiana tabacum	defense and stress responsive
TaMAPKKK113	TC-rich repeats	GTTTTCTTAC	402	9	+	Nicotiana tabacum	defense and stress responsive
TaMAPKKK113	TC-rich repeats	ATTCTCTAAC	634	9	+	Nicotiana tabacum	defense and stress responsive
TaMAPKKK113	TCA-element	CCATCTTTTT	846	9	-	Nicotiana tabacum	salicylic acid responsive
TaMAPKKK113	TCA-element	CCATCTTTTT	1049	9	+	Nicotiana tabacum	salicylic acid responsive
TaMAPKKK113	O2-site	GATGATGTGG	1891	9	+	Zea mays	zein metabolism regulation
TaMAPKKK113	GC-motif	CCCCCG	1581	6	-	Zea mays	anoxic specific inducibility
TaMAPKKK115	ABRE	ACGTG	319	5	-	Arabidopsis thaliana	abscisic acid responsive
TaMAPKKK115	TGA-element	AACGAC	1482	6	+	Brassica oleracea	auxin responsive
TaMAPKKK115	TGA-element	AACGAC	1771	6	+	Brassica oleracea	auxin responsive
TaMAPKKK115	TGA-element	AACGAC	1972	6	+	Brassica oleracea	auxin responsive
TaMAPKKK115	TGACG-motif	TGACG	39	5	+	Hordeum vulgare	the MeJA responsive
TaMAPKKK115	ARE	AAACCA	219	6	-	Zea mays	anaerobic induction
TaMAPKKK115	O2-site	GATGA(C/T)(A/G)TG(A/G)	1290	8	+	Zea mays	zein metabolism regulation
TaMAPKKK115	TCA-element	CCATCTTTTT	139	9	+	Nicotiana tabacum	salicylic acid responsive
TaMAPKKK115	LTR	CCGAAA	1213	6	-	Hordeum vulgare	low temperature responsive
TaMAPKKK115	LTR	CCGAAA	1310	6	-	Hordeum vulgare	low temperature responsive
TaMAPKKK115	CGTCA-motif	CGTCA	39	5	-	Hordeum vulgare	the MeJA responsive
TaMAPKKK116	ABRE	CACGTG	68	6	+	Arabidopsis thaliana	abscisic acid responsive
TaMAPKKK116	ABRE	ACGTG	69	5	+	Arabidopsis thaliana	abscisic acid responsive
TaMAPKKK116	ABRE	CACGTG	99	6	+	Arabidopsis thaliana	abscisic acid responsive
TaMAPKKK116	ABRE	ACGTG	100	5	+	Arabidopsis thaliana	abscisic acid responsive
TaMAPKKK116	ABRE	GCAACGTGTC	191	9	+	Hordeum vulgare	abscisic acid responsive
TaMAPKKK116	ABRE	CACGTG	193	6	+	Arabidopsis thaliana	abscisic acid responsive
TaMAPKKK116	ABRE	ACGTG	194	5	+	Arabidopsis thaliana	abscisic acid responsive
TaMAPKKK116	ABRE	ACGTG	389	5	-	Arabidopsis thaliana	abscisic acid responsive
TaMAPKKK116	ABRE	ACGTG	723	5	+	Arabidopsis thaliana	abscisic acid responsive
TaMAPKKK116	ABRE	GACACGTGGC	935	9	-	Triticum aestivum	abscisic acid responsive
TaMAPKKK116	ABRE	CACGTG	937	6	+	Arabidopsis thaliana	abscisic acid responsive
TaMAPKKK116	ABRE	ACGTG	938	5	+	Arabidopsis thaliana	abscisic acid responsive
TaMAPKKK116	ABRE	ACGTG	1184	5	+	Arabidopsis thaliana	abscisic acid responsive
TaMAPKKK116	ABRE	ACGTG	1580	5	+	Arabidopsis thaliana	abscisic acid responsive
TaMAPKKK116	ABRE	ACGTG	1651	5	+	Arabidopsis thaliana	abscisic acid responsive
TaMAPKKK116	GC-motif	CCCCCG	485	6	+	Zea mays	anoxic specific inducibility
TaMAPKKK116	GC-motif	CCCCCG	1172	6	-	Zea mays	anoxic specific inducibility
TaMAPKKK116	CAT-box	GCCACT	682	6	-	Arabidopsis thaliana	meristem expression
TaMAPKKK116	CAT-box	GCCACT	852	6	+	Arabidopsis thaliana	meristem expression
TaMAPKKK116	CGTCA-motif	CGTCA	210	5	-	Hordeum vulgare	the MeJA responsive
TaMAPKKK116	CGTCA-motif	CGTCA	227	5	-	Hordeum vulgare	the MeJA responsive
TaMAPKKK116	CGTCA-motif	CGTCA	242	5	+	Hordeum vulgare	the MeJA responsive
TaMAPKKK116	CGTCA-motif	CGTCA	341	5	+	Hordeum vulgare	the MeJA responsive
TaMAPKKK116	CGTCA-motif	CGTCA	505	5	-	Hordeum vulgare	the MeJA responsive
TaMAPKKK116	CGTCA-motif	CGTCA	721	5	-	Hordeum vulgare	the MeJA responsive
TaMAPKKK116	CGTCA-motif	CGTCA	969	5	+	Hordeum vulgare	the MeJA responsive
TaMAPKKK116	MBS	CAACTG	1227	6	-	Arabidopsis thaliana	drought inducibility
TaMAPKKK116	RY-element	CATGCATG	354	8	+	Helianthus annuus	seed specific regulation
TaMAPKKK116	ARE	AAACCA	1483	6	-	Zea mays	anaerobic induction
TaMAPKKK116	TGACG-motif	TGACG	210	5	+	Hordeum vulgare	the MeJA responsive
TaMAPKKK116	TGACG-motif	TGACG	227	5	+	Hordeum vulgare	the MeJA responsive
TaMAPKKK116	TGACG-motif	TGACG	242	5	-	Hordeum vulgare	the MeJA responsive
TaMAPKKK116	TGACG-motif	TGACG	341	5	-	Hordeum vulgare	the MeJA responsive
TaMAPKKK116	TGACG-motif	TGACG	505	5	+	Hordeum vulgare	the MeJA responsive
TaMAPKKK116	TGACG-motif	TGACG	721	5	+	Hordeum vulgare	the MeJA responsive
TaMAPKKK116	TGACG-motif	TGACG	969	5	-	Hordeum vulgare	the MeJA responsive
TaMAPKKK116	LTR	CCGAAA	1101	6	-	Hordeum vulgare	low temperature responsive
TaMAPKKK116	LTR	CCGAAA	1143	6	-	Hordeum vulgare	low temperature responsive
TaMAPKKK117	TGA-element	AACGAC	506	6	-	Brassica oleracea	auxin responsive
TaMAPKKK117	GARE-motif	TCTGTTG	1743	7	+	Brassica oleracea	gibberellin responsive
TaMAPKKK117	ABRE	ACGTG	265	5	+	Arabidopsis thaliana	abscisic acid responsive
TaMAPKKK117	ABRE	ACGTG	476	5	-	Arabidopsis thaliana	abscisic acid responsive
TaMAPKKK117	ABRE	ACGTG	688	5	+	Arabidopsis thaliana	abscisic acid responsive
TaMAPKKK117	ABRE	ACGTG	1244	5	-	Arabidopsis thaliana	abscisic acid responsive
TaMAPKKK117	ABRE	ACGTG	1648	5	-	Arabidopsis thaliana	abscisic acid responsive
TaMAPKKK117	ABRE	CACGTG	1762	6	-	Arabidopsis thaliana	abscisic acid responsive
TaMAPKKK117	ABRE	ACGTG	1763	5	+	Arabidopsis thaliana	abscisic acid responsive
TaMAPKKK117	ABRE	ACGTG	1768	5	+	Arabidopsis thaliana	abscisic acid responsive
TaMAPKKK117	ARE	AAACCA	764	6	-	Zea mays	anaerobic induction
TaMAPKKK117	TGACG-motif	TGACG	680	5	-	Hordeum vulgare	the MeJA responsive
TaMAPKKK117	TGACG-motif	TGACG	833	5	+	Hordeum vulgare	the MeJA responsive
TaMAPKKK117	TGACG-motif	TGACG	1077	5	+	Hordeum vulgare	the MeJA responsive
TaMAPKKK117	TGACG-motif	TGACG	1766	5	+	Hordeum vulgare	the MeJA responsive
TaMAPKKK117	GC-motif	CCCCCG	445	6	+	Zea mays	anoxic specific inducibility
TaMAPKKK117	O2-site	GATGATGTGG	1419	10	-	Zea mays	zein metabolism regulation
TaMAPKKK117	TCA-element	CCATCTTTTT	864	9	-	Nicotiana tabacum	salicylic acid responsive
TaMAPKKK117	P-box	CCTTTTG	1869	7	+	Oryza sativa	gibberellin responsive
TaMAPKKK117	AuxRR-core	GGTCCAT	51	7	-	Nicotiana tabacum	auxin responsive
TaMAPKKK117	CGTCA-motif	CGTCA	680	5	+	Hordeum vulgare	the MeJA responsive
TaMAPKKK117	CGTCA-motif	CGTCA	833	5	-	Hordeum vulgare	the MeJA responsive
TaMAPKKK117	CGTCA-motif	CGTCA	1077	5	-	Hordeum vulgare	the MeJA responsive
TaMAPKKK117	CGTCA-motif	CGTCA	1766	5	-	Hordeum vulgare	the MeJA responsive
TaMAPKKK119	TGACG-motif	TGACG	1892	5	-	Hordeum vulgare	the MeJA responsive
TaMAPKKK119	TGACG-motif	TGACG	1900	5	-	Hordeum vulgare	the MeJA responsive
TaMAPKKK119	LTR	CCGAAA	1244	6	-	Hordeum vulgare	low temperature responsive
TaMAPKKK119	CAT-box	GCCACT	979	6	-	Arabidopsis thaliana	meristem expression
TaMAPKKK119	CGTCA-motif	CGTCA	1892	5	+	Hordeum vulgare	the MeJA responsive
TaMAPKKK119	CGTCA-motif	CGTCA	1900	5	+	Hordeum vulgare	the MeJA responsive
TaMAPKKK119	ABRE	ACGTG	1131	5	+	Arabidopsis thaliana	abscisic acid responsive
TaMAPKKK119	ABRE	CACGTG	1228	6	-	Arabidopsis thaliana	abscisic acid responsive
TaMAPKKK119	ABRE	ACGTG	1229	5	+	Arabidopsis thaliana	abscisic acid responsive
TaMAPKKK119	ABRE	ACGTG	1365	5	+	Arabidopsis thaliana	abscisic acid responsive
TaMAPKKK119	ABRE	ACGTG	1382	5	-	Arabidopsis thaliana	abscisic acid responsive
TaMAPKKK119	ABRE	ACGTG	1399	5	+	Arabidopsis thaliana	abscisic acid responsive
TaMAPKKK119	ABRE	GCCGCGTGGC	1599	9	-	Oryza sativa	abscisic acid responsive
TaMAPKKK119	GC-motif	CCCCCG	1351	6	-	Zea mays	anoxic specific inducibility
TaMAPKKK119	GC-motif	CCCCCG	1840	6	+	Zea mays	anoxic specific inducibility
TaMAPKKK119	MBS	CAACTG	251	6	+	Arabidopsis thaliana	drought inducibility
TaMAPKKK119	MBS	CAACTG	312	6	-	Arabidopsis thaliana	drought inducibility
TaMAPKKK119	MBS	CAACTG	927	6	+	Arabidopsis thaliana	drought inducibility
TaMAPKKK119	MBS	CAACTG	1289	6	-	Arabidopsis thaliana	drought inducibility
TaMAPKKK12	O2-site	GTTGACGTGA	1377	9	+	Zea mays	zein metabolism regulation
TaMAPKKK12	TGACG-motif	TGACG	1142	5	-	Hordeum vulgare	the MeJA responsive
TaMAPKKK12	TGACG-motif	TGACG	1379	5	+	Hordeum vulgare	the MeJA responsive
TaMAPKKK12	TGACG-motif	TGACG	1688	5	+	Hordeum vulgare	the MeJA responsive
TaMAPKKK12	MBS	CAACTG	64	6	+	Arabidopsis thaliana	drought inducibility
TaMAPKKK12	MBS	CAACTG	143	6	+	Arabidopsis thaliana	drought inducibility
TaMAPKKK12	GARE-motif	TCTGTTG	43	7	-	Brassica oleracea	gibberellin responsive
TaMAPKKK12	GC-motif	CCCCCG	1418	6	+	Zea mays	anoxic specific inducibility
TaMAPKKK12	GC-motif	CCCCCG	1931	6	+	Zea mays	anoxic specific inducibility
TaMAPKKK12	GC-motif	CCCCCG	1983	6	+	Zea mays	anoxic specific inducibility
TaMAPKKK12	ARE	AAACCA	1780	6	+	Zea mays	anaerobic induction
TaMAPKKK12	CAT-box	GCCACT	1302	6	+	Arabidopsis thaliana	meristem expression
TaMAPKKK12	MSA-like	TCAAACGGT	972	9	-	Catharanthus roseus	cell cycle regulation
TaMAPKKK12	CGTCA-motif	CGTCA	1142	5	+	Hordeum vulgare	the MeJA responsive
TaMAPKKK12	CGTCA-motif	CGTCA	1379	5	-	Hordeum vulgare	the MeJA responsive
TaMAPKKK12	CGTCA-motif	CGTCA	1688	5	-	Hordeum vulgare	the MeJA responsive
TaMAPKKK12	LTR	CCGAAA	283	6	+	Hordeum vulgare	low temperature responsive
TaMAPKKK12	ABRE	AACCCGG	348	7	+	Arabidopsis thaliana	abscisic acid responsive
TaMAPKKK12	ABRE	AACCCGG	409	7	-	Arabidopsis thaliana	abscisic acid responsive
TaMAPKKK12	ABRE	ACGTG	1176	5	+	Arabidopsis thaliana	abscisic acid responsive
TaMAPKKK12	ABRE	ACGTG	1343	5	+	Arabidopsis thaliana	abscisic acid responsive
TaMAPKKK12	ABRE	ACGTG	1381	5	+	Arabidopsis thaliana	abscisic acid responsive
TaMAPKKK12	ABRE	ACGTG	1514	5	+	Arabidopsis thaliana	abscisic acid responsive
TaMAPKKK120	CGTCA-motif	CGTCA	156	5	-	Hordeum vulgare	the MeJA responsive
TaMAPKKK120	CGTCA-motif	CGTCA	816	5	-	Hordeum vulgare	the MeJA responsive
TaMAPKKK120	CGTCA-motif	CGTCA	1469	5	-	Hordeum vulgare	the MeJA responsive
TaMAPKKK120	TGA-element	AACGAC	286	6	+	Brassica oleracea	auxin responsive
TaMAPKKK120	TGA-element	AACGAC	744	6	-	Brassica oleracea	auxin responsive
TaMAPKKK120	ABRE	ACGTG	378	5	-	Arabidopsis thaliana	abscisic acid responsive
TaMAPKKK120	ABRE	ACGTG	843	5	-	Arabidopsis thaliana	abscisic acid responsive
TaMAPKKK120	ABRE	ACGTG	1069	5	-	Arabidopsis thaliana	abscisic acid responsive
TaMAPKKK120	ABRE	GCCGCGTGGC	1831	9	-	Oryza sativa	abscisic acid responsive
TaMAPKKK120	TGACG-motif	TGACG	156	5	+	Hordeum vulgare	the MeJA responsive
TaMAPKKK120	TGACG-motif	TGACG	816	5	+	Hordeum vulgare	the MeJA responsive
TaMAPKKK120	TGACG-motif	TGACG	1469	5	+	Hordeum vulgare	the MeJA responsive
TaMAPKKK120	ARE	AAACCA	1714	6	+	Zea mays	anaerobic induction
TaMAPKKK120	ARE	AAACCA	1739	6	-	Zea mays	anaerobic induction
TaMAPKKK120	GC-motif	CCCCCG	1619	6	-	Zea mays	anoxic specific inducibility
TaMAPKKK121	TGACG-motif	TGACG	24	5	+	Hordeum vulgare	the MeJA responsive
TaMAPKKK121	TGACG-motif	TGACG	1067	5	+	Hordeum vulgare	the MeJA responsive
TaMAPKKK121	TGACG-motif	TGACG	1597	5	+	Hordeum vulgare	the MeJA responsive
TaMAPKKK121	TGACG-motif	TGACG	1812	5	+	Hordeum vulgare	the MeJA responsive
TaMAPKKK121	ARE	AAACCA	532	6	-	Zea mays	anaerobic induction
TaMAPKKK121	ABRE	ACGTG	402	5	-	Arabidopsis thaliana	abscisic acid responsive
TaMAPKKK121	ABRE	ACGTG	549	5	+	Arabidopsis thaliana	abscisic acid responsive
TaMAPKKK121	ABRE	AACCCGG	1096	7	-	Arabidopsis thaliana	abscisic acid responsive
TaMAPKKK121	ABRE	GCAACGTGTC	1346	9	-	Hordeum vulgare	abscisic acid responsive
TaMAPKKK121	ABRE	ACGTG	1348	5	-	Arabidopsis thaliana	abscisic acid responsive
TaMAPKKK121	TGA-element	AACGAC	1343	6	+	Brassica oleracea	auxin responsive
TaMAPKKK121	LTR	CCGAAA	1589	6	+	Hordeum vulgare	low temperature responsive
TaMAPKKK121	CGTCA-motif	CGTCA	24	5	-	Hordeum vulgare	the MeJA responsive
TaMAPKKK121	CGTCA-motif	CGTCA	1067	5	-	Hordeum vulgare	the MeJA responsive
TaMAPKKK121	CGTCA-motif	CGTCA	1597	5	-	Hordeum vulgare	the MeJA responsive
TaMAPKKK121	CGTCA-motif	CGTCA	1812	5	-	Hordeum vulgare	the MeJA responsive
TaMAPKKK121	MBS	CAACTG	1235	6	+	Arabidopsis thaliana	drought inducibility
TaMAPKKK121	GCN4_motif	TGAGTCA	426	7	+	Oryza sativa	endosperm expression
TaMAPKKK121	TCA-element	CCATCTTTTT	1529	9	+	Nicotiana tabacum	salicylic acid responsive
TaMAPKKK122	CAT-box	GCCACT	520	6	-	Arabidopsis thaliana	meristem expression
TaMAPKKK122	CGTCA-motif	CGTCA	973	5	+	Hordeum vulgare	the MeJA responsive
TaMAPKKK122	CGTCA-motif	CGTCA	1541	5	+	Hordeum vulgare	the MeJA responsive
TaMAPKKK122	ABRE	ACGTG	879	5	+	Arabidopsis thaliana	abscisic acid responsive
TaMAPKKK122	ABRE	GCCGCGTGGC	1738	9	-	Oryza sativa	abscisic acid responsive
TaMAPKKK122	TC-rich repeats	GTTTTCTTAC	1495	9	+	Nicotiana tabacum	defense and stress responsive
TaMAPKKK122	MBS	CAACTG	1940	6	+	Arabidopsis thaliana	drought inducibility
TaMAPKKK122	TGACG-motif	TGACG	973	5	-	Hordeum vulgare	the MeJA responsive
TaMAPKKK122	TGACG-motif	TGACG	1541	5	-	Hordeum vulgare	the MeJA responsive
TaMAPKKK122	ARE	AAACCA	1433	6	-	Zea mays	anaerobic induction
TaMAPKKK122	GARE-motif	TCTGTTG	425	7	-	Brassica oleracea	gibberellin responsive
TaMAPKKK123	MBS	CAACTG	1105	6	+	Arabidopsis thaliana	drought inducibility
TaMAPKKK123	TCA-element	CCATCTTTTT	696	9	+	Nicotiana tabacum	salicylic acid responsive
TaMAPKKK123	P-box	CCTTTTG	249	7	+	Oryza sativa	gibberellin responsive
TaMAPKKK123	ARE	AAACCA	270	6	+	Zea mays	anaerobic induction
TaMAPKKK123	ARE	AAACCA	1080	6	+	Zea mays	anaerobic induction
TaMAPKKK123	ARE	AAACCA	1878	6	+	Zea mays	anaerobic induction
TaMAPKKK123	GCN4_motif	TGAGTCA	402	7	-	Oryza sativa	endosperm expression
TaMAPKKK123	TC-rich repeats	ATTCTCTAAC	1426	9	-	Nicotiana tabacum	defense and stress responsive
TaMAPKKK123	TGACG-motif	TGACG	567	5	-	Hordeum vulgare	the MeJA responsive
TaMAPKKK123	TGACG-motif	TGACG	1629	5	+	Hordeum vulgare	the MeJA responsive
TaMAPKKK123	TGACG-motif	TGACG	1692	5	+	Hordeum vulgare	the MeJA responsive
TaMAPKKK123	TGACG-motif	TGACG	1874	5	-	Hordeum vulgare	the MeJA responsive
TaMAPKKK123	TGACG-motif	TGACG	1991	5	+	Hordeum vulgare	the MeJA responsive
TaMAPKKK123	CGTCA-motif	CGTCA	567	5	+	Hordeum vulgare	the MeJA responsive
TaMAPKKK123	CGTCA-motif	CGTCA	1629	5	-	Hordeum vulgare	the MeJA responsive
TaMAPKKK123	CGTCA-motif	CGTCA	1692	5	-	Hordeum vulgare	the MeJA responsive
TaMAPKKK123	CGTCA-motif	CGTCA	1874	5	+	Hordeum vulgare	the MeJA responsive
TaMAPKKK123	CGTCA-motif	CGTCA	1991	5	-	Hordeum vulgare	the MeJA responsive
TaMAPKKK123-1	P-box	CCTTTTG	919	7	+	Oryza sativa	gibberellin responsive
TaMAPKKK123-1	TATC-box	TATCCCA	52	7	-	Oryza sativa	gibberellin responsive
TaMAPKKK123-1	MBS	CAACTG	1506	6	-	Arabidopsis thaliana	drought inducibility
TaMAPKKK123-1	GC-motif	CCCCCG	1922	6	-	Zea mays	anoxic specific inducibility
TaMAPKKK123-1	TGA-element	AACGAC	1355	6	+	Brassica oleracea	auxin responsive
TaMAPKKK123-1	ABRE	ACGTG	454	5	+	Arabidopsis thaliana	abscisic acid responsive
TaMAPKKK123-1	ABRE	ACGTG	1644	5	+	Arabidopsis thaliana	abscisic acid responsive
TaMAPKKK123-1	LTR	CCGAAA	771	6	-	Hordeum vulgare	low temperature responsive
TaMAPKKK123-1	CGTCA-motif	CGTCA	432	5	-	Hordeum vulgare	the MeJA responsive
TaMAPKKK123-1	CGTCA-motif	CGTCA	1408	5	-	Hordeum vulgare	the MeJA responsive
TaMAPKKK123-1	CGTCA-motif	CGTCA	1708	5	+	Hordeum vulgare	the MeJA responsive
TaMAPKKK123-1	TGACG-motif	TGACG	432	5	+	Hordeum vulgare	the MeJA responsive
TaMAPKKK123-1	TGACG-motif	TGACG	1408	5	+	Hordeum vulgare	the MeJA responsive
TaMAPKKK123-1	TGACG-motif	TGACG	1708	5	-	Hordeum vulgare	the MeJA responsive
TaMAPKKK125	ARE	AAACCA	229	6	+	Zea mays	anaerobic induction
TaMAPKKK125	ARE	AAACCA	773	6	+	Zea mays	anaerobic induction
TaMAPKKK125	ARE	AAACCA	1018	6	+	Zea mays	anaerobic induction
TaMAPKKK125	ABRE	ACGTG	27	5	+	Arabidopsis thaliana	abscisic acid responsive
TaMAPKKK125	ABRE	ACGTG	1595	5	-	Arabidopsis thaliana	abscisic acid responsive
TaMAPKKK125	ABRE	ACGTG	1638	5	-	Arabidopsis thaliana	abscisic acid responsive
TaMAPKKK125	O2-site	GTTGACGTGA	891	9	-	Zea mays	zein metabolism regulation
TaMAPKKK125	CGTCA-motif	CGTCA	1158	5	+	Hordeum vulgare	the MeJA responsive
TaMAPKKK125	TGACG-motif	TGACG	1158	5	-	Hordeum vulgare	the MeJA responsive
TaMAPKKK125	LTR	CCGAAA	1201	6	+	Hordeum vulgare	low temperature responsive
TaMAPKKK125	LTR	CCGAAA	1816	6	-	Hordeum vulgare	low temperature responsive
TaMAPKKK125	MBS	CAACTG	511	6	+	Arabidopsis thaliana	drought inducibility
TaMAPKKK125	WUN-motif	AAATTTCCT	1109	9	+	Brassica oleracea	wound responsive
TaMAPKKK126	TGACG-motif	TGACG	447	5	-	Hordeum vulgare	the MeJA responsive
TaMAPKKK126	TGACG-motif	TGACG	1852	5	+	Hordeum vulgare	the MeJA responsive
TaMAPKKK126	TGA-element	AACGAC	1585	6	+	Brassica oleracea	auxin responsive
TaMAPKKK126	CAT-box	GCCACT	451	6	-	Arabidopsis thaliana	meristem expression
TaMAPKKK126	GARE-motif	TCTGTTG	1621	7	+	Brassica oleracea	gibberellin responsive
TaMAPKKK126	CGTCA-motif	CGTCA	447	5	+	Hordeum vulgare	the MeJA responsive
TaMAPKKK126	CGTCA-motif	CGTCA	1852	5	-	Hordeum vulgare	the MeJA responsive
TaMAPKKK126	P-box	CCTTTTG	265	7	-	Oryza sativa	gibberellin responsive
TaMAPKKK126	ABRE	ACGTG	445	5	-	Arabidopsis thaliana	abscisic acid responsive
TaMAPKKK126	ABRE	CACGTG	1453	6	-	Arabidopsis thaliana	abscisic acid responsive
TaMAPKKK126	ABRE	ACGTG	1454	5	+	Arabidopsis thaliana	abscisic acid responsive
TaMAPKKK126	ARE	AAACCA	760	6	+	Zea mays	anaerobic induction
TaMAPKKK126	ARE	AAACCA	1319	6	+	Zea mays	anaerobic induction
TaMAPKKK126	TCA-element	TCAGAAGAGG	501	9	+	Brassica oleracea	salicylic acid responsive
TaMAPKKK126	O2-site	GATGACATGG	1654	9	-	Zea mays	zein metabolism regulation
TaMAPKKK126	O2-site	GATGA(C/T)(A/G)TG(A/G)	1659	8	-	Zea mays	zein metabolism regulation
TaMAPKKK126	MBS	CAACTG	727	6	+	Arabidopsis thaliana	drought inducibility
TaMAPKKK126	MBS	CAACTG	998	6	-	Arabidopsis thaliana	drought inducibility
TaMAPKKK126	LTR	CCGAAA	1678	6	+	Hordeum vulgare	low temperature responsive
TaMAPKKK127	MSA-like	(T/C)C(T/C)AACGG(T/C)(T/C)A	1152	8.5	+	Catharanthus roseus	cell cycle regulation
TaMAPKKK127	MSA-like	(T/C)C(T/C)AACGG(T/C)(T/C)A	1210	8.5	+	Catharanthus roseus	cell cycle regulation
TaMAPKKK127	ARE	AAACCA	212	6	-	Zea mays	anaerobic induction
TaMAPKKK127	CGTCA-motif	CGTCA	54	5	+	Hordeum vulgare	the MeJA responsive
TaMAPKKK127	CGTCA-motif	CGTCA	553	5	-	Hordeum vulgare	the MeJA responsive
TaMAPKKK127	CGTCA-motif	CGTCA	976	5	-	Hordeum vulgare	the MeJA responsive
TaMAPKKK127	CGTCA-motif	CGTCA	1376	5	+	Hordeum vulgare	the MeJA responsive
TaMAPKKK127	TC-rich repeats	GTTTTCTTAC	214	9	+	Nicotiana tabacum	defense and stress responsive
TaMAPKKK127	TGACG-motif	TGACG	54	5	-	Hordeum vulgare	the MeJA responsive
TaMAPKKK127	TGACG-motif	TGACG	553	5	+	Hordeum vulgare	the MeJA responsive
TaMAPKKK127	TGACG-motif	TGACG	976	5	+	Hordeum vulgare	the MeJA responsive
TaMAPKKK127	TGACG-motif	TGACG	1376	5	-	Hordeum vulgare	the MeJA responsive
TaMAPKKK127	TGA-element	AACGAC	1868	6	-	Brassica oleracea	auxin responsive
TaMAPKKK127	ABRE	ACGTG	599	5	-	Arabidopsis thaliana	abscisic acid responsive
TaMAPKKK127	TCA-element	TCAGAAGAGG	1124	9	+	Brassica oleracea	salicylic acid responsive
TaMAPKKK127	circadian	CAAAGATATC	827	9	+	Lycopersicon esculentum	circadian control
TaMAPKKK127	circadian	CAAAGATATC	1102	9	+	Lycopersicon esculentum	circadian control
TaMAPKKK127	MBS	CAACTG	564	6	+	Arabidopsis thaliana	drought inducibility
TaMAPKKK127	GARE-motif	TCTGTTG	415	7	-	Brassica oleracea	gibberellin responsive
TaMAPKKK128	MBS	CAACTG	70	6	+	Arabidopsis thaliana	drought inducibility
TaMAPKKK128	MBS	CAACTG	133	6	-	Arabidopsis thaliana	drought inducibility
TaMAPKKK128	CAT-box	GCCACT	165	6	-	Arabidopsis thaliana	meristem expression
TaMAPKKK128	CAT-box	GCCACT	251	6	-	Arabidopsis thaliana	meristem expression
TaMAPKKK128	CGTCA-motif	CGTCA	1175	5	-	Hordeum vulgare	the MeJA responsive
TaMAPKKK128	CGTCA-motif	CGTCA	1613	5	-	Hordeum vulgare	the MeJA responsive
TaMAPKKK128	CGTCA-motif	CGTCA	1659	5	+	Hordeum vulgare	the MeJA responsive
TaMAPKKK128	MSA-like	TCAAACGGT	1596	9	+	Catharanthus roseus	cell cycle regulation
TaMAPKKK128	ABRE	ACGTG	312	5	+	Arabidopsis thaliana	abscisic acid responsive
TaMAPKKK128	ABRE	ACGTG	356	5	+	Arabidopsis thaliana	abscisic acid responsive
TaMAPKKK128	ABRE	CACGTG	438	6	+	Arabidopsis thaliana	abscisic acid responsive
TaMAPKKK128	ABRE	ACGTG	439	5	+	Arabidopsis thaliana	abscisic acid responsive
TaMAPKKK128	ABRE	GACACGTACGT	1177	10	-	Oryza sativa	abscisic acid responsive
TaMAPKKK128	ABRE	CGCACGTGTC	1178	9	+	Hordeum vulgare	abscisic acid responsive
TaMAPKKK128	ABRE	ACGTG	1181	5	+	Arabidopsis thaliana	abscisic acid responsive
TaMAPKKK128	ABRE	CGTACGTGCA	1287	9	+	Hordeum vulgare	abscisic acid responsive
TaMAPKKK128	ABRE	ACGTG	1380	5	-	Arabidopsis thaliana	abscisic acid responsive
TaMAPKKK128	GC-motif	CCCCCG	1842	6	+	Zea mays	anoxic specific inducibility
TaMAPKKK128	P-box	CCTTTTG	393	7	-	Oryza sativa	gibberellin responsive
TaMAPKKK128	LTR	CCGAAA	459	6	+	Hordeum vulgare	low temperature responsive
TaMAPKKK128	LTR	CCGAAA	605	6	-	Hordeum vulgare	low temperature responsive
TaMAPKKK128	O2-site	GATGATGTGG	715	9	+	Zea mays	zein metabolism regulation
TaMAPKKK128	TGACG-motif	TGACG	1175	5	+	Hordeum vulgare	the MeJA responsive
TaMAPKKK128	TGACG-motif	TGACG	1613	5	+	Hordeum vulgare	the MeJA responsive
TaMAPKKK128	TGACG-motif	TGACG	1659	5	-	Hordeum vulgare	the MeJA responsive
TaMAPKKK128	TCA-element	CCATCTTTTT	60	9	-	Nicotiana tabacum	salicylic acid responsive
TaMAPKKK129	ARE	AAACCA	668	6	-	Zea mays	anaerobic induction
TaMAPKKK129	ARE	AAACCA	701	6	+	Zea mays	anaerobic induction
TaMAPKKK129	LTR	CCGAAA	1384	6	-	Hordeum vulgare	low temperature responsive
TaMAPKKK129	LTR	CCGAAA	1965	6	+	Hordeum vulgare	low temperature responsive
TaMAPKKK129	CGTCA-motif	CGTCA	1095	5	+	Hordeum vulgare	the MeJA responsive
TaMAPKKK129	CGTCA-motif	CGTCA	1574	5	-	Hordeum vulgare	the MeJA responsive
TaMAPKKK129	TGACG-motif	TGACG	1095	5	-	Hordeum vulgare	the MeJA responsive
TaMAPKKK129	TGACG-motif	TGACG	1574	5	+	Hordeum vulgare	the MeJA responsive
TaMAPKKK129	TC-rich repeats	ATTCTCTAAC	1302	9	+	Nicotiana tabacum	defense and stress responsive
TaMAPKKK129	ABRE	ACGTG	545	5	+	Arabidopsis thaliana	abscisic acid responsive
TaMAPKKK129	ABRE	ACGTG	853	5	-	Arabidopsis thaliana	abscisic acid responsive
TaMAPKKK129	ABRE	ACGTG	1253	5	+	Arabidopsis thaliana	abscisic acid responsive
TaMAPKKK129	TCA-element	CCATCTTTTT	110	9	-	Nicotiana tabacum	salicylic acid responsive
TaMAPKKK130	MBS	CAACTG	644	6	-	Arabidopsis thaliana	drought inducibility
TaMAPKKK130	CGTCA-motif	CGTCA	468	5	-	Hordeum vulgare	the MeJA responsive
TaMAPKKK130	CGTCA-motif	CGTCA	1109	5	-	Hordeum vulgare	the MeJA responsive
TaMAPKKK130	CGTCA-motif	CGTCA	1715	5	+	Hordeum vulgare	the MeJA responsive
TaMAPKKK130	CGTCA-motif	CGTCA	1757	5	-	Hordeum vulgare	the MeJA responsive
TaMAPKKK130	O2-site	GATGATGTGG	479	9	-	Zea mays	zein metabolism regulation
TaMAPKKK130	ABRE	ACGTG	1056	5	+	Arabidopsis thaliana	abscisic acid responsive
TaMAPKKK130	ABRE	ACGTG	1118	5	+	Arabidopsis thaliana	abscisic acid responsive
TaMAPKKK130	ABRE	ACGTG	1480	5	+	Arabidopsis thaliana	abscisic acid responsive
TaMAPKKK130	ABRE	ACGTG	1560	5	+	Arabidopsis thaliana	abscisic acid responsive
TaMAPKKK130	ABRE	ACGTG	1916	5	-	Arabidopsis thaliana	abscisic acid responsive
TaMAPKKK130	ARE	AAACCA	1128	6	-	Zea mays	anaerobic induction
TaMAPKKK130	CAT-box	GCCACT	19	6	+	Arabidopsis thaliana	meristem expression
TaMAPKKK130	CAT-box	GCCACT	1183	6	+	Arabidopsis thaliana	meristem expression
TaMAPKKK130	GARE-motif	TCTGTTG	856	7	+	Brassica oleracea	gibberellin responsive
TaMAPKKK130	SARE	TTCGACCATCTT	518	11	-	Nicotiana tabacum	salicylic acid responsive
TaMAPKKK130	AuxRR-core	GGTCCAT	1797	7	-	Nicotiana tabacum	auxin responsive
TaMAPKKK130	TGACG-motif	TGACG	468	5	+	Hordeum vulgare	the MeJA responsive
TaMAPKKK130	TGACG-motif	TGACG	1109	5	+	Hordeum vulgare	the MeJA responsive
TaMAPKKK130	TGACG-motif	TGACG	1715	5	-	Hordeum vulgare	the MeJA responsive
TaMAPKKK130	TGACG-motif	TGACG	1757	5	+	Hordeum vulgare	the MeJA responsive
TaMAPKKK130	GC-motif	CCCCCG	1474	6	+	Zea mays	anoxic specific inducibility
TaMAPKKK130	TGA-element	AACGAC	1362	6	+	Brassica oleracea	auxin responsive
TaMAPKKK130	TGA-element	AACGAC	1973	6	-	Brassica oleracea	auxin responsive
TaMAPKKK131	P-box	CCTTTTG	1279	7	-	Oryza sativa	gibberellin responsive
TaMAPKKK131	MBS	CAACTG	1795	6	+	Arabidopsis thaliana	drought inducibility
TaMAPKKK131	ABRE	ACGTG	309	5	-	Arabidopsis thaliana	abscisic acid responsive
TaMAPKKK131	ABRE	ACGTG	1167	5	+	Arabidopsis thaliana	abscisic acid responsive
TaMAPKKK131	ABRE	GCCGCGTGGC	1505	9	-	Oryza sativa	abscisic acid responsive
TaMAPKKK131	ABRE	ACGTG	1553	5	-	Arabidopsis thaliana	abscisic acid responsive
TaMAPKKK131	ABRE	ACGTG	1625	5	-	Arabidopsis thaliana	abscisic acid responsive
TaMAPKKK131	GC-motif	CCCCCG	1818	6	-	Zea mays	anoxic specific inducibility
TaMAPKKK131	CGTCA-motif	CGTCA	1165	5	-	Hordeum vulgare	the MeJA responsive
TaMAPKKK131	CGTCA-motif	CGTCA	1555	5	+	Hordeum vulgare	the MeJA responsive
TaMAPKKK131	CGTCA-motif	CGTCA	1571	5	+	Hordeum vulgare	the MeJA responsive
TaMAPKKK131	TGACG-motif	TGACG	1165	5	+	Hordeum vulgare	the MeJA responsive
TaMAPKKK131	TGACG-motif	TGACG	1555	5	-	Hordeum vulgare	the MeJA responsive
TaMAPKKK131	TGACG-motif	TGACG	1571	5	-	Hordeum vulgare	the MeJA responsive
TaMAPKKK131	LTR	CCGAAA	346	6	+	Hordeum vulgare	low temperature responsive
TaMAPKKK131	LTR	CCGAAA	1815	6	-	Hordeum vulgare	low temperature responsive
TaMAPKKK131	O2-site	GTTGACGTGA	1552	9	-	Zea mays	zein metabolism regulation
TaMAPKKK131	MSA-like	TCAAACGGT	1322	9	-	Catharanthus roseus	cell cycle regulation
TaMAPKKK131	CAT-box	GCCACT	473	6	-	Arabidopsis thaliana	meristem expression
TaMAPKKK132	ABRE	ACGTG	274	5	-	Arabidopsis thaliana	abscisic acid responsive
TaMAPKKK132	ABRE	AACCCGG	605	7	+	Arabidopsis thaliana	abscisic acid responsive
TaMAPKKK132	ABRE	GCCGCGTGGC	721	9	-	Oryza sativa	abscisic acid responsive
TaMAPKKK132	ABRE	ACGTG	1787	5	+	Arabidopsis thaliana	abscisic acid responsive
TaMAPKKK132	CGTCA-motif	CGTCA	1765	5	-	Hordeum vulgare	the MeJA responsive
TaMAPKKK132	TGACG-motif	TGACG	1765	5	+	Hordeum vulgare	the MeJA responsive
TaMAPKKK132	ARE	AAACCA	1047	6	+	Zea mays	anaerobic induction
TaMAPKKK132	GC-motif	CCCCCG	357	6	-	Zea mays	anoxic specific inducibility
TaMAPKKK132	GC-motif	CCCCCG	950	6	+	Zea mays	anoxic specific inducibility
TaMAPKKK133	GC-motif	CCCCCG	1947	6	+	Zea mays	anoxic specific inducibility
TaMAPKKK133	ABRE	ACGTG	792	5	+	Arabidopsis thaliana	abscisic acid responsive
TaMAPKKK133	CGTCA-motif	CGTCA	165	5	+	Hordeum vulgare	the MeJA responsive
TaMAPKKK133	CGTCA-motif	CGTCA	390	5	+	Hordeum vulgare	the MeJA responsive
TaMAPKKK133	CGTCA-motif	CGTCA	1788	5	-	Hordeum vulgare	the MeJA responsive
TaMAPKKK133	CAT-box	GCCACT	1163	6	-	Arabidopsis thaliana	meristem expression
TaMAPKKK133	MBS	CAACTG	9	6	-	Arabidopsis thaliana	drought inducibility
TaMAPKKK133	MBS	CAACTG	1267	6	-	Arabidopsis thaliana	drought inducibility
TaMAPKKK133	TC-rich repeats	GTTTTCTTAC	1206	9	+	Nicotiana tabacum	defense and stress responsive
TaMAPKKK133	TCA-element	CCATCTTTTT	283	9	+	Nicotiana tabacum	salicylic acid responsive
TaMAPKKK133	TGACG-motif	TGACG	165	5	-	Hordeum vulgare	the MeJA responsive
TaMAPKKK133	TGACG-motif	TGACG	390	5	-	Hordeum vulgare	the MeJA responsive
TaMAPKKK133	TGACG-motif	TGACG	1788	5	+	Hordeum vulgare	the MeJA responsive
TaMAPKKK133	LTR	CCGAAA	591	6	-	Hordeum vulgare	low temperature responsive
TaMAPKKK134	MSA-like	(T/C)C(T/C)AACGG(T/C)(T/C)A	1916	8.5	-	Catharanthus roseus	cell cycle regulation
TaMAPKKK134	TGACG-motif	TGACG	1670	5	-	Hordeum vulgare	the MeJA responsive
TaMAPKKK134	MBS	CAACTG	1892	6	+	Arabidopsis thaliana	drought inducibility
TaMAPKKK134	CAT-box	GCCACT	587	6	-	Arabidopsis thaliana	meristem expression
TaMAPKKK134	CGTCA-motif	CGTCA	1670	5	+	Hordeum vulgare	the MeJA responsive
TaMAPKKK134	GC-motif	CCCCCG	1107	6	-	Zea mays	anoxic specific inducibility
TaMAPKKK134	ABRE	CACGTG	448	6	+	Arabidopsis thaliana	abscisic acid responsive
TaMAPKKK134	ABRE	ACGTG	449	5	+	Arabidopsis thaliana	abscisic acid responsive
TaMAPKKK134	ABRE	ACGTG	608	5	-	Arabidopsis thaliana	abscisic acid responsive
TaMAPKKK134	ABRE	ACGTG	1229	5	-	Arabidopsis thaliana	abscisic acid responsive
TaMAPKKK134	ABRE	CACGTG	1292	6	-	Arabidopsis thaliana	abscisic acid responsive
TaMAPKKK134	ABRE	ACGTG	1293	5	+	Arabidopsis thaliana	abscisic acid responsive
TaMAPKKK134	ABRE	GACACGTGGC	1445	9	-	Triticum aestivum	abscisic acid responsive
TaMAPKKK134	ABRE	ACGTG	1907	5	-	Arabidopsis thaliana	abscisic acid responsive
TaMAPKKK134	ABRE	GCAACGTGTC	1952	10	+	Hordeum vulgare	abscisic acid responsive
TaMAPKKK134	ABRE	ACGTG	1955	5	+	Arabidopsis thaliana	abscisic acid responsive
TaMAPKKK134	P-box	CCTTTTG	416	7	-	Oryza sativa	gibberellin responsive
TaMAPKKK134	P-box	CCTTTTG	1011	7	-	Oryza sativa	gibberellin responsive
TaMAPKKK134	TCA-element	CCATCTTTTT	1753	9	+	Nicotiana tabacum	salicylic acid responsive
TaMAPKKK135	GCN4_motif	TGAGTCA	1839	7	-	Oryza sativa	endosperm expression
TaMAPKKK135	TCA-element	CCATCTTTTT	134	9	+	Nicotiana tabacum	salicylic acid responsive
TaMAPKKK135	TCA-element	CCATCTTTTT	769	9	-	Nicotiana tabacum	salicylic acid responsive
TaMAPKKK135	TCA-element	CCATCTTTTT	1218	10	-	Nicotiana tabacum	salicylic acid responsive
TaMAPKKK135	AuxRR-core	GGTCCAT	698	7	+	Nicotiana tabacum	auxin responsive
TaMAPKKK135	CGTCA-motif	CGTCA	70	5	+	Hordeum vulgare	the MeJA responsive
TaMAPKKK135	CGTCA-motif	CGTCA	103	5	+	Hordeum vulgare	the MeJA responsive
TaMAPKKK135	ABRE	AACCCGG	1654	7	-	Arabidopsis thaliana	abscisic acid responsive
TaMAPKKK135	CAT-box	GCCACT	1967	6	-	Arabidopsis thaliana	meristem expression
TaMAPKKK135	ARE	AAACCA	10	6	+	Zea mays	anaerobic induction
TaMAPKKK135	ARE	AAACCA	26	6	+	Zea mays	anaerobic induction
TaMAPKKK135	TGACG-motif	TGACG	70	5	-	Hordeum vulgare	the MeJA responsive
TaMAPKKK135	TGACG-motif	TGACG	103	5	-	Hordeum vulgare	the MeJA responsive
TaMAPKKK136	TGA-element	AACGAC	703	6	+	Brassica oleracea	auxin responsive
TaMAPKKK136	TGA-element	AACGAC	1821	6	+	Brassica oleracea	auxin responsive
TaMAPKKK136	CAT-box	GCCACT	801	6	+	Arabidopsis thaliana	meristem expression
TaMAPKKK136	CAT-box	GCCACT	1848	6	+	Arabidopsis thaliana	meristem expression
TaMAPKKK136	CGTCA-motif	CGTCA	795	5	-	Hordeum vulgare	the MeJA responsive
TaMAPKKK136	CGTCA-motif	CGTCA	1540	5	+	Hordeum vulgare	the MeJA responsive
TaMAPKKK136	CGTCA-motif	CGTCA	1800	5	-	Hordeum vulgare	the MeJA responsive
TaMAPKKK136	ABRE	GCCGCGTGGC	121	9	-	Oryza sativa	abscisic acid responsive
TaMAPKKK136	ABRE	ACGTG	289	5	+	Arabidopsis thaliana	abscisic acid responsive
TaMAPKKK136	ABRE	CGTACGTGCA	1424	9	-	Hordeum vulgare	abscisic acid responsive
TaMAPKKK136	ABRE	ACGTG	1426	5	-	Arabidopsis thaliana	abscisic acid responsive
TaMAPKKK136	ABRE	ACGTG	1682	5	+	Arabidopsis thaliana	abscisic acid responsive
TaMAPKKK136	GC-motif	CCCCCG	206	6	-	Zea mays	anoxic specific inducibility
TaMAPKKK136	GC-motif	CCCCCG	374	6	+	Zea mays	anoxic specific inducibility
TaMAPKKK136	GC-motif	CCCCCG	881	6	+	Zea mays	anoxic specific inducibility
TaMAPKKK136	TGACG-motif	TGACG	795	5	+	Hordeum vulgare	the MeJA responsive
TaMAPKKK136	TGACG-motif	TGACG	1540	5	-	Hordeum vulgare	the MeJA responsive
TaMAPKKK136	TGACG-motif	TGACG	1800	5	+	Hordeum vulgare	the MeJA responsive
TaMAPKKK136	TCA-element	CCATCTTTTT	846	9	+	Nicotiana tabacum	salicylic acid responsive
TaMAPKKK136	ARE	AAACCA	1446	6	+	Zea mays	anaerobic induction
TaMAPKKK136	ARE	AAACCA	1631	6	-	Zea mays	anaerobic induction
TaMAPKKK136	O2-site	GATGA(C/T)(A/G)TG(A/G)	1005	8	-	Zea mays	zein metabolism regulation
TaMAPKKK136	O2-site	GATGACATGG	1246	9	+	Zea mays	zein metabolism regulation
TaMAPKKK136	LTR	CCGAAA	1768	6	+	Hordeum vulgare	low temperature responsive
TaMAPKKK137	CGTCA-motif	CGTCA	1385	5	-	Hordeum vulgare	the MeJA responsive
TaMAPKKK137	MBS	CAACTG	240	6	+	Arabidopsis thaliana	drought inducibility
TaMAPKKK137	MBS	CAACTG	410	6	-	Arabidopsis thaliana	drought inducibility
TaMAPKKK137	TCA-element	CCATCTTTTT	1959	9	+	Nicotiana tabacum	salicylic acid responsive
TaMAPKKK137	TGACG-motif	TGACG	1385	5	+	Hordeum vulgare	the MeJA responsive
TaMAPKKK137	CAT-box	GCCACT	942	6	-	Arabidopsis thaliana	meristem expression
TaMAPKKK137	CAT-box	GCCACT	1284	6	-	Arabidopsis thaliana	meristem expression
TaMAPKKK137	ABRE	ACGTG	1726	5	-	Arabidopsis thaliana	abscisic acid responsive
TaMAPKKK137	ABRE	ACGTG	1884	5	-	Arabidopsis thaliana	abscisic acid responsive
TaMAPKKK139	CGTCA-motif	CGTCA	157	5	+	Hordeum vulgare	the MeJA responsive
TaMAPKKK139	CGTCA-motif	CGTCA	477	5	-	Hordeum vulgare	the MeJA responsive
TaMAPKKK139	CGTCA-motif	CGTCA	519	5	-	Hordeum vulgare	the MeJA responsive
TaMAPKKK139	CGTCA-motif	CGTCA	1685	5	-	Hordeum vulgare	the MeJA responsive
TaMAPKKK139	TC-rich repeats	GTTTTCTTAC	1437	9	-	Nicotiana tabacum	defense and stress responsive
TaMAPKKK139	TCA-element	CCATCTTTTT	464	9	+	Nicotiana tabacum	salicylic acid responsive
TaMAPKKK139	TCA-element	TCAGAAGAGG	1914	9	-	Brassica oleracea	salicylic acid responsive
TaMAPKKK139	TGACG-motif	TGACG	157	5	-	Hordeum vulgare	the MeJA responsive
TaMAPKKK139	TGACG-motif	TGACG	477	5	+	Hordeum vulgare	the MeJA responsive
TaMAPKKK139	TGACG-motif	TGACG	519	5	+	Hordeum vulgare	the MeJA responsive
TaMAPKKK139	TGACG-motif	TGACG	1685	5	+	Hordeum vulgare	the MeJA responsive
TaMAPKKK139	ARE	AAACCA	932	6	+	Zea mays	anaerobic induction
TaMAPKKK139	ABRE	TACGGTC	166	7	-	Arabidopsis thaliana	abscisic acid responsive
TaMAPKKK139	ABRE	ACGTG	172	5	+	Arabidopsis thaliana	abscisic acid responsive
TaMAPKKK139	ABRE	ACGTG	231	5	-	Arabidopsis thaliana	abscisic acid responsive
TaMAPKKK139	WUN-motif	AAATTTCCT	356	9	-	Brassica oleracea	wound responsive
TaMAPKKK139	GARE-motif	TCTGTTG	386	7	-	Brassica oleracea	gibberellin responsive
TaMAPKKK139	CAT-box	GCCACT	710	6	-	Arabidopsis thaliana	meristem expression
TaMAPKKK14	ABRE	ACGTG	108	5	+	Arabidopsis thaliana	abscisic acid responsive
TaMAPKKK14	ABRE	ACGTG	538	5	-	Arabidopsis thaliana	abscisic acid responsive
TaMAPKKK14	ABRE	ACGTG	1416	5	+	Arabidopsis thaliana	abscisic acid responsive
TaMAPKKK14	LTR	CCGAAA	806	6	-	Hordeum vulgare	low temperature responsive
TaMAPKKK14	CGTCA-motif	CGTCA	1982	5	-	Hordeum vulgare	the MeJA responsive
TaMAPKKK14	TGA-element	AACGAC	323	6	+	Brassica oleracea	auxin responsive
TaMAPKKK14	TGA-element	AACGAC	1968	6	+	Brassica oleracea	auxin responsive
[truncated: 2,293 more rows]
