# Supplementary material for: Bioinformatic Identification and Expression Analyses of the MAPK–MAP4K Gene Family Reveal a Putative Functional MAP4K10-MAP3K7/8-MAP2K1/11-MAPK3/6 Cascade in Wheat (Triticum aestivum L.)
Source: Plants (Basel). 2024 Mar 24;13(7):941. doi: 10.3390/plants13070941 (PMC11013086; doi:10.3390/plants13070941)
Supplement: Supplementary file 1 [file plants-13-00941-s001.zip › plants-2867660-supplementary/Supplementary Figure S1-S10 and Supplementary table S1-S7/Supplementary table S1-S7/Supplementary table 6.xlsx]

## Sheet: abiotic
Table S5 The expression profile data of MAPK-MAP4Ks.
gene id	gene name	6dhs2	6dhs1	1dhs2	1dhs1	6h2	6h1	1h2	1h1	6d2	6d1	1d2	1d1	c2	c1
TraesCS6B02G296700.2	TaMAPK1	4.23195	5.5986	2.93146	3.00281	5.36652	4.37479	2.30859	2.31239	5.12847	5.54706	8.79167	6.85185	5.99579	9.1542
TraesCS4A02G336800.2	TaMAPK2	0	2.25545e-07	0	0.277773	0	0.128859	0.0178065	0	2.06352e-09	0	0	0	0	0
TraesCS4A02G106400.1	TaMAPK3	7.52281	6.79529	3.42336	4.91829	9.40216	9.57002	6.72631	4.25848	4.82013	4.49729	38.1351	29.3051	9.64112	12.2491
TraesCS1D02G088000.2	TaMAPK4	0	0	0	0	0	0	0	0	0	0	0.132849	0.191096	0	0
TraesCS1D02G422800.1	TaMAPK5	0.0480951	0.0508902	0	0	0	0.0570926	0	0.0324294	0.165966	0	0.260639	0.223462	0.247458	0.342397
TraesCS7B02G009200.1	TaMAPK6	7.21125	7.3137	1.58199	1.80781	8.30898	7.67016	3.06793	2.82839	4.9529	5.96049	5.77572	4.01002	4.51255	6.29247
TraesCS7D02G342800.3	TaMAPK7	4.78129	4.88311	1.94705	1.93348	5.02468	5.38939	1.6256	1.35235	3.68614	3.54684	3.37577	2.79714	2.71373	3.87964
TraesCS3D02G225600.1	TaMAPK8	4.44048	4.40988	1.41612	1.83542	10.9193	10.5782	2.10702	1.91478	1.94834	2.12059	2.47205	2.0767	2.18523	2.66536
TraesCS6B02G146300.1	TaMAPK10	12.4553	15.1263	5.52391	5.2575	15.6588	18.4475	6.98601	5.73359	7.32178	7.40639	11.2116	8.72001	6.98657	8.45537
TraesCS1A02G086500.1	TaMAPK11	1.58332	1.6488	1.01691	0.897204	2.1937	2.19314	1.36336	1.3095	2.45412	2.63541	3.22123	2.34123	1.89717	2.70034
TraesCS7A02G422500.1	TaMAPK12	0.525919	0.819616	1.46766	1.59519	0.780163	0.794007	3.54849	2.7636	11.4136	10.0916	16.2846	13.4388	6.91316	7.42971
TraesCS6D02G245500.3	TaMAPK13	7.59712	9.19514	1.88416	3.04018	6.11007	7.97333	2.14702	3.85856	4.4303	6.1805	8.03121	4.39587	5.23465	7.81215
TraesCS1A02G184500.1	TaMAPK14	6.18036	6.37175	3.25418	3.24831	8.01795	8.41098	5.21467	4.1883	4.3158	4.14187	9.98283	8.05199	6.19477	8.4653
TraesCS3B02G270200.1	TaMAPK16	2.93462	3.13547	1.77221	1.82908	3.33936	2.81853	3.48574	2.76808	6.91275	6.74878	9.44762	6.92497	9.0083	12.6339
TraesCS6B02G127800.1	TaMAPK17	0	0	0	0.0116147	0	0.00885291	0	0	0	0	0	0	0.00811308	0
TraesCS7D02G044100.1	TaMAPK18	36.7621	37.6997	15.3365	17.6187	34.153	33.9526	12.8063	8.85031	34.3126	32.708	38.7491	31.8673	24.3932	31.5904
TraesCS7A02G111300.1	TaMAPK19	0.484078	0.642402	0.356181	0.172232	0.715618	0.706165	0.495904	0.246261	0.523037	0.469321	0.49554	0.391862	0.58151	0.79753
TraesCS7D02G403700.1	TaMAPK20	0	0	0.139385	0.468971	0.387327	0	0	0.611788	0.191319	0	0.322926	0	0	0.369104
TraesCS7D02G414900.1	TaMAPK22	0.131396	0.102047	0.0165416	0.0327999	0.104294	0.050688	0.0360335	0.0818868	0.975971	0.921624	0.275655	0.276979	0.0718333	0.0898837
TraesCS3D02G221700.1	TaMAPK23	0.814139	0.870202	0.585784	0.678283	1.1271	1.12849	1.27288	1.10799	0.908503	0.768102	1.23184	1.00786	0.985041	1.40208
TraesCS3D02G242200.2	TaMAPK24	5.08755	5.80447	2.66261	2.35555	5.0612	4.97478	3.59982	2.90991	7.53011	7.29655	9.68926	6.869	9.39714	13.1337
TraesCS4D02G198600.1	TaMAPK25	9.30833	9.7448	6.26549	7.6517	15.8908	16.6113	14.0556	10.2497	13.1424	11.4694	58.814	46.7737	13.816	19.2555
TraesCS5D02G534000.2	TaMAPK26	0.0705621	0	0	0.200264	0	0	0	0.289261	0.150629	0.162206	0.732911	0.209356	0.248366	0.0939289
TraesCS1B02G104900.1	TaMAPK27	3.21833	3.84264	1.95737	1.49807	3.99496	4.00491	3.17776	2.9718	5.65883	6.03874	9.2461	6.91724	6.05644	7.99628
TraesCS1B02G192600.3	TaMAPK28	19.2486	18.8315	8.40185	10.846	22.6783	24.749	14.3783	11.2447	9.57706	9.6599	24.4988	20.829	14.5758	20.1423
TraesCS1B02G431400.2	TaMAPK29	0	0	0	0	0	0	0	0	0	0	0	0	0	0
TraesCS7A02G335300.2	TaMAPK30	1.37221	2.07075	0.655518	0.674184	1.18988	0.478267	0.464541	0.811305	0.280587	0	0.424678	0.448807	0.077002	0.546221
TraesCS4A02G434800.1	TaMAPK31	32.9484	34.1062	16.0239	17.8452	44.5389	43.5812	14.1792	11.2272	43.0727	41.3292	55.0736	40.2052	33.971	47.2982
TraesCS1D02G410100.1	TaMAPK33	0.950906	1.11258	4.14187	4.7573	3.26301	3.07644	4.68439	3.38876	0.803449	0.768132	3.65716	2.91019	3.91623	5.25675
TraesCS1D02G428900.1	TaMAPK34	1.89667	1.69602	1.50406	1.84487	2.57524	2.70178	1.58173	1.06395	1.50273	1.50103	1.8226	1.443	1.42618	1.70925
TraesCS6A02G099600.1	TaMAPK35	0.518743	0.535962	0.310101	0.239076	0.78886	0.758208	0.0961316	0.14483	0.364075	0.373126	0.371179	0.150771	0.264795	0.358624
TraesCS6A02G118100.1	TaMAPK36	1.13388	0.453694	0.211841	0.88075	0.507906	0.582266	0.522057	0.185161	0	0.10854	0.142067	0.450253	0.0758771	0.135106
TraesCS6A02G269400.1	TaMAPK37	3.52737	3.98609	2.11914	2.23084	2.65294	2.47348	3.02621	2.4121	3.30345	3.49093	6.56911	4.81278	4.3483	6.05093
TraesCS3B02G256700.1	TaMAPK38	4.6966	5.38759	2.32133	2.04594	6.49266	6.918	1.29142	1.6659	1.89907	1.97591	2.38167	1.71959	2.16352	3.31616
TraesCS3A02G242100.1	TaMAPK39	12.4671	13.8946	8.88259	9.24868	9.25483	8.69729	7.64156	6.71677	20.7972	21.3127	16.2988	11.7206	9.24374	13.7131
TraesCS3A02G231700.1	TaMAPK40	0.375197	0.330157	0.302698	0.220103	0.429191	0.521466	0.31193	0.297723	0.326834	0.392431	0.37615	0.405051	0.379498	0.684239
TraesCS1A02G402400.2	TaMAPK41	0.402888	0	0	0	0	0	0	0	0	0	0.118677	0	0	0
TraesCS1A02G415300.1	TaMAPK42	0.0733857	0	0	0	0.0325851	0.092195	0	0.0242752	0.143199	0.204515	0.17696	0.25845	0.158211	0.174438
TraesCS1A02G421000.1	TaMAPK43	0.829956	0.774032	0.955631	1.11445	1.76808	1.58475	1.01659	0.94738	2.261	2.18709	2.27788	1.79634	1.4595	1.77985
TraesCS6D02G082900.2	TaMAPK44	0.161115	0.0745353	0.0230922	0	0.1212	0.126757	0.0209216	0.0316113	0.0370039	0.0562818	0.183755	0.0399469	0.109323	0.269289
TraesCS6D02G108100.1	TaMAPK45	14.804	14.7754	5.92981	6.45907	19.5433	21.8583	7.97544	5.94758	8.45869	7.37898	11.8397	10.0048	7.62172	8.83977
TraesCS7A02G049000.1	TaMAPK46	0.186165	0.461686	0	0	0.465611	0.22121	0	0	0.228333	0	0	0	0	0.131466
TraesCS7A02G029700.1	TaMAPK47	0.0498886	0	0	0	0.0222035	0.0974651	0	0.0247642	0.0197951	0.0447627	0	0.0211948	0.0343965	0
TraesCS7A02G410700.2	TaMAPK49	4.26898	4.2015	12.033	10.45	10.745	8.19399	14.576	7.96733	3.77313	4.13073	21.7066	18.0642	9.66043	9.25449
TraesCS5B02G536500.1	TaMAPK50	2.80573	2.792	2.17274	1.96763	2.60119	2.58541	2.89455	2.29606	2.86623	2.99652	5.04365	4.16383	3.92986	5.4127
TraesCS7B02G246900.3	TaMAPK52	4.23252	4.57851	1.40634	1.29474	5.20338	5.30493	0.985363	0.972045	4.9182	4.74551	3.72055	2.37989	2.83742	4.16063
TraesCS7B02G309900.1	TaMAPK53	2.85226	2.62992	9.29011	9.58135	4.24272	4.04917	8.7766	7.1969	5.81906	5.4976	42.0679	32.0539	9.18617	13.6186
TraesCS7B02G322900.1	TaMAPK54	0.871032	0.979315	0.903433	1.01354	0.916024	1.00237	2.29356	1.97854	17.2182	16.582	15.6355	11.9364	4.90468	5.09804
TraesCS6D02G328800.1	TaMAPKK1	0.266293	0.349451	0.225234	0.335551	0.607897	0.756999	1.41682	0.793985	1.2526	1.02375	4.59049	3.55217	1.87216	1.96624
TraesCS5B02G565100.3	TaMAPKK2	0.844451	0.500263	0.359402	0.256326	0.574135	0.843193	0.128359	0.29566	0.201029	0.181139	0.397472	0.304306	0.273131	0.454748
TraesCS5D02G130900.2	TaMAPKK3	0.121504	0.228936	0	0.0663376	0.424727	0.319515	0.185067	0	0.0929979	0	0.0430038	0.135585	0.0437639	0.230446
TraesCS5A02G122700.4	TaMAPKK4	0	0.187769	0	0	0.0542603	0.362895	0	0	0	0	0.242744	0	0	0
TraesCS4B02G049000.1	TaMAPKK5	0	0	0	0	0	0	0	0	0	0	0	0	0	0
TraesCS4B02G048100.1	TaMAPKK6	0	0	0	0	0	0	0	0	0	0	0	0	0	0
TraesCS4B02G048600.1	TaMAPKK7	0	0	0	0	0	0	0	0	0	0	0	0	0	0
TraesCS4B02G048900.1	TaMAPKK8	0	0	0	0	0.0245311	0	0	0	0	0	0	0	0	0
TraesCS3B02G066300.1	TaMAPKK9	0	0	0	0	0	0	0	0	0	0	0	0	0	0
TraesCS4D02G048800.1	TaMAPKK11	0	0	0	0	0	0	0	0	0	0	0	0.0235125	0	0.0179572
TraesCS4D02G048500.1	TaMAPKK12	0	0	0	0	0	0	0	0	0	0	0	0	0	0
TraesCS5D02G549600.1	TaMAPKK13	1.4285	1.08623	0.432733	0.574558	1.15162	1.15724	0.393288	0.221503	1.12809	0.974019	0.918676	0.674683	0.642604	0.858626
TraesCS4A02G265900.1	TaMAPKK14	0	0	0	0	0	0	0	0	0	0	0	0.046439	0	0
TraesCS4A02G266000.1	TaMAPKK15	0	0.0235771	0.0229725	0	0.0407852	0.0535867	0	0	0	0	0.0834815	0.0388094	0.0317	0.0749512
TraesCS4A02G266100.1	TaMAPKK16	0	0.016794	0	0	0.0291561	0.0126761	0.0175901	0.0159191	0.0127521	0	0.0356261	0.0137325	0.0343722	0.064677
TraesCS4A02G266200.1	TaMAPKK17	0	0	0	0	0	0	0	0	0	0	0	0	0	0
TraesCS5B02G122600.1	TaMAPKK18	0.228574	0.388646	0.518102	0.209865	0.25588	0.352717	0.261926	0.0916345	0.514237	0.26547	0	0.152969	0.0921501	0.180506
TraesCS2A02G407600.1	TaMAPKKK1	2.95166	3.1499	0.709394	0.577018	3.48565	3.31548	0.791367	0.848849	1.4631	1.26065	2.27143	1.25669	1.36714	1.97031
TraesCS4D02G027600.1	TaMAPKKK2	0.00846163	0.0362187	0.223782	0.26093	0.0309359	0.0400061	0.111751	0.139086	0.0266113	0.0611189	0.185486	0.26641	0.125401	0.195801
TraesCS4B02G210600.2	TaMAPKKK3	2.80564	3.22986	1.11361	1.39338	2.62476	2.77854	0.898779	1.26365	5.03704	5.54443	4.73014	3.42137	2.59243	3.55501
TraesCS6A02G245000.3	TaMAPKKK4	0.62307	0.591353	0.370996	0.41442	0.995732	0.861813	0.807472	0.626676	0.934552	0.987323	1.19488	0.903883	0.976758	1.33874
TraesCS6B02G279300.1	TaMAPKKK4-1	1.48528	1.47287	0.760283	0.767863	1.64736	2.04093	0.858558	0.767325	1.12824	1.07014	1.348	1.11436	1.0329	1.56196
TraesCS2A02G199700.1	TaMAPKKK5	2.34899	2.94583	3.48032	3.38813	7.70029	6.9214	4.46107	3.62434	1.32672	1.04253	12.3163	9.48559	3.73646	4.85665
TraesCS3B02G289500.1	TaMAPKKK7	0.014802	0.0308302	2.21757	2.90414	0.0535636	0.116265	3.56013	2.56524	0.513893	0.439966	0.250632	0.138472	0.0632906	0.0396546
TraesCS3B02G288100.1	TaMAPKKK8	0	0	0.0478673	0.0655997	0.0712402	0.049536	0.498148	0.124357	0.0871729	0.0142027	0.0464128	0.080484	0.0560256	0.0737732
TraesCS3B02G288300.1	TaMAPKKK9	0	0	0	0.0257027	0.0217277	0	0.0267007	0.0322935	0	0.0218871	0.0356204	0.0621703	0	0.03735
TraesCS4D02G211300.2	TaMAPKKK10	2.11936	2.26382	0.840536	0.138724	2.41683	2.72473	1.10759	0.883258	3.8288	3.01133	3.39022	2.62115	1.51695	2.62477
TraesCS5D02G475900.1	TaMAPKKK11	12.5603	13.2346	22.68	23.35	19.0274	18.6883	21.8191	18.3273	6.28282	6.55711	10.7954	9.12894	3.40582	5.27303
TraesCS4A02G093800.2	TaMAPKKK12	7.25974	6.98022	1.38128	1.38264	6.00668	6.4917	1.86018	1.80312	4.51145	4.71248	4.32523	3.33251	4.01453	5.64931
TraesCS5A02G118200.1	TaMAPKKK14	0	0	0	0	0	0	0	0	0	0	0	0	0	0
TraesCS5A02G463100.2	TaMAPKKK15	2.14226	2.21302	2.81747	3.42899	3.91184	2.7717	3.21233	2.48363	1.31363	1.24381	3.68881	3.00342	1.48382	2.04732
TraesCS5B02G474500.1	TaMAPKKK16	7.3675	8.13186	19.216	21.471	12.8103	12.6426	16.2963	12.9086	10.2903	10.4042	9.79586	7.6715	3.19681	4.18913
TraesCS5A02G200800.1	TaMAPKKK17	0.0160025	0.018143	0	0	0.0308846	0	9.39855e-11	3.8996e-10	0	0.0591249	0	0	0	0
TraesCS2B02G526200.3	TaMAPKKK18	0	0.34004	0.194675	0.0946139	0.101719	0.190117	0	0	0.209532	0.298013	0.169427	0.34713	0.266786	0.0873924
TraesCS2A02G498000.3	TaMAPKKK20	1.08719	1.00178	0.781584	0.891906	0.733977	0.935918	0.647202	0.981871	0.68028	0.626251	3.08488	2.43553	1.72868	2.2504
TraesCS6A02G149900.1	TaMAPKKK21	0.166571	0.0467586	0	0.0229229	0.0899353	0	0.0723467	0.0872174	0.582023	0.521722	0.394412	0.323506	0.255058	0.286668
TraesCS5A02G392500.1	TaMAPKKK22	0.760098	0.580243	0.292069	0.308063	0.644748	0.660007	0.435312	0.308898	0.76629	0.698981	1.11569	1.01564	0.886826	0.932564
TraesCS6D02G139200.1	TaMAPKKK23	0.0258369	0	0	0	0.0117225	0	0	0.0127013	0.0290387	0.0881927	0.105939	0.0477724	0.0463198	0.0217588
TraesCS5B02G199400.1	TaMAPKKK24	0	0	0	0	0	0	0	0	0.00929333	9.43128e-11	0.0397619	0.0430235	0	0
TraesCS5B02G196400.1	TaMAPKKK25	1.22451	0.990633	0.255743	0.375322	1.36751	1.25358	0.158535	0.0943563	0.586369	0.530402	0.983081	0.925449	0.493948	0.744946
TraesCS2D02G093700.1	TaMAPKKK26	0.205786	0.31203	0.0269289	0.0370993	0.112143	0.108523	0.0223404	0.0352606	0.0759142	0.0480514	0.0538553	0.0597577	0.0785922	0.0819668
TraesCS2B02G110500.1	TaMAPKKK27	0.2436	0.29044	0.140754	0.0941543	0.431926	0.280814	0.156717	0.173041	0.194768	0.253449	0.232745	0.186128	0.196639	0.321672
TraesCS2A02G095300.1	TaMAPKKK28	0.0703897	0.0670749	0.0270085	0.0424	0.0552192	0.0501782	0.0965308	0.0664656	0.129118	0.106156	0.0677037	0.12448	0.142541	0.15332
TraesCS5D02G206500.1	TaMAPKKK29	0	0	0	0	0	0	0	0	0	0	0	0	0	0
TraesCS5D02G145100.1	TaMAPKKK30	85.6204	68.9509	31.2419	37.3132	88.8787	89.7952	35.8657	20.8951	35.8742	32.4089	21.924	17.2075	15.0639	20.7541
TraesCS6D02G236400.1	TaMAPKKK31	0.116757	0.0612184	0.076355	0.0129355	0.0167159	0.0606576	0.0813607	0.0980344	0.313467	0.283672	0.399274	0.27528	0.337138	0.465503
TraesCS2A02G195900.2	TaMAPKKK32	2.52344	2.52717	1.29054	1.43314	3.07368	2.74186	3.38007	2.28611	2.52392	2.40763	4.76928	4.16436	4.90255	5.94954
TraesCS6B02G270400.1	TaMAPKKK33	0.142622	0.228726	0.0512049	0.0603581	0.214731	0.168346	0.0545656	0.00821858	0.0738118	0.0605999	0.111778	0.0571117	0.156314	0.135466
TraesCS2D02G197600.1	TaMAPKKK34	1.0691	0.556994	4.52867	7.0015	2.02996	2.00328	8.66455	5.78854	3.60931	3.23168	8.18385	7.30094	0.128364	0.207439
TraesCS2B02G223600.1	TaMAPKKK36	3.66219	3.74196	1.15269	1.19271	3.4584	3.36586	2.83179	2.17899	7.15687	6.34714	5.75296	4.04936	4.22243	6.01412
TraesCS2B02G216800.1	TaMAPKKK37	3.31017	2.04273	29.4994	42.3796	2.67358	2.59689	30.1557	14.7691	3.4181	3.39264	22.4231	19.0127	0.309911	0.364221
TraesCS1D02G026200.2	TaMAPKKK38	0.756799	0.117319	0	0	0.424199	0.178793	0.190188	0.321982	0.264626	0.318659	0.389018	0.110157	0.315331	0.0810184
TraesCS6A02G255100.2	TaMAPKKK39	0.0926797	0.0124231	0.00981523	0.00184754	0.00303555	0.0352306	0.0365335	0.0412699	0.0794907	0.0107557	0.0768483	0.0732009	0.0791156	0.150776
TraesCS5B02G146100.1	TaMAPKKK40	10.8564	9.25424	5.76834	6.78848	12.7382	11.6772	9.94851	6.10198	10.7125	10.3458	10.6998	8.09682	8.06928	10.3538
TraesCS6A02G172600.1	TaMAPKKK41	0.107541	0.154799	0.678309	0.473994	0.132428	0.13891	1.06503	0.220395	0.0213588	0	0.058778	0.0285501	0.0368437	0
TraesCSU02G203100.1	TaMAPKKK42	0	0	0	0	0	0	0	0	0	0	0	0	0	0
TraesCS3B02G110300.1	TaMAPKKK43	0.239451	0.0697562	0.0341141	0	0	0.0594598	0	0.0342134	0.0515219	0	0.114897	0.106546	0.0870174	0.146153
TraesCS2D02G003900.1	TaMAPKKK44	0	0	0	0	0	0	0	0	0	0	0	0	0	0
TraesCS3D02G273200.1	TaMAPKKK45	2.43647	2.1997	3.34843	3.61467	5.50032	5.34547	9.57479	8.07539	1.38536	1.37893	2.21519	1.62491	0.736212	0.932031
TraesCS2D02G050700.1	TaMAPKKK46	0.0155718	0.0245085	0.0950855	0.127916	0.0569936	0.0981974	0.177173	0.0991065	0.0856693	0.0703158	0.420922	0.357787	0.374917	0.345029
TraesCS7D02G022200.1	TaMAPKKK47	0	0	0	0	0	0	0	0	0	0	0	0	0	0
TraesCS7D02G079100.1	TaMAPKKK48	0.236723	0.158489	0	0.0689312	0.196466	0.119032	0.0434206	0.0261834	0.102392	0.162784	0.317781	0.151869	0.211602	0.252563
TraesCS7D02G099200.2	TaMAPKKK50	4.10313	3.70457	0.403532	0.439186	6.3839	6.80607	0.623691	0.677243	1.07243	0.979566	9.34686	5.99207	7.28494	10.906
TraesCS7D02G230200.1	TaMAPKKK51	0.4365	0.35632	0.121284	0.121928	0.764234	0.734282	0.116541	0.0694387	0.524475	0.482684	0.284173	0.294877	0.120107	0.121421
TraesCS7D02G230500.1	TaMAPKKK52	0.463208	0.449928	0.0781101	0.0962664	0.418619	0.472832	0.168104	0.0757229	0.0731242	0.069519	0.28402	0.223218	0.263521	0.227141
TraesCS1B02G372400.1	TaMAPKKK53	0.87391	1.06556	0.392586	0.477033	3.52223	3.58072	0.580155	0.477985	0.507419	0.590134	0.483903	0.401987	0.499593	0.509804
TraesCS7D02G503600.1	TaMAPKKK54	0	0	0	0	0	0	0	0.00753367	0	0	0.0113978	0.0130961	0.0112315	0
TraesCS3A02G039100.1	TaMAPKKK56	0.139567	0.101687	0	0.0282548	0.243277	0.385736	0.154146	0.107299	0.249766	0.305244	1.83748	1.33946	0.648809	0.696955
TraesCS3D02G040600.1	TaMAPKKK57	0	0	0	0	0	0	0	0	0	0	0	0	0	0
TraesCS3B02G259800.1	TaMAPKKK58	0.974913	0.922032	0.327806	0.538342	1.48314	1.73635	0.47654	0.276425	0.826403	0.66004	2.12968	1.37318	1.46892	2.07762
TraesCS2A02G216900.1	TaMAPKKK59	0	0	0.00985657	0.00998897	0.00884735	0	0	0.0095116	0.0305248	0	0.0358569	0.03301	0.00703091	0.0263216
TraesCS2A02G217000.1	TaMAPKKK60	0.0101596	0	0.0103207	0.020941	0	0	0.0330751	0	0.0639634	0.018334	1.70449	1.21878	0.264714	0.323578
TraesCS7D02G384700.1	TaMAPKKK61	1.41644	1.42899	0.136685	0.105159	3.8911	3.80627	0.169764	0.151229	1.79832	1.97933	0.857427	0.506214	0.617958	0.77611
TraesCS4A02G313900.1	TaMAPKKK62	0	0	0	0	0	0	0	0	0	0	0	0.00488498	0	0
TraesCS4A02G383000.1	TaMAPKKK63	0.0514713	0.0805709	0	0	0.0326034	0.0404685	0.0139874	0.012651	0.0328925	0.0579934	0.128305	0.0115162	0.0763897	0.060622
TraesCS4A02G465900.2	TaMAPKKK64	0	0	0	0	0	0	0	0	0	0	0	0	0	0
TraesCS4A02G464700.1	TaMAPKKK64-1	0.0888858	0.154197	0	0	0.0888139	0.136451	0	0.0495285	0.0395902	0.0223813	0.200285	0.105974	0.10319	0.114041
TraesCS4A02G465000.1	TaMAPKKK65	0.0324924	0.00852022	0.00826481	0	0.0520005	0.019275	0.0327845	0.00795587	0.00638545	0	0.0240561	0.0138248	0.0118396	0.00554504
TraesCS1D02G273800.2	TaMAPKKK66	0.0800607	0.123319	0.299393	0.226011	0.150222	0.124043	0.141043	0.0714214	0.785044	0.744891	3.6652	2.88276	1.05919	1.18647
TraesCS1D02G360600.1	TaMAPKKK67	0.393042	0.355832	0.164717	0.253197	2.63055	2.27179	0.576188	0.362186	0.0545104	0.0835231	0.119863	0.11805	0.241844	0.325822
TraesCS1D02G431400.1	TaMAPKKK68	0	0.00993163	0.0675783	0.0392204	0.292543	0.195023	0.25434	0.218353	0.0967191	0.120914	0.675708	0.422148	0.770505	0.892327
TraesCS2D02G588200.1	TaMAPKKK69	0.240209	0	1.63628	1.40156	0.0894829	0.115309	1.17113	0.789221	0	0	0.143196	0.0388217	0.039697	0.0270023
TraesCS1D02G423800.1	TaMAPKKK70	1.91931	1.69617	1.27247	1.62078	3.16768	3.06723	1.8489	1.06356	3.53494	3.74194	1.92088	1.10623	1.64582	2.14677
TraesCS6A02G004500.1	TaMAPKKK71	0	0	0	0	0	0	0	0	0.0316522	0	0	0.0390877	0	0
TraesCS3A02G003900.1	TaMAPKKK72	0.641384	0.618805	0.279061	0.419861	0.900596	0.87449	0.339025	0.285514	0.669086	0.550709	0.90694	0.666434	0.564215	0.732702
TraesCS3A02G039200.1	TaMAPKKK73	0.0785303	0.0586404	0	0	0.0306242	0.0176557	0	0.011015	0.0353365	0.0607109	0.728998	0.553548	0.0323634	0.0682371
TraesCS3A02G039400.1	TaMAPKKK74	0	0	0	0	0	0.0175433	0	0	0	0	0	0	0	0
TraesCS3A02G096500.1	TaMAPKKK75	0.22117	0.286945	0.134101	0.115115	0.249792	0.322396	0.16529	0.242555	1.39391	1.26809	0.83838	0.62178	0.355778	0.350612
TraesCS3A02G246100.1	TaMAPKKK76	0	0	0.00931905	0.0188651	0.0820819	0.0288824	0.0198827	0.00898538	0	0	0.0215362	0.00802509	0.0399403	0.0197074
TraesCS3D02G501400.1	TaMAPKKK78	0	0	0	0.0176392	0.00766254	0.00660552	0.0189691	0.0587969	0.0263609	0.0577868	0.205172	0.187024	0.138937	0.137419
TraesCS3A02G493900.1	TaMAPKKK79	0.0161414	0	0	0.0502918	0.0345163	0.0157949	0.100342	0.055437	0.0237051	0	0.348969	0.23238	0.116407	0.149634
TraesCS2A02G217600.1	TaMAPKKK80	0.196881	0.237317	0.0942369	0.180649	0.445674	0.571723	0.0559383	0.0707976	0.0848796	0.102309	0.35804	0.406382	0.172623	0.225678
TraesCS5A02G292500.1	TaMAPKKK81	0	0	0	0	0	0	0	0	0	0	0	0	0	0
TraesCSU02G072500.1	TaMAPKKK82	0	0	0	0	0	0	0	0	0	0	0	0	0	0
TraesCS5A02G351500.1	TaMAPKKK83	0	0	0	0	0	0	0	0	0	0	0	0	0	0
TraesCS5A02G351000.1	TaMAPKKK84	0	0	0	0	0	0	0	0	0	0	0	0	0	0
TraesCS5A02G352000.1	TaMAPKKK85	0	0	0	0	0	0	0	0	0	0	0	0	0	0
TraesCS5D02G386800.1	TaMAPKKK86	8.62561	6.75547	4.05397	4.20793	12.3849	11.6175	6.49278	4.05719	4.43276	4.2128	4.77906	3.41961	2.42781	3.36972
TraesCS1A02G422800.1	TaMAPKKK88	0	0	0.303955	0	0.425223	0.317995	0	0.82093	0.209254	0.21578	3.21276	2.18828	1.98226	2.2712
TraesCS7A02G152100.1	TaMAPKKK90	0	0	0	0	0	0	0	0.0245737	0	0	0	0	0	0
TraesCS4D02G089300.1	TaMAPKKK91	0.41006	0.503352	0.168972	0.0558166	0.424799	0.622089	0.0593276	0.160599	1.1614	1.09704	8.27991	6.30753	1.62198	2.08146
TraesCS5B02G337300.1	TaMAPKKK92	7.00148	8.07734	4.9548	5.24568	9.72469	9.60211	10.578	8.43876	6.05662	5.59606	10.7583	8.00647	9.10318	12.7884
TraesCS5D02G018800.1	TaMAPKKK93	0.886435	0.697265	0.0417519	0.0337334	0.607905	0.54335	0.0800657	0.0884324	0.432303	0.392801	0.552939	0.405094	0.221251	0.35774
TraesCS5B02G012000.1	TaMAPKKK94	7.32708	5.98234	0.953565	1.08694	28.9352	22.9126	2.16728	1.26321	7.41194	7.34099	6.64124	5.44529	8.00655	9.60441
TraesCS5B02G204900.1	TaMAPKKK95	1.08188	0.743905	2.49955	3.07212	1.34324	1.27314	2.19199	1.65722	2.76657	2.74523	4.43549	3.74259	0.881295	1.49211
TraesCS5B02G292000.2	TaMAPKKK96	0.290921	0.238387	0.0608217	0	0.0940504	0.225005	0	0	0	0.0552529	0.0862106	0.251839	0.0364429	0.218248
TraesCS5B02G353800.1	TaMAPKKK97	0	0	0	0	0	0	0	0	0	0	0	0	0	0
TraesCS5D02G482000.1	TaMAPKKK98	4.74231	4.56576	12.2959	14.2296	4.07181	4.70544	13.0377	11.08	6.80238	7.02045	23.774	19.7878	9.55695	13.0233
TraesCS3A02G001500.1	TaMAPKKK99	1.70786	1.81275	0.291462	0.284902	2.24816	2.43482	1.55215	0.860692	4.43424	4.41477	3.99988	3.17627	3.34339	4.71911
TraesCS3A02G274000.1	TaMAPKKK100	3.20608	3.06695	2.46266	2.47077	6.44812	5.87213	5.62298	4.39283	1.82817	2.1272	5.50488	4.68964	1.7347	2.20892
TraesCS5D02G019400.1	TaMAPKKK101	5.43302	4.99033	1.51429	1.65934	21.2365	17.0822	4.05096	2.24142	8.35315	8.18604	9.18916	7.7869	8.93939	9.89305
TraesCS7D02G474700.1	TaMAPKKK102	3.24916	3.25969	1.66059	1.58951	4.30951	3.67804	2.12014	1.8193	3.82723	3.73805	4.82737	4.01616	3.29634	3.74187
TraesCS7A02G326700.1	TaMAPKKK103	1.56968	1.75478	0.241939	0.30612	1.58481	1.51786	0.416146	0.371251	0.811842	0.816751	0.914644	0.96256	1.03668	1.42182
TraesCS1D02G273600.1	TaMAPKKK104	0	0	0	0	0	0.104413	0.0139796	0	0.00603044	0	0	0	0	0
TraesCS1B02G283400.1	TaMAPKKK104-1	0.0614009	0.0446584	0.051976	0.094931	0.130572	0.0619732	0.166586	0.0602386	0.582943	0.563238	3.81542	3.38243	1.07729	1.52166
TraesCS3A02G045200.1	TaMAPKKK105	2.37358	2.37077	1.16227	1.31166	2.38588	2.31901	2.94864	1.70425	2.43348	2.75599	5.64181	4.76838	1.46062	2.00966
TraesCS4A02G456900.1	TaMAPKKK106	0	0	0	0	0	0	0	0	0	0	0	0	0	0
TraesCS7A02G032700.1	TaMAPKKK107	0	0	0	0	0	0	0	0	0	0	0	0	0	0
TraesCS3D02G023600.1	TaMAPKKK108	0	0	0	0	0	0	0	0	0	0	0	0	0.00607577	0.0113601
TraesCS2D02G219800.1	TaMAPKKK109	0.426201	0.420389	0.343903	0.285619	0.833785	0.711192	0.743411	0.482105	1.65817	1.81043	3.78708	2.99825	2.88728	3.4216
TraesCS4B02G289100.1	TaMAPKKK110	0.0552309	0.0289319	0.0561478	0.0473641	0.0168067	0.0652576	0.0698839	0.0360938	0.0796446	0.0747793	0.626417	0.394131	0.354244	0.343917
TraesCS3A02G315100.1	TaMAPKKK111	0.419875	0.434971	0.18603	0.168262	0.8096	0.672116	0.204195	0.172555	0.44913	0.478426	1.48027	1.08762	0.859978	1.34854
TraesCS5D02G359500.1	TaMAPKKK112	0	0	0	0	0	0	0	0	0	0.0225336	0	0	0	0
TraesCS3D02G108500.1	TaMAPKKK113	0.139044	0.118474	3.78331	6.01423	0.207728	0.381441	9.15155	5.49174	0	0.0188499	0.318004	0.35752	0.449834	0.442059
TraesCS3A02G229800.1	TaMAPKKK115	0	0	0	0	0	0	0	0	0	0	0	0	0	0
TraesCS1B02G454000.2	TaMAPKKK116	0	0.00340695	0	0.00719132	0.0277628	0.0262787	0.00355615	0.0169519	0.0179163	0	7.55512e-09	0.0595628	4.93786e-08	0
TraesCS3D02G097000.1	TaMAPKKK117	0.345337	0.369703	0.16404	0.187194	0.388382	0.460854	0.405192	0.451931	2.42467	2.76027	1.31021	0.957547	0.390359	0.490766
TraesCS2A02G577000.1	TaMAPKKK119	0.262175	0.410253	1.09746	1.0219	0.0409907	0.0940764	0.263475	0.287151	2.13145	2.14525	0.322854	0.281265	0.204765	0.235156
TraesCS4A02G317600.1	TaMAPKKK120	1.46858	1.32984	0.86638	0.942017	1.47341	1.35683	0.294928	0.133281	0.534741	0.56463	3.13182	2.37577	1.41587	1.97744
TraesCS2D02G066900.1	TaMAPKKK121	0.24894	0.323988	0.0239852	0.0421639	0.317579	0.361572	0.0509418	0.0575194	0.195466	0.233958	1.60469	1.18537	0.746863	0.836184
TraesCS2A02G214000.1	TaMAPKKK122	0.0224756	0.0117479	0.13688	0.243625	0.102252	0.0530572	0.427115	0.290529	0.0619454	0.0506786	0.57257	0.61348	0.324167	0.585887
TraesCS5D02G358700.1	TaMAPKKK123	0	0	0	0	0	0	0	0	0	0	0	0	0	0
TraesCS5D02G358200.1	TaMAPKKK123-1	0	0	0	0	0	0	0	0	0	0	0	0	0	0
TraesCS7D02G153800.1	TaMAPKKK125	0.0267769	0.0280618	0.00907577	0.0091812	0.0244557	0.00703167	0.0387144	0.0278115	0	0.0483443	0.0198111	0	0.012974	0.00606748
TraesCSU02G011500.1	TaMAPKKK126	0	0	0	0	0	0	0	0	0	0	0	0	0	0
TraesCS6D02G339600.1	TaMAPKKK127	0	0	0	0	0	0	0	0	0	0	0	0.00588828	0	0
TraesCS1B02G446500.1	TaMAPKKK128	0.241206	0.20506	0.105442	0.122082	0.595334	0.534154	0.176	0.104723	0.15128	0.198649	0.20567	0.177574	0.152134	0.420476
TraesCS6B02G320800.1	TaMAPKKK129	0.0812145	0.131754	0.0150324	0.00757641	0.0743609	0.0931364	0.00799835	0.0289074	0.063815	0.0409633	0.639946	0.483802	0.818527	1.03294
TraesCS7A02G044600.1	TaMAPKKK130	0	0	0	0	0	0	0	0	0	0	0	0	0	0
TraesCS6B02G215100.2	TaMAPKKK131	1.92534	2.32343	1.65133	1.86876	2.81617	2.6634	1.53695	1.89744	1.69118	1.7388	2.76982	2.38548	3.05617	4.24127
TraesCS5B02G353600.1	TaMAPKKK132	0	0	0	0	0	0	0	0	0	0	0	0	0	0
TraesCS1D02G004300.1	TaMAPKKK133	2.56131	2.54671	1.08298	1.31171	5.72206	5.55753	1.29972	1.18712	2.36427	2.15406	2.45614	2.09492	1.87532	2.20017
TraesCS5D02G547500.1	TaMAPKKK134	0	0	0	0	0	0.00773673	0	0	0	0	0.00726362	0	0	0
TraesCS2D02G598800.1	TaMAPKKK135	0	0	0	0	0	0	0	0.0109583	0.0175776	0	0.00824221	0	0	0
TraesCS2B02G241600.1	TaMAPKKK136	0.0616572	0.0860298	0.0730677	0.0317778	0.234121	0.275064	0.245353	0.0907382	0.121316	0.092718	0.675001	0.542062	0.364299	0.570852
TraesCS3D02G472000.1	TaMAPKKK137	0.257388	0.325651	1.62195	1.47226	0.461786	0.350771	2.0938	1.62917	0.191075	0.115904	1.19322	0.878665	0.660789	0.78402
TraesCS3A02G493500.1	TaMAPKKK139	0	0	0	0.0170769	0.0304703	0	0.0353432	0	0	0.0148905	0.0602396	0.0137298	0.0731179	0.0336887
TraesCS5D02G097900.1	TaMAPKKK140	1.23504	1.66278	0.514626	0.551563	2.04946	2.0126	1.24707	1.02752	1.14462	1.29091	2.80952	2.45627	2.96012	4.07955
TraesCS7D02G000800.1	TaMAPKKK141	0	0	0	0	0	0	0	0	0	0	0	0	0	0
TraesCS2A02G032200.1	TaMAPKKK142	0	0	0	0	0	0	0	0	0	0	0	0	0	0
TraesCS3D02G501100.1	TaMAPKKK144	0	4.05649e-05	6.28484e-05	0	0.0510978	3.25e-05	0	0.000114752	0	0.130664	0	4.73104e-05	0	0
TraesCS2B02G242300.1	TaMAPKKK145	0	0	0	0	0	0	0.0373831	0	0	0	0.00847045	0.00976055	0	0
TraesCS2B02G241400.1	TaMAPKKK146	0.602482	0.731944	0.729487	0.906367	4.77495	5.51763	1.38907	1.32402	2.79314	2.86358	11.9779	10.2665	4.15872	5.69921
TraesCS2A02G216600.1	TaMAPKKK147	0.436746	0.183537	0.376943	0.166834	0.9913	0.941215	0	0.263446	1.26619	0.457622	0.454089	0.316416	0.0695799	0
TraesCS1A02G003900.1	TaMAPKKK148	0	0	0	0	0	0	0	0	0	0	0	0	0	0
TraesCS3B02G008600.2	TaMAPKKK150	1.77208	1.62286	6.54584	6.0289	3.88328	2.90688	11.5323	7.90162	1.00099	0.8964	0.939351	0.516352	0.405088	0.936902
TraesCS3B02G123800.1	TaMAPKKK151	0.270038	0.240586	0.150021	0.197147	0.318717	0.242415	0.543677	0.543706	0.617231	0.538999	4.18164	3.26446	1.46764	1.66453
TraesCS3B02G259100.1	TaMAPKKK152	0	0	0	0.00874332	0	0	0.00922061	0.0166659	0	0	0	0	0	0
TraesCS3B02G351800.1	TaMAPKKK153	0	0	0	0	0.0281502	0	0	0	0	0	0	0	0.0862886	0.0616192
TraesCS3B02G478400.1	TaMAPKKK154	0	0	0	0	0	0	0	0	0	0	0	0	0	0
TraesCS6B02G217100.1	TaMAPKKK155	0.69852	0.781075	0.0314014	0	0.737066	0.994525	0.235999	0.0654944	0.226038	0.255974	1.21791	0.815619	1.14207	1.57291
TraesCS1A02G181900.1	TaMAPKKKK1	1.62504	2.11758	0.916372	1.0585	1.79878	1.83868	1.81083	1.3964	2.54547	2.43345	2.82126	2.01443	2.18498	2.79802
TraesCS1B02G199100.2	TaMAPKKKK2	0	0.131909	0.160293	0.140703	0.169152	0	0.480773	0.187654	0	0	0	0	0	0
TraesCS1D02G185000.2	TaMAPKKKK3	0	0	0.122773	0	0.0395347	0.0764216	0.0499035	0	0.164348	0.0399136	0.136958	0.0449128	0	0.0421603
TraesCS2A02G233400.1	TaMAPKKKK4	1.86152	2.11298	10.2224	9.82802	3.98018	4.1295	14.8158	15.318	1.50253	1.55684	2.25338	1.58938	1.53512	2.11029
TraesCS2B02G249900.1	TaMAPKKKK5	1.55142	2.10435	0.74058	0.800343	1.87058	1.87486	1.00206	1.08793	1.9831	1.56232	2.70628	1.97032	1.67978	2.38912
TraesCS2D02G232200.1	TaMAPKKKK6	0.909338	1.3684	0.515776	0.365569	0.99944	1.19529	0.782293	0.610265	1.19426	0.991929	1.6943	1.37059	1.23345	1.31221
TraesCS4B02G395600.1	TaMAPKKKK7	0.0249095	0.0129928	0.0126057	0.0128603	0	0.0195774	0.0270815	0	0	0	0.0185226	0.0106143	0.0273815	0.0337438
TraesCS4B02G398400.3	TaMAPKKKK8	10.8455	11.352	2.95191	2.90618	10.279	9.69322	4.07049	3.64961	6.40615	5.63819	5.92384	4.78263	4.38146	5.61746
TraesCS5A02G187400.1	TaMAPKKKK9	0.591946	0.315855	0.124106	0.191375	0.854623	0.76518	0.301063	0.171598	0.536848	0.542687	1.0049	0.908875	0.816467	1.06739
TraesCS5A02G392500.1	TaMAPKKKK10	0.760098	0.580243	0.292069	0.308063	0.644748	0.660007	0.435312	0.308898	0.76629	0.698981	1.11569	1.01564	0.886826	0.932564
TraesCS5A02G556400.5	TaMAPKKKK11	2.291	1.80467	0.898707	0.764019	1.95998	2.11002	0.321582	0.280278	0.591763	0.721795	0.783171	0.494395	0.476436	0.450917
TraesCS5B02G397300.1	TaMAPKKKK12	0.536288	0.531265	0.310223	0.278316	0.593631	0.573886	0.457866	0.323308	0.598279	0.660489	1.29169	0.870195	0.697962	1.07908
TraesCS5D02G203600.1	TaMAPKKKK13	0.980522	1.00271	0.632875	0.94447	1.70779	1.73185	0.561783	0.460765	1.03268	0.823233	2.13495	1.6657	1.14092	1.562
TraesCS5D02G402300.1	TaMAPKKKK14	0.564089	0.526035	0.277165	0.285396	0.673743	0.69601	0.399378	0.350139	0.871048	0.711646	1.28211	1.1839	0.884254	1.17366
TraesCS6A02G149900.1	TaMAPKKKK15	0.166571	0.0467586	0	0.0229229	0.0899353	0	0.0723467	0.0872174	0.582023	0.521722	0.394412	0.323506	0.255058	0.286668
TraesCS6A02G353400.1	TaMAPKKKK16	0	0	0	0.00831621	0	0	0.0286453	0	0	0	0.0198225	0	0	0.035863
TraesCS6A02G353500.1	TaMAPKKKK17	0	0	0	0.0124693	0	0	0	0	0	0	0	0.0108861	0	0
TraesCS6B02G177800.1	TaMAPKKKK18	0	0	0	0	0	0.113773	0.0511033	0	0.19455	0.0487847	0.184131	0.104823	0.0922444	0.132394
TraesCS6B02G386100.1	TaMAPKKKK19	0	0	0	0	0	0	0	0.058473	0	0	6.9648e-05	0	0.0341165	0.0311662
TraesCS6D02G335800.1	TaMAPKKKK20	0.111147	0.053782	0.197817	0.18328	0	0.161685	0.268798	0.286074	0.294634	0.261556	0.352593	0.254765	0.456517	0.460119
TraesCS6D02G139200.1	TaMAPKKKK21	0.0258369	0	0	0	0.0117225	0	0	0.0127013	0.0290387	0.0881927	0.105939	0.0477724	0.0463198	0.0217588
TraesCS7A02G232300.1	TaMAPKKKK22	2.87128	3.26008	2.06441	1.78999	3.90491	4.15381	1.86117	1.9852	3.45884	3.09586	4.34205	3.31826	3.09631	3.86221
TraesCS7B02G130700.1	TaMAPKKKK23	4.34625	4.42757	2.36408	2.30354	5.00861	4.8075	1.96832	2.05646	4.84156	4.50334	5.84287	4.61368	4.43647	5.80512
TraesCS7D02G232400.1	TaMAPKKKK24	1.13985	1.14621	0.7667	0.645016	1.92786	1.66159	0.73727	0.496523	1.32838	1.36351	2.50593	1.88067	1.61911	1.92075
TraesCSU02G115300.1	TaMAPKKKK25	2.58611	2.87015	0.606296	1.41354	2.65969	1.3235	1.38767	0.859411	0.749602	0.816216	2.01977	2.15227	0.504525	1.86912

## Sheet: developmental
Table S5 The expression profile data of MAPK-MAP4Ks.																Table S5 The expression profile data of MAPK-MAP4Ks.
Locus ID	gene name	grain_Z71_rep1	grain_Z71_rep2	grain_Z75_rep1	grain_Z75_rep2	grain_Z85_rep1	grain_Z85_rep2	leaf_Z10_rep1	leaf_Z10_rep2	leaf_Z23_rep1	leaf_Z23_rep2	leaf_Z71_rep1	leaf_Z71_rep2	root_Z10_rep1	root_Z10_rep2	root_Z13_rep1	root_Z13_rep2	root_Z39_rep1	root_Z39_rep2	spike_Z32_rep1	spike_Z32_rep2	spike_Z39_rep1	spike_Z39_rep2	spike_Z65_rep1	spike_Z65_rep2	stem_Z30_rep1	stem_Z30_rep2	stem_Z32_rep1	stem_Z32_rep2	stem_Z65_rep1	stem_Z65_rep2
TraesCS6B02G296700.2	TaMAPK1	24.4108	18.2798	0.615306	1.07984	13.9459	10.0219	11.142	13.5966	16.4973	20.7801	8.54232	6.02991	16.6236	20.5462	14.0576	22.9723	22.1792	27.2761	37.1546	36.2331	42.7221	52.3714	48.9568	53.9285	30.7933	47.1066	32.0245	36.9101	39.7736	46.2367
TraesCS4A02G336800.2	TaMAPK2	8.92267	6.83392	0.362454	0.23007	1.10328	1.14248	4.20125	1.85965	4.08424	5.03315	3.05025	2.11314	4.54081	5.05101	10.1703	5.00269	3.95589	7.69367	6.46213	4.82619	11.8936	5.32985	10.7492	5.51821	1.51538	3.89698	8.18444	8.32315	5.46189	6.05371
TraesCS4A02G106400.1	TaMAPK3	21.3555	20.3193	3.17351	3.12641	2.28869	2.50991	7.53268	10.4741	30.2178	28.3146	45.9295	42.2849	59.2289	55.2361	32.5263	41.0413	44.6531	33.5171	8.85154	8.15926	11.6509	7.41388	3.20477	1.79714	17.4968	12.0993	54.6245	49.6663	5.19284	6.18819
TraesCS1D02G088000.2	TaMAPK4	0	0	0	0	0	0.17562	0	0	0	0	0	0	0	0	0	0	0	0	0	0	0	0.121159	0	0	0	0.133669	0	0	0.149677	0
TraesCS1D02G422800.1	TaMAPK5	0	0.231058	0.0549845	0.0166154	0	0	0.58104	0.60318	0.477812	0.510793	0	0.10952	1.77232	1.14527	0.364993	2.13147	2.62574	0.493412	0.305192	0.694353	0.28664	0.98645	11.0262	11.7988	1.59177	0.878189	0.423636	0.64464	0	0
TraesCS7B02G009200.1	TaMAPK6	20.5689	16.6073	2.57137	2.74313	9.82822	8.57782	11.1836	10.9977	10.9509	11.5053	8.76512	7.50133	15.2859	15.9999	13.549	15.4127	13.2908	17.9273	22.8265	21.3338	25.7197	28.3975	15.0877	17.1789	28.8898	28.9146	18.2811	15.6186	14.3469	14.2561
TraesCS7D02G342800.3	TaMAPK7	8.60731	5.41097	1.30939	1.07319	8.87654	10.1143	3.16595	4.51884	2.74175	3.44316	2.98436	2.77692	6.19151	7.08251	2.30134	3.48672	3.36777	3.68395	6.98779	6.58382	5.50714	5.8255	5.95509	7.47205	4.86032	3.77625	6.8592	6.09792	4.60356	4.69741
TraesCS3D02G225600.1	TaMAPK8	10.7137	8.75814	0.622432	0.664301	7.44689	8.04799	4.23561	5.44132	4.54847	5.59256	1.48717	1.42698	8.32236	8.1398	7.31342	8.94774	8.25053	8.19043	9.93684	9.17727	18.836	16.2593	12.2242	12.0835	11.1487	10.7141	9.36791	8.14553	25.9531	26.5437
TraesCS6B02G146300.1	TaMAPK10	18.4335	13.6394	3.20426	3.22607	6.94167	9.64951	9.28622	13.8863	9.22067	11.0656	16.7953	13.4871	17.4774	18.52	13.8199	9.29107	8.94326	20.1928	16.0299	10.7788	14.2919	16.5587	21.7805	25.0142	12.0621	9.93373	20.7812	16.6688	19.5257	23.9406
TraesCS1A02G086500.1	TaMAPK11	12.8121	10.2356	1.99606	1.84006	4.47383	4.69139	5.2771	5.49469	5.50953	6.62221	5.22618	4.85364	10.616	10.5671	10.7639	13.3439	11.0751	15.901	15.7035	17.5045	24.3351	26.8325	13.2993	14.4258	19.9516	21.467	12.9838	12.3061	9.7203	10.381
TraesCS7A02G422500.1	TaMAPK12	29.6771	25.6298	2.96297	2.82358	5.19904	5.50976	5.12509	6.45095	27.4061	29.6161	32.7462	31.7244	26.1714	24.5724	24.0902	25.3378	23.9822	33.6276	19.0815	16.5207	18.4821	15.1146	19.5765	13.7705	18.6693	16.7534	40.7658	32.4535	7.45564	8.08425
TraesCS6D02G245500.3	TaMAPK13	33.5378	24.6461	1.34139	1.8994	20.6173	22.3282	6.53845	13.9472	14.7489	19.0317	5.5225	8.71895	15.7334	25.4527	12.5053	25.9503	21.626	30.0871	36.7938	37.2883	39.833	58.4175	69.0164	64.8055	35.0836	44.5384	31.1204	27.03	27.6593	38.0913
TraesCS1A02G184500.1	TaMAPK14	4.2521	4.04878	0.665992	0.578215	2.13001	2.22837	4.49362	5.20652	5.9231	6.65699	5.70827	4.83869	9.40606	9.18744	6.32855	6.6507	5.56969	9.57094	4.86748	4.21284	3.5248	4.84081	3.11702	3.01407	9.02475	9.94738	9.51446	8.40546	5.3066	5.69076
TraesCS3B02G270200.1	TaMAPK16	11.1753	8.13023	0.589252	0.597987	0.710782	0.7682	5.73943	6.09576	8.31498	10.5884	3.61948	3.38482	13.3213	14.4698	8.58182	18.1894	15.8747	11.6758	7.54856	7.94033	17.7033	21.9284	8.88704	10.8637	10.168	11.5424	5.31873	4.22497	7.29184	6.8308
TraesCS6B02G127800.1	TaMAPK17	0.60389	0.295304	1.083	1.06043	0.819002	0.700226	0.511425	0.741521	0.415572	0.485455	0.219889	0.110252	0.680967	0.56471	0.791536	0.650817	0.743479	0.99345	1.37682	1.62356	1.12628	1.17349	0.672417	0.912486	1.28816	1.4493	0.979647	0.640547	0.47027	0.507343
TraesCS7D02G044100.1	TaMAPK18	33.2428	27.6054	8.33467	7.88306	28.099	37.5967	14.3107	23.5606	27.9787	29.0474	22.8587	22.2115	106.637	113.635	52.9615	62.6989	60.8521	70.652	28.4164	22.6431	39.7819	38.0917	50.338	46.6747	24.5709	20.681	67.2601	59.846	53.8692	59.0489
TraesCS7A02G111300.1	TaMAPK19	18.8547	14.9183	4.31642	3.67391	7.0426	7.34511	12.2515	13.6982	11.4215	12.7252	9.45014	9.10178	19.3921	19.1353	14.2095	18.7772	15.2006	21.1137	21.0291	21.0541	23.0943	26.1332	16.1501	17.8644	28.8697	28.6705	17.5802	16.9757	16.1029	13.6409
TraesCS7D02G403700.1	TaMAPK20	3.11329	3.96929	0.659684	0.635865	0.196712	0	0.707437	1.65627	4.20388	4.61771	2.19633	3.07653	3.91603	4.30549	5.57257	8.67627	5.61391	8.7792	2.13153	2.84777	2.10053	0.5288	2.63845	1.79479	3.56709	1.52024	11.8881	11.5776	1.63299	0.859391
TraesCS7D02G414900.1	TaMAPK22	1.24048	1.08416	0.220172	0.139846	0.247877	0.246691	0	0.0383179	0.0541899	0.0624452	0.335975	0.213696	0.252213	0.164032	0.0849857	0.32372	0.400203	0.0636333	0.336652	0.324713	0.547509	0.325848	21.9951	15.4058	0.236803	0.145874	0.180038	0.143645	0	0
TraesCS3D02G221700.1	TaMAPK23	2.36118	1.93581	0.0717488	0.0971904	2.63888	2.77886	1.17186	1.24163	0.61368	0.57397	0.798862	0.778349	1.4628	1.55693	0.883225	1.23589	1.15421	1.49841	2.28682	2.40537	2.7148	2.83971	5.66631	5.84598	1.27452	1.62092	1.87995	1.25784	1.79268	1.4753
TraesCS3D02G242200.2	TaMAPK24	6.94279	5.85862	0.527975	0.559587	1.0201	1.15541	6.11051	9.97922	8.93664	10.1875	5.04361	5.25339	10.8371	13.1103	8.30378	16.2075	12.1836	11.3179	7.4409	8.85821	14.8682	19.3539	7.69033	9.4422	14.6577	15.0993	7.24922	5.61451	7.36457	8.82504
TraesCS4D02G198600.1	TaMAPK25	22.2729	21.3672	2.46341	2.03852	2.25425	3.46337	8.57298	10.584	47.3954	45.4849	60.7443	58.9115	60.0802	57.118	33.7577	50.655	58.0777	36.453	4.64479	3.23831	3.86203	2.04963	3.11042	1.79633	13.0732	10.3215	76.7707	65.322	6.55273	6.14035
TraesCS5D02G534000.2	TaMAPK26	1.37636	0.822808	0	0	0.163451	0.554562	0.172575	0.676979	0.887566	0.183706	0.292258	0	0.80615	0.847884	0.624717	1.28935	0.882317	0.905218	1.60758	0.645772	1.46513	1.77423	1.29635	1.0705	1.18448	0.294237	0.298841	0	0.861275	0.186685
TraesCS1B02G104900.1	TaMAPK27	8.01739	6.21115	1.65215	1.66301	5.21658	5.63829	4.87328	6.52552	5.67313	6.29126	6.52998	5.62767	11.2066	11.1558	16.3427	16.2049	13.6885	26.6282	14.8044	15.7607	20.8572	26.011	12.4557	13.2281	18.2147	19.2127	13.0774	11.366	9.03355	10.7712
TraesCS1B02G192600.3	TaMAPK28	8.11931	5.63032	1.41354	1.40239	3.54922	3.53752	9.21038	11.8714	13.3909	15.2318	14.9928	13.7273	21.284	20.1527	15.7717	14.2223	13.5521	19.3605	12.4882	10.9612	9.09481	12.4313	6.00338	6.23063	22.1211	22.4987	20.675	20.1499	15.2287	15.6558
TraesCS1B02G431400.2	TaMAPK29	0	1.16448	7.96723	7.38679	1.92871	3.68807	0	1.02287e-08	0	0	0	2.1854e-06	0	0.00358238	0	0	0	6.56765e-10	0	0	0	0	1.31618	0	0	0	0.000252565	0	0	0
TraesCS7A02G335300.2	TaMAPK30	1.98227	1.50666	0.302226	0.942591	2.14211	2.09495	0.286589	1.86537	6.4384e-06	1.65058e-09	0	0.382932	2.09326	0.861337	0	0.698299	2.08968e-08	0.00299702	0.376631	1.85623	1.17159	1.86785	0.802419	2.19985	1.64478	0.257059	0	0.249443	0.778358	0.0695394
TraesCS4A02G434800.1	TaMAPK31	37.1206	29.4098	6.64643	6.41026	24.5694	28.0097	19.8967	25.8702	34.7553	40.0466	24.0043	22.661	86.3673	90.2965	43.9209	51.8266	50.9193	51.6315	23.0208	22.6468	36.0987	32.4788	41.4214	39.4187	20.7803	18.2666	66.8496	60.9824	36.2715	39.6468
TraesCS1D02G410100.1	TaMAPK33	26.6062	22.7873	2.39683	2.382	10.1892	11.5303	12.6991	18.0488	25.1851	26.3399	0.910193	0.536482	22.0251	23.4647	12.4311	22.862	21.6745	13.2093	55.1925	40.2436	17.1197	13.0938	4.93167	5.3688	11.427	8.53401	15.56	14.7932	3.92097	4.88575
TraesCS1D02G428900.1	TaMAPK34	11.4807	9.40497	1.21851	0.951895	1.52258	1.45662	5.06587	5.8041	5.28603	6.43792	7.50665	6.93921	15.4448	15.0399	8.43114	13.3243	13.3383	11.0112	5.69005	5.78832	14.5519	16.0229	6.26097	7.59664	6.50875	6.76517	4.73595	4.80104	13.3684	13.7364
TraesCS6A02G099600.1	TaMAPK35	0.638873	0.412543	2.41155	2.18999	1.3446	0.975004	0.345155	0.338847	0.42215	0.310947	0.349164	0.502193	0.623525	0.740216	1.03061	0.630882	0.54725	0.860606	1.10138	1.1398	0.884929	0.884344	0.819579	1.007	0.917351	0.791905	0.631641	0.665749	0.586783	0.614757
TraesCS6A02G118100.1	TaMAPK36	1.3753	0.441339	0.0744638	0.068216	1.26551	0.176856	0.104844	0.790463	0.303914	0.208263	0	0	1.21496	0.344518	0.205108	0	0.109611	0	0.744378	1.37115	0.250109	0.446848	0.233269	0.270599	0.140575	0.670398	0.821328	0.360299	0.154967	0.321642
TraesCS6A02G269400.1	TaMAPK37	26.1507	20.5706	2.09788	1.55947	18.49	20.2267	10.6613	14.7988	17.6558	21.0793	10.3974	9.2032	26.4	26.9177	18.6271	30.7584	26.0151	27.6464	40.6612	44.9507	47.3841	46.3589	57.6588	51.1392	39.2523	40.9586	41.7219	43.2595	41.6816	38.9761
TraesCS3B02G256700.1	TaMAPK38	5.12743	3.50662	0.368708	0.330465	5.42377	4.4376	1.67841	2.60153	3.17613	3.78062	1.31615	0.965104	5.20825	5.56444	3.94253	6.16013	5.42609	6.61387	7.24097	7.1274	13.0353	12.2284	12.0754	10.9814	8.7584	9.75816	5.27966	4.19019	24.2173	23.6627
TraesCS3A02G242100.1	TaMAPK39	17.1361	10.8036	0.551485	0.49624	1.97364	2.16782	5.77238	11.5286	12.6882	13.4176	7.75854	7.13522	16.0331	16.6173	12.0377	16.7408	14.4721	18.697	10.2147	9.15399	18.4385	20.7458	10.8537	13.1278	17.2249	17.5212	10.5892	9.6068	6.36206	8.61252
TraesCS3A02G231700.1	TaMAPK40	1.05532	0.823642	0.0174126	0.0471352	0.342476	0.382535	0.177061	0.136818	0.265296	0.226435	0.263329	0.306156	0.673613	0.493207	0.47234	0.446998	0.622792	0.433988	1.13109	1.45044	1.26493	1.12331	3.85323	4.48897	1.01241	1.04558	0.606679	0.577326	0.475045	0.392693
TraesCS1A02G402400.2	TaMAPK41	0.925854	1.47717	7.77735	7.34089	0.228122	0	0.282148	0.834111	0.998665	0.838685	0	0	0	0.586203	0	0.325178	0.572199	0.25817	0.836287	0.584989	0	0	0	0	0.256425	0.289323	0.477015	0.706986	0.339734	0
TraesCS1A02G415300.1	TaMAPK42	0	0.0827332	0	0.063462	0	0	1.26867	1.33715	1.04253	0.443365	0.0756668	0	2.31725	1.59044	1.3427	3.04467	2.80768	0.453805	0.10526	0.232441	0.094538	0.340225	7.94791	7.84695	1.94921	0.772171	0.0698187	0.172574	0.472822	0.229389
TraesCS1A02G421000.1	TaMAPK43	20.5566	17.3681	1.04052	0.915194	1.71602	1.90335	6.33271	7.2999	6.79957	7.67153	5.38904	4.84162	16.0454	16.3349	7.14051	15.2545	14.4761	8.33568	11.7254	11.2528	19.4263	18.599	8.47178	9.91083	7.00629	6.89793	9.34688	8.42388	12.0682	12.1826
TraesCS6D02G082900.2	TaMAPK44	0.0320345	0	0.998119	1.19173	0.172604	0.0723649	0.0629583	0.02895	0.467891	0.2794	0.492382	0.870779	0.0401477	0.0756252	0.298902	0.0340869	0.0947439	0.0799656	0.162979	0.271167	0.225566	0.13325	0.182216	0.29854	0.162266	0	0.118324	0.0396524	0.426973	0.634565
TraesCS6D02G108100.1	TaMAPK45	16.0884	11.6068	2.13492	2.12899	5.80279	8.09188	6.21092	7.90734	5.77277	7.8933	11.6375	10.1107	13.6191	12.0754	10.286	9.29099	7.47628	14.5168	14.8509	12.0121	14.2621	14.8244	15.3387	17.183	10.919	10.0554	13.2486	12.5764	13.1732	15.4645
TraesCS7A02G049000.1	TaMAPK46	8.55907	7.28036	1.73392	0.978972	8.18916	5.25697	4.33672	2.35018	6.89166	7.19077	3.84691	4.31197	2.28244	8.88081	12.7175	28.9865	24.5922	15.5731	5.35308	6.97664	12.8783	14.3081	14.4492	17.5289	3.50094	7.13594	15.8736	16.3121	8.51669	15.6452
TraesCS7A02G029700.1	TaMAPK47	0.0312063	0	0	0	0	0	0	0	0	0	0.0301281	0.0379834	0	0	0	0	0.0319919	0.0348156	0.0856681	0.0941375	0.511855	1.22328	2.26986	1.94162	0	0.0354982	0.128883	0.0349397	0	0.032869
TraesCS7A02G410700.2	TaMAPK49	21.5791	20.0382	3.51649	3.02103	2.67142	1.93742	3.27595	3.91124	13.5825	12.779	20.137	18.4074	19.4592	17.6976	8.04926	20.2037	27.9511	9.88855	19.5781	28.3442	21.1992	12.0302	6.10164	7.22337	9.38093	6.59862	23.8175	19.41	0.601064	0.665722
TraesCS5B02G536500.1	TaMAPK50	24.9451	19.5727	1.02854	1.08844	1.93162	2.25525	5.37792	5.77288	6.32381	8.02527	5.37952	5.0492	10.1896	11.3577	8.6319	8.68428	7.27279	10.3083	12.3209	11.5027	19.9157	18.7944	13.5337	13.8607	8.41928	8.78858	12.921	10.9464	8.46573	8.76201
TraesCS7B02G246900.3	TaMAPK52	5.87491	4.64332	0.917696	0.931558	7.51252	7.23931	2.74299	3.22119	2.25912	2.70103	1.50278	1.39424	4.93037	5.02366	2.12319	3.67889	3.24023	3.83571	4.98892	5.65274	4.84077	4.99677	7.13488	7.23675	3.52553	3.81175	6.91636	6.12625	4.70974	5.30154
TraesCS7B02G309900.1	TaMAPK53	88.1217	68.4065	18.249	15.744	5.31442	6.13227	16.2192	19.6957	79.5443	88.8381	99.6791	98.61	105.556	106.447	20.4004	77.0491	71.9115	32.9191	88.6762	89.1804	63.3789	41.0361	32.5935	29.9804	32.5293	31.5968	141.457	121.727	2.52643	2.6277
TraesCS7B02G322900.1	TaMAPK54	13.7707	12.4374	2.26827	2.29116	3.75945	4.16632	2.03287	2.13678	11.9547	14.0399	16.3686	16.38	16.786	18.0564	18.0362	17.3841	15.7286	22.9914	10.9087	9.20789	13.1832	11.2079	17.0485	14.5834	10.6369	11.7654	18.0484	16.0681	2.38002	3.05635
TraesCS6D02G328800.1	TaMAPKK1	6.91179	7.6271	0.550603	0.58448	2.12781	1.44832	3.99169	1.99874	6.04786	5.29396	2.60024	2.62553	7.53843	5.14681	8.48958	9.65638	14.3385	4.14694	4.36056	7.08405	3.26295	2.18852	4.31266	3.32475	5.4736	3.43794	9.42157	7.81568	4.63062	3.96596
TraesCS5B02G565100.3	TaMAPKK2	0.14474	0.0851214	0.0918153	0.106682	0.219384	0.668473	0	0.234417	0.104432	0.0845453	0	0	0.157654	0.183892	0.184019	0.179363	0.294058	0	0.131806	0.818682	0.215073	0.801896	0.380488	0.092857	0	0.404838	0.118165	0.122712	0.145674	0
TraesCS5D02G130900.2	TaMAPKK3	0.257363	0.257857	0	6.64616e-08	0.734423	1.67051	0.173212	0.630265	0.533903	0.0499984	0	0.61817	0.619372	0.747008	0.229861	0.30022	0.375516	0.46224	0.00636207	0.302298	0.277991	0.726165	0.41759	0.480412	0.742851	1.27869	2.69292e-08	0.547329	0.0965138	0.587432
TraesCS5A02G122700.4	TaMAPKK4	0	0	0	0	0.517485	0.908319	0	0	0.299523	0	0.318397	0	0	0	0	0.12905	0	0	0.278883	0	0.389659	0	0.391743	0	0	0	0	0.43215	0	0
TraesCS4B02G049000.1	TaMAPKK5	0	0	0	0	0	0	0	0	0	0	0	0	0	0	0	0	0	0	0	0	0	0	0	0	0	0	0	0.0377187	0	0
TraesCS4B02G048100.1	TaMAPKK6	0	0	0	0	0	0	0	0	0	0	0	0	0	0	0	0	0	0	0	0	0	0	0	0	0	0	0	0	0	0
TraesCS4B02G048600.1	TaMAPKK7	0	0	0	0	0	0	0	0	0.0560098	0	0	0	0	0	0	0.0731588	0.0347582	0	0.123673	0.135846	0.036936	0	0.0170653	0	0.151688	0.115464	0.0278835	0.0378556	0	0
TraesCS4B02G048900.1	TaMAPKK8	0.136661	0.0385567	0	0	0	0	0	0	0	0	0	0	0.0691623	0.0985603	0	0.0739655	0.0703094	0	0	0	0.0746748	0.0343946	0.207014	0	0	0	0.014092	0	0	0
TraesCS3B02G066300.1	TaMAPKK9	0	0	0	0	0	0	0	0	0	0	0	0	0	0	0	0	0	0	0	0	0	0	0	0	0	0	0	0	0	0
TraesCS4D02G048800.1	TaMAPKK11	0	0	0	0	0	0	0.0336577	0	0	0	0	0	0.103743	0	0	0	0.0703094	0	0	0	0	0	0.0345023	0.0313429	0	0	0.014092	0	0	0
TraesCS4D02G048500.1	TaMAPKK12	0	0	0	0	0	0	0	0	0	0	0	0	0	0	0	0	0	0	0	0	0	0	0	0	0	0	0	0	0	0
TraesCS5D02G549600.1	TaMAPKK13	4.29793	2.27704	0.647011	0.557235	2.25353	2.33976	1.18381	1.62496	2.14455	2.01219	1.69744	1.37434	2.66849	2.80538	2.95681	2.34366	2.57277	4.74523	5.54771	6.09242	5.04609	7.48869	3.44445	4.29391	5.38401	6.29798	3.65125	3.58856	2.15878	2.70607
TraesCS4A02G265900.1	TaMAPKK14	0	0	0	0	0	0	0	0	0	0	0	0	0	0	0	0	0	0	0	0	0	0	0.0341305	0	0	0	0	0	0	0
TraesCS4A02G266000.1	TaMAPKK15	0	0	0	0	0	0	0.0285268	0	0	0	0	0	0.122043	0.138691	0.0138978	0	0.0295073	0.028996	0	0	0	0	0	0	0	0	0	0	0	0
TraesCS4A02G266100.1	TaMAPKK16	0	0	0	0	0	0	0	0	0	0	0	0	0.143399	0.0810987	0	0.0683847	0.0748481	0	0	0	0	0.021116	0.0640942	0	0	0	0	0	0	0
TraesCS4A02G266200.1	TaMAPKK17	0	0	0	0	0	0	0	0	0	0	0	0	0	0	0	0	0	0	0.0309183	0	0	0.0340156	0.0170653	0	0	0	0	0	0	0
TraesCS5B02G122600.1	TaMAPKK18	0.680289	0.654568	0.00245741	0.018021	2.31229	3.10588	0.49587	0.827183	0.273165	0.380502	0.305932	0.339248	0.412423	0.469405	0.628581	0.435469	0.355534	0.669819	0.777832	1.03607	0.477337	1.03137	0.454879	0.698473	1.05403	0.964183	1.18991	0.456166	0.590944	0.414264
TraesCS2A02G407600.1	TaMAPKKK1	2.35174	1.88039	0.337882	0.255957	2.15925	2.98777	1.10483	1.71051	1.65506	1.86873	1.48841	1.41758	3.10411	3.40259	3.13187	3.36214	3.87593	4.00049	4.6001	6.22037	5.07724	6.43118	2.83339	3.51532	3.92868	3.99396	3.4476	2.95965	1.82681	2.41107
TraesCS4D02G027600.1	TaMAPKKK2	0.0115251	0.0780516	0.00608184	0.0175755	0	0	0.474051	0.278642	0.723695	0.784534	0.354061	0.353749	2.04002	1.27056	2.36026	2.3643	3.01112	1.97529	0.242982	0.214247	0.226402	0.0687796	0.0350145	0	0.984729	0.567568	0.211268	0.512537	0.0124967	0
TraesCS4B02G210600.2	TaMAPKKK3	5.69314	4.86494	1.15456	0.742994	9.00142	8.10682	2.24118	2.8522	3.69646	3.54357	4.696	4.71112	4.17251	4.23056	3.76406	4.41433	3.59965	3.98238	5.35388	5.40034	5.82423	7.436	5.87516	6.19959	4.28913	4.83012	4.89309	3.9698	3.43011	5.05833
TraesCS6A02G245000.3	TaMAPKKK4	4.10394	3.595	0.733184	0.58149	1.48813	1.47595	2.4135	2.33779	1.47386	2.0824	1.27535	1.26692	4.05505	3.95451	0.971128	3.82586	3.03757	2.87109	5.33624	5.35962	5.98941	6.71458	2.30262	4.17244	3.81552	4.41101	3.48646	3.30705	3.03123	3.34222
TraesCS6B02G279300.1	TaMAPKKK4-1	4.50905	4.14894	1.0288	0.800045	3.14617	3.69181	1.62378	2.24084	1.35569	1.76678	0.984817	1.3221	2.8807	3.24199	1.53981	2.74265	2.05859	1.90496	4.02233	4.89647	5.3936	6.02601	2.90485	4.38319	3.16997	3.62127	3.7334	3.07846	2.26364	2.69655
TraesCS2A02G199700.1	TaMAPKKK5	75.602	60.1258	4.09574	2.88322	4.86827	4.42538	9.38417	10.5375	51.9077	63.1839	46.4819	43.5181	52.3298	55.3493	25.761	72.0143	65.1546	34.4606	32.2067	42.0509	41.3399	32.5693	10.6267	9.5426	14.1444	17.7826	58.7771	55.6511	7.29324	7.40727
TraesCS3B02G289500.1	TaMAPKKK7	7.51801	8.50026	0.2857	0.266786	0	0.0201882	2.91711	1.38952	5.51597	5.37164	3.10806	3.5224	6.55672	6.44169	6.9106	20.3338	25.8455	4.59055	3.78532	3.73516	1.45802	1.32418	2.65331	1.20821	1.81794	1.57403	14.5884	17.0357	0.380782	0.592449
TraesCS3B02G288100.1	TaMAPKKK8	6.88357	8.80792	0.453847	0.175309	0.0183282	0	3.11613	1.84471	15.9909	16.0437	2.93322	3.10185	4.77258	2.78701	16.6304	27.8412	30.2591	9.24037	8.65584	17.3857	3.12582	1.52889	0.96187	0.637124	7.574	5.03184	20.7984	25.4847	0.0424936	0.10478
TraesCS3B02G288300.1	TaMAPKKK9	5.507	7.50469	0.212833	0.16671	0.136295	0.0318913	2.15553	1.11933	10.5797	9.99206	1.02239	1.47239	2.81208	2.50142	16.6156	17.994	20.2664	7.99184	3.11151	7.66023	1.04327	0.541838	5.40941	3.03261	3.65296	2.99487	11.4647	17.6432	0.0744733	0
TraesCS4D02G211300.2	TaMAPKKK10	3.71133	3.26215	0.533901	0.461826	5.36661	3.74851	0.757556	0.773181	2.37329	2.97444	3.61218	3.69995	1.78158	2.8203	1.25721	3.8241	3.48682	2.82243	3.85624	4.42628	4.60408	6.07459	3.17409	4.81855	2.34012	4.86171	1.45114	3.1523	2.21307	1.71798
TraesCS5D02G475900.1	TaMAPKKK11	14.2653	12.458	1.77172	1.81622	6.03408	6.50953	2.04141	2.8935	4.19042	4.81538	11.2977	11.0184	12.8364	13.1886	12.8614	11.1338	9.1205	16.4105	4.94359	4.31963	6.52379	6.81954	13.3804	13.2177	3.75147	3.50718	10.4185	10.5798	4.44343	5.01251
TraesCS4A02G093800.2	TaMAPKKK12	4.71409	4.05759	1.12309	1.15958	10.0147	10.8669	2.10535	2.7136	2.851	4.00701	5.38596	5.09952	4.82465	4.69392	4.41032	4.31942	4.22995	5.56601	6.38255	8.16576	6.88242	8.21442	6.66642	6.27513	4.69181	5.83209	2.33192	4.86906	4.9984	4.83535
TraesCS5A02G118200.1	TaMAPKKK14	0.572739	0.409576	0.00779323	0	0	0	0	0	0.0123619	0	0	0	0.0195821	0.0172436	0	0	0	0	0.0135795	0	0.043767	0	51.8711	33.8269	0	0.0167338	0	0	0	0.029927
TraesCS5A02G463100.2	TaMAPKKK15	4.02595	5.24187	0.633871	0.434933	1.44456	1.64272	0.940483	1.44922	2.18147	2.8053	2.8002	2.84668	3.37647	3.24116	9.57149	5.17012	5.57619	8.87404	3.05572	3.24475	5.51867	5.77902	6.48723	6.44677	3.02682	2.54086	1.98584	2.65123	2.25395	2.13337
TraesCS5B02G474500.1	TaMAPKKK16	14.3485	13.8914	1.6091	1.48336	3.60566	3.48611	2.91344	3.32762	6.93994	7.90799	17.1147	16.6678	14.2411	15.2137	11.8212	14.7163	13.0151	15.1069	8.50628	7.29474	12.3128	10.6701	13.9085	12.8759	6.60179	7.31553	33.7789	34.2633	9.18251	9.81397
TraesCS5A02G200800.1	TaMAPKKK17	4.78737	4.2042	0.42432	0.358053	6.73645e-10	0.170732	3.42787	3.84077	1.53946	1.72752	0	0.0478052	8.00209	8.57009	2.05893	6.04571	5.24301	2.73077	7.56601	9.57444	2.90609	3.42954	1.52162	1.84917	9.14049	9.25645	2.02847	1.94698	3.44708e-10	2.25823e-10
TraesCS2B02G526200.3	TaMAPKKK18	0.444614	0.202036	1.18728e-10	0.325359	0.33791	0.284571	0.17921	0.972673	0.850708	0.866974	0.565246	1.23087	1.41885	1.13299	0.726075	1.35051	0.655601	1.61926	0.6846	2.18286	0.781608	2.26024	0.659858	0	0.604803	1.4572	0.680814	1.04693	0.251852	0.933693
TraesCS2A02G498000.3	TaMAPKKK20	3.20797	1.79821	0.799557	1.07742	1.70347	2.172	1.4243	1.84587	3.07766	2.47634	4.61248	2.326	4.51206	4.47563	3.19644	3.60828	3.51254	3.49187	6.47548	6.38529	4.97641	9.01766	3.28399	4.4263	4.94017	6.7395	7.4551	6.58843	1.60229	2.2087
TraesCS6A02G149900.1	TaMAPKKK21	0.014913	0	0	0	0	0	0.20916	0.518712	0.0815499	0.0603155	0	0	0	0	0	0	0	0	0.0206644	0	0.454129	0	5.38208	4.09372	0	0.0336822	0.0124073	0	0.0846016	0
TraesCS5A02G392500.1	TaMAPKKK22	2.8722	2.65297	0.992904	0.984016	0.695588	0.714623	2.0858	2.61465	1.79127	1.79001	1.37183	1.32328	3.34958	3.58375	2.34812	3.25082	3.65747	3.39388	4.62704	4.71786	4.41641	4.64122	3.39698	3.50035	5.38835	5.46683	4.14041	3.8707	1.58496	1.3341
TraesCS6D02G139200.1	TaMAPKKK23	0.0171833	0.0193943	0	0.00813288	0	0.0177694	0.296405	0.445822	0.206649	0.389493	0.116707	0.104572	0	0	0	0	0	0	0.0314863	0.05201	0.216364	0	16.4279	17.4734	0	0.0582735	0	0	0.155346	0.0781746
TraesCS5B02G199400.1	TaMAPKKK24	3.28821	2.93767	0.247293	0.337399	0.255483	0.362045	2.38569	2.59669	1.26638	1.64795	0	0.0315759	6.15245	6.02918	1.80804	4.33642	4.1145	2.5301	5.68374	6.79071	2.38222	2.70672	1.0411	1.55474	7.53864	7.31929	1.65432	1.54419	1.99802e-10	3.91377e-10
TraesCS5B02G196400.1	TaMAPKKK25	0.144408	0	0	0	0	0	0.122805	0.175165	0.421006	0.448672	0.377121	0.580573	0	0	0	0	0	0	0.014702	0.048579	0.140783	0.0479926	0.21112	0.144865	0.0727808	0.0362579	0	0.0716719	0.377067	0.259449
TraesCS2D02G093700.1	TaMAPKKK26	3.74786	3.12338	0.180372	0.163588	0.433926	0.272808	1.72835	1.49211	1.29068	1.55037	0.166033	0.0678426	3.41781	3.53014	1.06987	3.09208	2.7638	1.2675	7.96871	10.7681	1.93102	2.68224	1.88161	2.54639	6.06971	6.93211	1.47946	1.56898	0.0101616	0.0779411
TraesCS2B02G110500.1	TaMAPKKK27	4.07051	3.39519	0.1717	0.141412	3.2664	3.20587	1.21616	1.3566	1.1188	1.17164	0.307421	0.351668	3.54698	3.52324	1.56216	3.00204	2.81571	1.73091	7.27284	10.2819	2.62211	4.16203	3.22177	3.70183	4.87263	7.0273	2.02045	2.02238	0.0883432	0.0923864
TraesCS2A02G095300.1	TaMAPKKK28	3.18705	2.48468	0.1935	0.117971	0.981054	0.942255	1.14681	1.34419	1.02177	1.36532	0.120551	0.153117	3.01986	3.08257	1.17104	2.38395	2.37317	1.54958	7.08032	10.1343	2.58807	3.6489	2.23401	2.36768	4.86669	5.70871	1.5818	1.8852	0.105954	0.0438353
TraesCS5D02G206500.1	TaMAPKKK29	4.58349	3.20572	0.261003	0.280668	1.53478e-10	1.41538e-10	3.22232	3.71632	1.52816	1.8422	0	0	7.86587	7.56048	2.12404	5.96357	5.5652	3.51627	7.35895	8.49577	2.51522	3.24118	1.61691	1.70846	8.61926	7.66265	1.46376	2.05698	0	0
TraesCS5D02G145100.1	TaMAPKKK30	1.00668	1.20584	0.48835	0.441756	11.3585	13.6861	1.28374	1.60318	6.84991	6.03831	36.3768	35.6926	5.66349	4.94882	11.8056	8.69837	9.26185	10.5192	0.342771	0.261408	2.14975	1.60215	11.0379	6.67219	4.44007	3.15279	8.71236	8.36083	5.19022	4.68512
TraesCS6D02G236400.1	TaMAPKKK31	1.60911	1.64189	0.433793	0.430602	0.364752	0.267625	1.25351	1.21139	0.689513	0.834296	0.213308	0.234508	0.965462	1.02575	1.03718	1.11735	0.730654	0.890997	2.75147	3.60935	3.35631	4.27141	10.6418	11.5808	1.06335	1.47566	2.04448	1.3295	1.43713	1.41368
TraesCS2A02G195900.2	TaMAPKKK32	7.8317	6.80864	4.12605	3.69463	11.2165	15.1163	9.11636	12.367	6.10787	7.80143	2.98725	3.00183	19.6101	21.0264	9.03842	14.8326	13.8957	13.159	10.9909	10.2201	12.3911	13.0263	15.2704	17.7009	20.0636	16.6677	13.9805	13.3569	7.10789	8.5237
TraesCS6B02G270400.1	TaMAPKKK33	3.10731	2.18732	0.098765	0.0995515	0.12333	0.0512942	1.64309	1.38671	0.810087	1.19715	1.12914	0.817787	0.292386	0.354343	0.241594	0.224563	0.180668	0.40925	2.48485	2.52269	4.24894	5.57335	12.7671	11.8763	1.14946	1.94774	1.96628	1.90583	2.9788	2.99537
TraesCS2D02G197600.1	TaMAPKKK34	3.53481	4.53489	2.17238	1.77715	0.414012	0.420592	0.639509	0.588871	0.316265	0.406645	0.326564	0.327805	9.58534	8.04465	4.97501	5.69666	7.3981	3.49592	0.388074	0.306303	2.27294	1.61735	0.800355	0.887277	0.827977	0.498295	1.84934	1.5998	0.0330052	0.079085
TraesCS2B02G223600.1	TaMAPKKK36	8.9444	7.45825	3.40428	3.15649	7.36075	8.91951	6.81383	10.6064	5.30304	5.36642	3.79457	3.75189	12.2586	12.2802	6.78963	8.13253	7.98239	7.05718	8.10653	8.2134	13.2711	14.0081	15.5569	15.75	10.5968	10.2471	9.27536	9.25077	6.52064	7.88371
TraesCS2B02G216800.1	TaMAPKKK37	3.31017	2.04273	29.4994	42.3796	2.67358	2.59689	30.1557	14.7691	3.4181	3.39264	22.4231	19.0127	0.309911	0.364221
TraesCS1D02G026200.2	TaMAPKKK38	0.965678	0.0119179	0	0	0.399578	0.114291	0.140129	0.11098	0	0	0.19183	0	0.640579	0.634346	0	0.167944	0	0.692797	0.407054	0.47861	0.463513	1.32828	0.762432	0.437523	0.545924	0.855937	0.374307	0	0.643035	0.398702
TraesCS6A02G255100.2	TaMAPKKK39	1.74022	1.47047	0.341151	0.231566	0.0650468	0.115929	0.671727	0.983434	0.359737	0.544886	0.157366	0.087621	0.659197	0.731996	0.474614	0.475415	0.30956	0.790854	1.98631	2.03267	2.42468	3.40147	11.2949	11.762	0.967199	1.18741	1.14506	1.38016	1.16793	1.41617
TraesCS5B02G146100.1	TaMAPKKK40	0.754621	0.663869	0.175761	0.137658	1.09354	1.83625	1.26347	1.37777	2.52451	2.78511	11.3043	10.8743	6.1067	5.17908	9.05479	9.18674	11.3385	7.59386	0.549326	0.288038	1.88273	1.54494	4.20586	3.30333	3.84919	2.86478	5.53577	5.09708	4.78854	4.8696
TraesCS6A02G172600.1	TaMAPKKK41	0	0	0	0	0	0	0.0656727	0	0.0276112	0.157426	0	0.0405499	0	0	0	0	0.119851	0	0	0	0.168274	0.134093	0.0378529	0.0680028	0	0	0	0	0.10257	0
TraesCSU02G203100.1	TaMAPKKK42	0	0	0	0	0	0	0	0	0	0	0	0.0514685	0	0	0	0	0	0.0213561	0	0	0	0	0.0460049	0.00421361	0	0.0100982	0.0589952	0.0588399	0.043407	0
TraesCS3B02G110300.1	TaMAPKKK43	0.081856	0.0923727	0	0	0	0	0.120438	0	0	0.040471	7.41377e-10	0	0.137667	0.0393926	0.0616306	0.0900579	0.0212334	0.168446	0.0374031	0	0.0446685	0.0826953	0	0	0	0	0	0.0458908	0	0
TraesCS2D02G003900.1	TaMAPKKK44	0	0	0	0	0.0136676	0	0	0	0	0	0	0	0	0	0	0	0	0	0	0	0	0	0	0	0	0	0	0	0	0
TraesCS3D02G273200.1	TaMAPKKK45	3.14383	3.37244	1.0329	0.921586	4.83344	5.31382	0.407747	0.658859	1.196	0.97715	2.2432	1.79617	12.0578	12.5461	7.91766	14.0224	15.3904	8.16332	0.434947	0.380243	0.922572	0.864635	2.58255	1.92961	1.23968	1.3642	4.68914	4.9063	0.671892	0.475995
TraesCS2D02G050700.1	TaMAPKKK46	0	0	0	0	0	0	0	0	0.177841	0.196558	0.786688	0.777263	0	0	0.030708	0	0	0.127036	0	0	0	0	0	0	0	0	0	0	0	0
TraesCS7D02G022200.1	TaMAPKKK47	0.783569	0.679062	0.123838	0.0229025	0.389329	0.281319	0.311482	0.355188	0.138339	0.13962	0.0690142	0.0289258	0.483434	0.578219	0.717149	1.2575	0.563608	1.41899	1.13441	1.57131	1.31789	1.98272	0.704363	1.08011	0.949248	1.18553	0.391208	0.510205	0.178735	0.43457
TraesCS7D02G079100.1	TaMAPKKK48	0.535952	0.593933	0.12849	0.0880382	0.0156435	0.0731095	0.176661	0.275485	0.298014	0.155177	0.365286	0.344097	0.312999	0.231775	0.136008	0.218364	0.212476	0.370466	0.30378	0.722562	0.835008	0.801907	0.88226	0.879397	0.325379	0.509524	0.742854	0.966355	0.926993	0.918076
TraesCS7D02G099200.2	TaMAPKKK50	0	0	0	0	0	0	0	0.0141513	0.821712	0.815042	2.03274	1.68136	0	0	0.0313861	0	0	0.106217	0.0142551	0	0	0.062026	0.0157466	0.0451596	0	0	0	0.0521131	1.55149	1.23384
TraesCS7D02G230200.1	TaMAPKKK51	4.99257	4.499	0.0503491	0.0169232	0.0475334	0.0272744	2.44957	1.58453	1.57502	1.72997	0.451027	0.649425	1.28717	1.07893	1.67623	1.12481	1.03319	1.45034	0.775016	0.428093	11.3457	6.6058	1.76744	1.65876	2.32334	1.95818	1.1592	1.23335	2.13843	1.86732
TraesCS7D02G230500.1	TaMAPKKK52	0	0	0	0	0	0	0	0	0.0843805	0.118845	0.298352	0.0986805	0	0	0	0.0222131	0.01025	0.0205405	0	0	0	0	0	0.0184731	0	0	0	0	0.0625024	0
TraesCS1B02G372400.1	TaMAPKKK53	0.268939	0.194277	0.0511319	0.051347	0.0189843	0	1.18205	1.07535	0.233662	0.156851	0.0732317	0.104746	9.84023	8.63609	10.2473	6.93552	8.0153	8.67956	0	0	0.0236217	0.0320864	0.188563	0.188019	0.205591	0.218268	0.798028	0.552098	0.0996326	0.205829
TraesCS7D02G503600.1	TaMAPKKK54	0	0	0.00555928	0.00502473	0	0	0	0	0.0263777	0.0204565	0.0307059	0.0384266	16.9281	16.5026	16.0012	22.6029	20.4156	24.5132	0.019295	0.0319047	0.0115549	0.0523095	0.0746123	0.0378232	0.689672	0.521903	0.938688	0.880575	0.205773	0.180135
TraesCS3A02G039100.1	TaMAPKKK56	0.0361339	0.0203915	0	0	0	0	0	0	0.258344	0.24962	0.640086	0.671529	0.0153543	0.111645	0.486839	0.0225374	0.0820065	0.733822	0	0	0	0	0.0365631	0	0.0163704	0.0408629	0	0.0201826	0	0
TraesCS3D02G040600.1	TaMAPKKK57	0	0	0	0	0	0	0	0	0	0	0	0	0.60381	0.641925	1.33619	0.514727	0.870315	1.70489	0.0132652	0	0	0	0	0	0	0	0	0	0	0
TraesCS3B02G259800.1	TaMAPKKK58	1.05051	1.20716	0.103711	0.114471	0.286188	0.234218	0.694447	0.613085	1.72022	1.3187	0.994547	0.669869	1.46116	1.58187	1.25129	1.38547	1.33189	1.60417	3.76071	3.27008	2.45966	2.60373	2.30937	2.3164	1.37442	1.46777	2.16335	1.41499	1.54776	1.52239
TraesCS2A02G216900.1	TaMAPKKK59	0	0	0	0	0	0	0	0	0.416264	0.549253	0.433557	0.399321	0	0	0	0	0	0	0	0	0	0	0	0	0	0	0	0	0	0
TraesCS2A02G217000.1	TaMAPKKK60	0	0	0	0	0	0	0	0	0.0343308	0.0267021	0.333031	0.433935	0	0	0	0	0.00687904	0	0.012567	0	0	0	0	0	0.0124572	0	0	0	0	0
TraesCS7D02G384700.1	TaMAPKKK61	0.703692	0.943323	0	0.0167153	0	0	0.711712	0.362087	0.234208	0.310926	0.268047	0.210455	0.0345838	0.050858	0.12375	0.0478127	0.029472	0.0622184	0.0437261	0	0.0720669	0.122346	0.122466	0.0958527	0	0.0713401	0.1172	0.0999549	0.323254	0.391739
TraesCS4A02G313900.1	TaMAPKKK62	0	0	0	0	0	0	0	0	0	0	0.00772309	0	1.12459	1.02621	1.02602	0.768232	0.501921	1.52861	0	0	0.00871517	0	0	0.00711227	0	0	0	0.0176942	0	0
TraesCS4A02G383000.1	TaMAPKKK63	0.102723	0.0386468	0.0179648	0.0255679	0.030307	0.0337702	0	0.156488	0.0320415	0.0668046	0.0850137	0.0669823	0.0436693	0.0821238	0	0.0369189	0.051747	0.0170881	0.198031	0.0703559	0.0592462	0.181326	0.0374487	0.222565	0.0931293	0.0399523	0.0470666	0.0191221	0.124853	0.196616
TraesCS4A02G465900.2	TaMAPKKK64	0	0.17745	0.102617	0.152985	0.0146082	0.00355346	0	0	0	0.0156944	0.00534241	0.0162914	0.0298332	0	0.0242913	0.0230857	0.0522383	0	0.0158954	0	0	0.347212	0	0	0.00865338	0.0130871	0.0206943	0.0289791	0	0.0482553
TraesCS4A02G464700.1	TaMAPKKK64-1	0.480798	0.214847	0.258214	0.270255	0	0.0341292	0	0	0.0517658	0.0306848	0	0	0.0790746	0.125327	0.93027	0.371324	0.319919	0.727505	0.47028	0.282413	0.204742	0.535013	0.0959131	0.199873	0.310749	0.212989	0.273317	0.212539	0.0679653	0.0637252
TraesCS4A02G465000.1	TaMAPKKK65	0.0332527	0	0.0292593	0.010619	0.0489098	0.0114212	0.0221953	0.0302203	0.0696449	0.096986	0.0323343	0	4.1301	4.15439	5.74583	3.85485	3.75607	5.57881	0.0508034	0.0895967	0.730312	0.628264	0.0118565	0.0597847	0.333027	0.420784	0.268294	0.18603	0.0684361	0.0893162
TraesCS1D02G273800.2	TaMAPKKK66	1.70989	1.66046	0.0610194	0.0823725	0.474959	0.489546	1.17339	0.933089	5.90434	6.84849	8.12333	9.16127	1.11013	1.17692	0.254578	1.47186	1.58073	0.0680295	1.21645	0.641146	0.679968	0.475101	0.41561	0.2528	0.796911	0.769032	1.28715	1.34028	0	0.0638308
TraesCS1D02G360600.1	TaMAPKKK67	0.0421589	0.0237929	0.0222701	0.0150965	0.0278968	0.0108566	0.242182	0.172395	0.0264171	0.071706	0.133258	0.0641404	2.1786	2.21447	4.84775	1.48164	2.19142	3.74052	0	0.0106508	0.0810051	0.0838214	0.0669505	0.0284104	0.0959305	0.118793	0.0615012	0.0705519	0	0
TraesCS1D02G431400.1	TaMAPKKK68	0.112341	0.0422667	0	0.0118888	0	0	0.370547	0.329071	0.299597	0.234415	1.67548	1.30855	4.45429	4.4509	3.21657	2.8193	2.6501	3.71301	0	0.0252159	0.0273995	0.0248432	0.101115	0.0674074	0.448396	0.387706	0.219665	0.25569	0.99661	0.778032
TraesCS2D02G588200.1	TaMAPKKK69	0	0	0	0	0.380175	0.115962	0	0	0	0	0.167256	0	0.287799	0.387834	1.30446	1.41753	0.815146	2.31438	0	0.0860071	0.16387	0.116126	0	0	0	0	0.136719	0.243737	0	0
TraesCS1D02G423800.1	TaMAPKKK70	2.43771	3.10006	1.13459	0.93365	8.39569	7.40727	1.76985	2.00039	1.74975	2.11401	3.31512	2.8613	2.63523	2.50199	4.88622	1.44872	1.13084	4.71214	5.50254	6.23137	4.57106	4.02568	3.18629	3.02506	4.01208	4.00994	2.29825	3.25184	2.39008	1.94562
TraesCS6A02G004500.1	TaMAPKKK71	0	0	0	0	3.64002e-07	0	0	0	0	0	0	0	0.18794	0	0	0	0	0	0	0	0.0932859	0	0	0	0	0	0	0	0	0
TraesCS3A02G003900.1	TaMAPKKK72	8.58484	8.04143	0.698681	0.707705	1.70068	1.67427	2.16786	1.71954	1.59502	1.95965	0.907122	0.861838	3.30424	3.86852	2.17445	2.81668	2.85545	2.2114	6.21849	6.34386	7.56596	6.94989	5.04385	4.68066	6.08903	5.48135	5.58577	6.04635	1.71295	1.85551
TraesCS3A02G039200.1	TaMAPKKK73	0	0	0.00791654	0	0	0	0	0	0.0627977	0	0.365506	0.311543	0.217842	0.259936	0.0579478	0	0.00764455	0.136901	0	0	0	0	0	0	0.0546698	0	0.0626308	0.0168112	0	0
TraesCS3A02G039400.1	TaMAPKKK74	0	0	0	0	0	0	0	0	0	0	0	0	0	0	0.316288	0	0.00750848	0.551262	0	0	0	0	0	0	0.0135666	0	0	0.0333715	0	0
TraesCS3A02G096500.1	TaMAPKKK75	3.03843	2.47025	0.187623	0.133366	0.0986684	0.113154	0.27455	0.428088	0.437876	0.396951	0.704372	0.561166	1.03704	0.82018	2.80631	0.723718	0.755931	3.54555	0.16499	0.0830382	0.286759	0.655104	0.960901	0.629796	0.348632	0.331794	0.696214	0.436632	0.923139	0.814778
TraesCS3A02G246100.1	TaMAPKKK76	0	0	0	0	0	0	0.0535447	0.033921	0.0103848	0.0121016	0.0820356	0.0810249	0.0529932	0.0247571	0.186431	0.11359	0.205592	0.105429	0	0	0.0273028	0.0123773	0.0251893	0.0111944	0.0113081	0	0	0	0	0.0266738
TraesCS3D02G501400.1	TaMAPKKK78	0.509519	0.533115	0	0	0	0	0.0650063	0	0.0381597	0.0358122	0.2639	0.312652	0.0194751	0	0.20101	0	0	0.115189	0.139554	0.117395	0.133047	0.275128	0.0964909	0.108577	0.0814431	0.0386366	0.139059	0.193661	0.0628409	0.02368
TraesCS3A02G493900.1	TaMAPKKK79	5.18046	4.01847	0.0436339	0.0246504	0	0.010632	0.224668	0.140701	0.317256	0.283427	1.29589	1.089	0.237736	0.229014	0.318509	0.122241	0.15472	0.533819	0.768734	0.561837	0.520339	0.957856	0.750649	0.732468	0.404435	0.468088	0.989422	0.799005	0.480905	0.386018
TraesCS2A02G217600.1	TaMAPKKK80	0.0141213	0.078458	0.0146366	0.0132167	0.0245717	0	0.0888551	0.0394763	0.0116013	0.0870134	0.0675242	0.152289	0.059191	0.0666579	0.227342	0.179743	0.107634	0.166225	0.0417402	0.0738065	0.0351841	0.0293237	0.0287793	0.0940818	0.105311	0.0156928	0.115717	0.077596	0.0786788	0.113531
TraesCS5A02G292500.1	TaMAPKKK81	0	0	0	0	0	0	0	0	0	0	0	0	1.11244	1.11887	0.178826	1.38239	0.994475	0.565034	0.0284111	0	0	0	0	0	0	0	0	0	0	0
TraesCSU02G072500.1	TaMAPKKK82	0	0	0	0	0	0	0	0	0	0	0	0	0	0	0	0	0.00601131	0	0	0	0	0	0	0	0	0	0	0	0	0
TraesCS5A02G351500.1	TaMAPKKK83	0	0	0	0	0	0	0	0	0	0	0	0	0.0207862	0.0235597	0	0	0.0127456	0.122924	0	0	0	0	0	0	0	0	0	0	0	0
TraesCS5A02G351000.1	TaMAPKKK84	0	0	0	0	0	0	0	0	0	0	0	0	0.253266	0.343777	0.823082	1.10079	1.1853	0.971591	0	0	0	0	0	0.0106921	0	0	0	0	0	0
TraesCS5A02G352000.1	TaMAPKKK85	0	0	0	0	0	0	0	0	0	0	0	0	0.0378189	0.0586138	0.0672782	0.191028	0.129331	0.309037	0	0	0	0	0	0	0	0	0	0	0	0
TraesCS5D02G386800.1	TaMAPKKK86	3.98383	5.1795	0.24804	0.221543	10.8325	6.49831	2.3334	2.14553	3.00199	3.84607	6.37948	6.64424	4.32614	3.87485	7.58568	5.84894	4.66133	5.77646	3.32921	2.70994	4.7006	4.59474	7.53622	7.47281	3.00965	4.0138	7.89486	6.32173	7.47946	7.09181
TraesCS1A02G422800.1	TaMAPKKK88	0	0	0	0	0	0	0	0	0.540328	0.434653	1.35613	1.07731	0.931476	0.808858	3.40551	1.45087	1.86159	3.72457	0.0122043	0	0	0	0	0.0359814	0.335684	0.180326	0	0.41617	0	0.120895
TraesCS7A02G152100.1	TaMAPKKK90	0	0.0699704	0	0	0	0	0	0	0	0	0	0.037732	0.105795	0.148983	0.223906	0.100595	0.031772	0.0678797	0	0.0311731	0.0402473	0.031155	0	0.0736828	0	0	0	0	0.031823	0.0316473
TraesCS4D02G089300.1	TaMAPKKK91	0.306802	0.203001	0	0.0252542	0	0	0	0	1.00761	1.24733	15.4918	13.9645	1.44331	1.46103	0.7122	1.04784	0.812792	0.999613	0.484916	0.0748355	0.104541	0	0.15001	0	0	0.0715453	0	0.318681	0	0
TraesCS5B02G337300.1	TaMAPKKK92	9.72086	8.56627	1.3444	1.18644	50.1767	47.4539	17.1589	19.1392	11.9001	14.8359	17.451	18.5569	51.2447	58.5409	12.5028	25.1366	22.0935	16.8522	9.60023	10.5102	12.778	14.8484	11.4318	13.5474	23.7327	27.6907	30.5449	29.0638	11.3815	12.1295
TraesCS5D02G018800.1	TaMAPKKK93	0.0895569	0.0631779	0.0118189	0.0106805	0.0493995	0.0461426	0.0223591	0.020348	0.102857	0.0326526	0.10885	0.163502	0.0286339	0.0858481	0.500638	0.192859	0.22395	0.835336	0.123141	0.0904865	0.110607	0.100193	0.0906979	0.171093	0.0203702	0.100969	0.727668	0.499627	0.437738	0.654039
TraesCS5B02G012000.1	TaMAPKKK94	20.0577	23.9055	0.403974	0.372566	10.4063	10.5323	2.6272	1.64649	7.30104	6.46417	6.97869	7.37463	11.4601	10.264	16.9325	7.35593	10.2391	9.83255	6.42432	2.58925	3.70593	2.10971	7.60795	6.39664	3.61231	2.57331	21.1678	23.2017	8.32024	7.59311
TraesCS5B02G204900.1	TaMAPKKK95	10.9977	12.3229	1.20951	0.974309	0.414619	0.443034	1.99106	1.45318	7.35668	7.26881	13.0382	12.8533	2.95814	1.7996	3.29816	2.43597	3.26452	2.74995	6.71605	6.51215	5.69941	2.13627	2.59074	1.82511	1.77641	1.39302	10.4826	10.8463	1.52255	1.7413
TraesCS5B02G292000.2	TaMAPKKK96	0	0	0	0	0	0	0	0	0	0.102073	0	0.134497	0	0	0	0	0	0.0808629	0.205056	0.214577	0	0	0	0	0	0	0.0896926	0	0	0
TraesCS5B02G353800.1	TaMAPKKK97	0	0	0	0	0	0	0	0	0	0	0	0	0	0	0	0.0616316	0	0.0577645	0	0	0	0	0	0	0	0	0	0	0	0
TraesCS5D02G482000.1	TaMAPKKK98	21.5974	19.1707	1.63063	1.3914	5.93599	5.78704	5.84366	4.24742	14.2471	13.9253	21.215	20.3637	15.5599	13.8471	18.7227	15.2743	14.6759	19.2419	10.0584	8.18144	9.58147	6.94799	14.4299	14.9723	8.01666	8.3439	15.7612	14.8446	35.6986	36.5816
TraesCS3A02G001500.1	TaMAPKKK99	7.46099	7.3328	0.86174	0.521908	0.601574	0.796591	5.02424	6.78208	2.43452	2.97719	1.7239	1.67914	7.78754	6.53631	3.61558	6.56378	6.6421	4.26529	14.1513	12.0196	15.3303	14.1487	15.8381	17.7587	8.04795	7.11268	12.7142	11.0381	6.68	7.03446
TraesCS3A02G274000.1	TaMAPKKK100	7.45335	6.46407	0.648101	0.622595	3.08862	3.3732	1.30397	1.34302	2.0575	1.76051	1.44866	1.4085	7.73655	8.13349	6.68574	10.7407	10.4297	7.59839	1.80238	2.81999	1.96805	2.77302	3.63585	2.93502	2.85898	2.94327	4.73605	5.07851	2.06896	1.94424
TraesCS5D02G019400.1	TaMAPKKK101	16.0054	17.4106	0.677184	0.577733	1.49106	1.4811	3.44181	2.31543	11.5566	10.7258	11.4425	11.5348	9.87933	8.40903	15.5419	7.23823	10.4136	8.77315	5.74793	3.10997	3.21565	2.19556	5.93945	4.6605	3.74638	3.54179	23.5989	26.957	10.8635	10.3153
TraesCS7D02G474700.1	TaMAPKKK102	5.54887	5.50222	1.85514	1.58988	3.01266	2.99567	3.65657	3.89054	3.79904	4.06982	3.53496	3.8881	3.82787	4.67993	4.97426	5.87961	5.38825	5.9198	6.26783	5.35226	6.8996	7.2618	6.04208	7.14322	5.89972	6.21835	5.58736	5.69671	4.55575	4.98482
TraesCS7A02G326700.1	TaMAPKKK103	0.971215	0.832047	0.13053	0.108522	0.583538	0.621456	1.39831	1.36023	1.24802	1.58659	2.23294	1.88118	0.811825	0.782977	1.3057	1.28828	1.26906	2.25706	0.921376	1.07501	0.916141	1.09573	1.87661	1.98234	1.3288	1.13461	1.57501	1.2741	2.02143	1.92003
TraesCS1D02G273600.1	TaMAPKKK104	0	0	0.00649902	0.00345028	0	0	0.0076961	0	0.0880092	0	0	0	0	0	0.0266916	0	0.0398069	0.0110219	0	0	0	0	0	0.0109189	0	0	0	0	0	0
TraesCS1B02G283400.1	TaMAPKKK104-1	0.193295	0.126882	0.10903	0.0459462	0.292819	0.327735	0.0275335	0.0507423	0.708615	0.861836	11.5287	11.6331	0.219548	0.293684	0.587609	0.283961	0.318497	0.165073	0.0632668	0.041824	0.0302989	0	0.167738	0.084308	0.101316	0.140258	0.440276	0.575886	0.0156542	0.0296268
TraesCS3A02G045200.1	TaMAPKKK105	0.810428	0.792955	0.336698	0.359744	14.1226	14.2031	0.29201	0.184351	4.40762	4.4279	17.6246	19.2819	0.114855	0.0971838	0.812217	0.418679	0.153052	0.572895	0.575251	0.340717	0.567513	0.339754	1.60109	1.0707	0.26229	0.400755	1.2516	1.32545	0.416685	0.519703
TraesCS4A02G456900.1	TaMAPKKK106	0	0	0	0	0	0	0	0	0	0	0	0	0	0	0.0153489	0	0.0160511	0	0.0438561	0.031044	0	0	0	0	0	0	0	0	0	0
TraesCS7A02G032700.1	TaMAPKKK107	0	0	0	0	0	0	0	0	0	0	0	0	0	0	0	0	0	0	0.0544457	0.140858	0	0	0	0	0	0	0	0	0	0
TraesCS3D02G023600.1	TaMAPKKK108	0	0	0	0	0	0	0	0	0	0	0.0110561	0	0.0193889	0	0.278879	0.269376	0.301407	0.282866	0	0	0	0	0	0	0	0	0	0	0	0
TraesCS2D02G219800.1	TaMAPKKK109	1.28862	1.05641	0.0725751	0.0657797	0.23871	0.238324	0.0149543	0.0546038	0.300468	0.324032	6.03829	6.24553	0.0638674	0	0.743567	0.187598	0.202888	0.463858	0.0534196	0.0606018	0.0329284	0.0299113	3.50673	2.45614	0	0.0169497	0.162322	0.212551	1.85909	1.74308
TraesCS4B02G289100.1	TaMAPKKK110	0.0796362	0.0422854	0.0197499	0.011894	0.110282	0.103025	0.0373843	0.0454094	0.458749	0.425263	1.56349	1.67192	0.0319223	0	0.228213	0.0403504	0.0437875	0.161631	0	0.0126135	0.0137058	0.0124272	0.113804	0.0449585	0.0794707	0.0140872	0.728058	0.64109	0.154178	0.100721
TraesCS3A02G315100.1	TaMAPKKK111	0.285452	0.260064	0.0177793	0.0160794	0.0665962	0.0172744	0.293944	0.282155	1.29163	1.48331	1.59346	1.46124	0.157689	0.249392	0.0847663	0.0271023	0.092063	0.133448	0.51576	0.568731	0.322769	0.483532	0.416773	0.36895	0.436129	0.321427	0.483364	0.406815	0.146917	0.168825
TraesCS5D02G359500.1	TaMAPKKK112	0.0451133	0.10239	0.0239216	0.0108163	0.0100081	0	0	0.0309169	0.0284127	0.0220512	0.0220499	0	0.125674	0.119567	0.154979	0.439549	0.455149	0.281184	0.197488	0.361003	0.0746875	0.112772	0.0457516	0.132542	0.175367	0.139465	0.0661424	0.0632613	0.0464323	0.0228465
TraesCS3D02G108500.1	TaMAPKKK113	0.208227	0.0940102	0	0	0	0	0.0276818	0.0126232	0.0695054	0.0540688	0.0943945	0.0844795	0	0	0.0267065	0	0.0208962	0.0138314	0	0.0140168	0.0152315	0	0.014054	0	0	0.0313388	0.034664	0.0154962	0	0
TraesCS3A02G229800.1	TaMAPKKK115	0.0219263	0.123744	0	0	0	0	0	0	0	0	0.0213217	0	0.00934833	0	0	0	0.00548146	0	0	0	0	0	9.21155	4.9695	0	0	0	0	0	0.0110417
TraesCS1B02G454000.2	TaMAPKKK116	0.0040011	0.00486163	0	0	0	0	0.00424004	0.0018891	0	0	0.0743195	0.0269159	0	0.113002	0.777996	0.254633	0	0.710349	0.00181194	0	0	0	0.00196634	0	0.005152	0.00222922	0.0247233	0.0328862	0	0.00900016
TraesCS3D02G097000.1	TaMAPKKK117	1.84902	1.196	0.238069	0.287465	0.07356	0.0421839	0.22979	0.206298	0.412411	0.666678	1.11766	1.28857	0.323638	0.294039	2.30198	0.598578	0.320514	3.62036	0	0.0275189	0.185289	0.244224	1.65138	1.08695	0.247586	0.408338	0.396711	0.526043	0.869073	0.963524
TraesCS2A02G577000.1	TaMAPKKK119	0.0841509	0.0172605	0.14021	0.0529422	0.782241	0.652641	0.113172	0.05192	0.34997	0.266473	0.435145	0.445336	6.2847	6.39633	9.97288	14.2876	12.8571	13.8382	0.0833343	0.226992	0.454627	0.253964	0.302398	0.259258	0.554979	0.587542	0.833609	0.467164	0.241498	0.248331
TraesCS4A02G317600.1	TaMAPKKK120	0.0369221	0	0	0	0	0	0.0982614	0.100691	6.76168	7.47151	40.5375	38.0032	0	0	0	0	0	0	0	0	0	0	1.34595	0.797433	0	0	0.0205027	0	1.96273	1.79897
TraesCS2D02G066900.1	TaMAPKKK121	0.821168	0.646974	0.0619807	0.0739523	0.36445	0.300912	0.354397	0.302607	0.663588	0.672799	1.6118	1.27764	0.389681	0.311457	0.467946	0.196392	0.261231	0.701871	1.08031	1.04973	1.09698	1.3385	1.68841	1.61185	0.948362	0.576402	0.834223	0.730656	0.878336	1.16503
TraesCS2A02G214000.1	TaMAPKKK122	0.956531	0.800025	0.0237872	0.0357878	0	0	0.0150259	0.0137171	0.113217	0.088169	1.91071	2.00076	0.0128347	0.0144642	0.079794	0.0812645	0.0151565	0.030072	0	0	0	0	0.199233	0.219906	0	0	0.0125462	0	0.093068	0.0311559
TraesCS5D02G358700.1	TaMAPKKK123	0	0	0	0	0	0	0	0	0	0	0	0	0.020494	0.0461059	0.323787	0.181275	0.126402	0.406892	0	0	0	0	0	0	0	0	0	0	0	0
TraesCS5D02G358200.1	TaMAPKKK123-1	0	0	0	0	0	0	0	0	0	0	0	0	0.179934	0.294415	0.783238	1.19701	0.862279	1.27567	0	0	0	0	0	0	0	0	0	0	0	0
TraesCS7D02G153800.1	TaMAPKKK125	0.303171	0.383256	0.0235079	0.0115557	0.0321225	0.0125031	0	0	0	0.0117967	0	0.0147598	0.609264	0.840865	0.325964	0.683879	0.582898	0.314794	0.0908357	0.147	0.0567573	0.144787	0.343838	0.419012	0	0.0273555	0.0606106	0	0.0748638	0.0244465
TraesCSU02G011500.1	TaMAPKKK126	0	0	0	0	0	0	0	0	0	0	0	0	0	0	0	0	0	0	0	0	0	0	0	0	0	0	0	0	0	0
TraesCS6D02G339600.1	TaMAPKKK127	0	0	0.0552767	0.0318029	0.0502788	0.107607	0.227989	0.276267	0.14296	0.129227	0.397556	0.427939	3.50291	3.75212	1.90074	3.86617	4.06935	2.69209	0.0522728	0.0576316	0.114793	0.0566496	0.0385032	0.0938373	0.155782	0.1927	0	0.0847986	0.20539	0.105176
TraesCS1B02G446500.1	TaMAPKKK128	2.99868	3.06142	0.578067	0.579566	21.2924	21.7879	1.02279	1.17629	0.873168	1.00298	0.809546	0.949141	1.84919	1.69197	1.24906	1.08684	1.01021	0.95735	6.39113	8.08816	6.67698	4.40283	2.82264	3.63198	5.19185	4.97566	2.48523	2.65081	0.995855	0.987817
TraesCS6B02G320800.1	TaMAPKKK129	0.151723	0.205505	0.0160364	0.0193281	0.0446114	0	0	0	0.709971	0.894391	2.85923	2.70806	0	0	0	0	0	0	0.0556373	0.0817803	0.0222133	0.0703716	0.129663	0.199871	0.0184174	0	0	0.0564193	0	0
TraesCS7A02G044600.1	TaMAPKKK130	0	0	0	0	0	0	0	0	0	0	0	0	0	0	0	0	0	0.0529641	0	0	0.0288945	0	0	0	0	0	0	0	0	0
TraesCS6B02G215100.2	TaMAPKKK131	4.39641	3.40953	0.867644	0.994271	1.68233	1.35706	2.62723	2.61796	3.79121	4.88499	2.44438	2.48662	4.43897	5.32502	2.32854	3.7797	3.32796	3.66364	3.6371	4.12425	3.76079	4.89069	3.29742	3.9329	2.85394	2.9861	2.36787	2.22716	1.98965	2.27346
TraesCS5B02G353600.1	TaMAPKKK132	0	0	0	0	0	0	0	0	0	0	0	0	1.63638	1.67805	2.57705	4.76426	3.98977	2.00841	0	0	0	0	0	0	0	0	0	0	0	0
TraesCS1D02G004300.1	TaMAPKKK133	4.07468	3.67054	0.415762	0.49629	0.480414	0.637854	3.7692	3.74816	2.47779	2.56763	0.929977	0.797918	5.4117	4.66218	4.84481	4.40796	5.37058	4.4885	7.83923	10.0207	7.53088	8.56643	4.13738	4.69097	10.26	9.25812	4.34758	5.01292	3.60182	3.441
TraesCS5D02G547500.1	TaMAPKKK134	0	0	0	0	0	0	0	0	0.0110883	0	0.0391945	0.0487304	0	0	0	0	0	0	0	0	0	0	0	0	0	0	0	0	0	0
TraesCS2D02G598800.1	TaMAPKKK135	0	0	0	0	0	0	0	0	0	0	0	0	0.0150874	0.0287429	0.194604	0.0968913	0.150577	0.224085	0	0	0	0	0	0	0.0136025	0.0169225	0	0	0	0
TraesCS2B02G241600.1	TaMAPKKK136	0.33267	0.328549	0.248096	0.191086	0.831094	0.629464	0.414618	0.844498	0.134583	0.0809823	0.0269302	0.0337418	2.2806	2.21401	1.24303	0.896047	0.900314	2.38904	0.304877	0.335908	0.197718	0.0587551	0.0701661	0.197172	1.05492	1.32992	0.418976	0.495142	0.0427766	0.0559509
TraesCS3D02G472000.1	TaMAPKKK137	0	0.0131053	0	0	0	0	0.0115923	0.0105532	0.079415	0.180664	2.45868	2.28977	0	0	0	0	0	0.0115545	0.0212858	0.0117302	0.0127455	0.011549	0.0235163	0.0104423	0	0.0130928	0	0	0.0119471	0
TraesCS3A02G493500.1	TaMAPKKK139	5.76298	3.67002	0.0613185	0.0667061	0	0	1.82375	2.436	1.18914	1.30284	1.49451	1.25761	0.0158439	0	0.0357071	0	0	0	3.81353	2.44263	3.05141	4.52711	1.4205	1.32887	3.16433	2.45881	2.22464	2.80234	2.32288	1.9088
TraesCS5D02G097900.1	TaMAPKKK140	3.01934	2.7234	0.271352	0.283022	9.40875	8.67148	5.03646	5.86696	7.62267	9.19599	7.87631	7.03619	7.39227	7.97755	6.15919	9.79482	8.48547	8.23523	6.28734	7.56384	6.29469	7.68309	5.98011	6.23682	8.69235	9.16368	4.97315	5.09722	4.71732	4.93982
TraesCS7D02G000800.1	TaMAPKKK141	0	0	0.0744058	0.103152	0.00827025	0	0	0	0	0.0273292	0	0	3.53755	3.74816	5.55581	6.71288	6.10325	8.10113	0.404146	0.199091	1.38022	1.92885	0.13301	0.210468	0.102511	0.105657	0.0312896	0.0627699	0	0
TraesCS2A02G032200.1	TaMAPKKK142	0	0	0	0	0	0	0	0	0	0	0	0	0	0	0	0.0385411	0.0366819	0.0358801	0	0	0	0	0	0	0	0	0	0	0	0
TraesCS3D02G501100.1	TaMAPKKK144	0.256569	0	0	5.19979e-05	0	0	0	0	0.192082	0	0.123062	0	0	7.20862e-06	4.5888e-06	7.85847e-06	2.19907e-06	9.67735e-06	0.0907871	0.0924934	0	0.132904	0	0	0.170797	0.273789	0.307766	0	0	0
TraesCS2B02G242300.1	TaMAPKKK145	0	0	0	0	0	0	0	0	0.0256522	0.0299736	0.029861	0.0187172	0.0130857	0	0.0443822	0	0	0.0306692	0	0	0	0	0.015566	0	0.0279128	0.0173699	0.0255833	0	0	0
TraesCS2B02G241400.1	TaMAPKKK146	0.879894	1.2131	0	0.0304538	0.102443	0.0795259	0.204247	0.26754	1.0592	0.999667	2.07509	2.05562	0.896999	1.07671	3.90884	1.03327	0.704876	4.31554	0.11727	0.180917	0.119697	0.159875	0.323882	0.241899	0.279118	0.173226	0.829862	1.13072	0.276434	0.279046
TraesCS2A02G216600.1	TaMAPKKK147	0.298769	0	0	0	2.70797	3.3302	0	0	0	0	0.126226	0	0	0.0871856	0	0	0.0781303	0.698575	0	0.380455	0	0	0.484898	0	0.129865	0	0	0	0	0
TraesCS1A02G003900.1	TaMAPKKK148	0	0	0	0	0	0	0	0	0	0	0	0	0.0843343	0.0320319	0	0.288441	0.188338	0.201271	0	0	0.0364141	0	0	0	0	0	0.0274927	0	0	0
TraesCS3B02G008600.2	TaMAPKKK150	10.6019	11.5836	1.22839	0.877635	2.68728	2.45564	2.75748	1.88679	2.1812	1.69276	0.970672	1.16586	6.79894	6.58454	3.35022	3.78545	4.10714	2.71196	6.81017	5.9982	8.8569	6.51771	5.2531	5.1292	6.06509	6.04223	14.0718	13.8262	2.98058	2.71753
TraesCS3B02G123800.1	TaMAPKKK151	0.438653	0.322091	0.0656105	0.0666615	0.0505532	0	0.663645	0.651346	7.57625	8.04817	6.48776	6.77957	3.43963	3.64179	1.83581	4.69551	3.46111	2.20116	1.36069	1.90506	0.810293	0.712133	3.78346	3.53421	2.06896	1.90214	2.89426	2.58033	0.161786	0.0154414
TraesCS3B02G259100.1	TaMAPKKK152	0.0347464	0.0261459	0	0	0	0	0	0.010527	0	0.0112634	0	0	0	0	0	0	0	0	0	0	0.0127141	0.0115203	6.60024	4.42111	0	0	0	0	0	0
TraesCS3B02G351800.1	TaMAPKKK153	0.082162	0	0	0	0	0	0	0	0.127974	0.114582	0.260708	0.141224	0	0	0	0	0	0	0.106067	0.0388194	0	0.0399577	0.11708	0.142492	0	0	0	0	0	0
TraesCS3B02G478400.1	TaMAPKKK154	0.0382299	0.0286782	0.0201313	0.00606538	0	0.0131086	0.0254353	0.0231548	0.0211897	0.111365	0	0.0309619	1.03802	0.949085	0.360096	0.916912	0.7436	0.93572	0.104746	0.141163	0.125571	0.227639	0.0774702	0.0687138	0.115599	0.201443	0.169103	0.212878	0.131248	0.115492
TraesCS6B02G217100.1	TaMAPKKK155	0	0	0	0	0.0324168	0	0	0.0885073	0.420357	0.424925	1.36858	1.26551	0	0	0	0	0.0196261	0	0	0.120197	0.0528598	0.399109	0.109892	0.0333478	0.130088	0	0.0896803	0	0.219321	0.206708
TraesCS1A02G181900.1	TaMAPKKKK1	10.4092	7.22061	4.85381	4.4649	6.40321	7.74615	4.01949	6.35472	4.37574	4.99867	7.0492	6.12511	8.83577	10.0115	8.10155	10.8258	8.61844	15.0877	10.9288	11.4235	10.6347	14.19	9.71206	10.2822	13.9978	13.9439	11.7349	11.367	9.28293	9.76561
TraesCS1B02G199100.2	TaMAPKKKK2	0.0933432	0.295409	0	0	0.142813	0.685125	0	0.105898	0	0	0.333404	0.102246	0	0.101887	0.414217	0	0	0.252033	0.000153685	0	0	0.37608	0.425377	0.0733981	0.272656	0.593108	0	0.0296322	0	0.0804523
TraesCS1D02G185000.2	TaMAPKKKK3	0.154668	0.352739	0.0756751	0.0460283	1.6627	1.41101	0.870964	0.0813178	0.0682001	0.123166	0.155491	0	0.302229	0.713887	0.526542	0.531584	0.0740497	0.427079	0.201453	0.243147	0.378291	0.523825	0.167548	0.383081	0.431024	0.551125	0.0519423	0.348949	0.146872	0.13328
TraesCS2A02G233400.1	TaMAPKKKK4	8.36674	6.93887	1.7164	1.55141	4.05354	4.78097	3.80637	3.96043	3.86049	4.4492	3.29856	3.11483	6.17328	6.68226	5.03013	5.71944	5.75152	6.42023	9.85414	11.2781	9.32168	10.937	7.51924	8.44769	8.6742	9.58565	8.05154	6.52744	4.78707	5.44439
TraesCS2B02G249900.1	TaMAPKKKK5	8.07995	6.04508	1.28561	1.18312	3.73972	4.0003	3.85599	5.14908	4.30031	5.2378	3.65141	2.85223	7.11359	7.51037	4.5729	6.98754	6.25231	7.51812	9.2083	10.1418	9.53409	10.9157	6.9518	8.12441	9.92944	11.3859	7.5789	6.23448	5.67332	5.44836
TraesCS2D02G232200.1	TaMAPKKKK6	6.0911	3.37563	0.993811	0.939223	2.60534	1.78599	2.42687	2.54669	2.50905	2.31407	1.69735	1.42179	4.22524	4.41955	3.64031	4.38747	3.68578	3.33974	5.40513	7.91945	6.27305	7.38399	5.7239	5.54927	5.3013	5.95327	3.79644	3.35627	3.40056	2.45649
TraesCS4B02G395600.1	TaMAPKKKK7	0.0497757	0.150457	0.00864114	0.0156158	0.102705	0.0513679	0	0.0300105	0.0424721	0.0487414	0.0323466	0.0202944	0.0855501	0.0158383	0.0399629	0.0715034	0.00838742	0.0661059	0.0612516	0.169871	0.0559112	0.0502886	0.0843453	0.0600668	0.0307656	0.0375777	0.0692987	0	0.0169938	0
TraesCS4B02G398400.3	TaMAPKKKK8	2.7169	0.754435	1.23518	1.36935	5.42788e-08	3.09971e-08	1.38905	1.44588	1.7584	0.693515	1.56266	2.02216	2.20747	1.29356	5.78257	5.62327	3.478	6.22121	1.11551	2.81303	3.49411	6.31962	3.70734	3.83339	2.9602	4.82024	2.71507e-09	0.770158	0	0.446024
TraesCS5A02G187400.1	TaMAPKKKK9	0	0	0	0	0	0	0.0561709	0.222914	0.481182	0.614653	0.430849	0.702758	0	0	0.0235726	0.0528262	0.00822062	0.0162966	0	0.0164836	0.0895698	0.0211642	0.0523944	0.13857	0	0	0	0	0.180796	0.412772
TraesCS5A02G392500.1	TaMAPKKKK10	2.8722	2.65297	0.992904	0.984016	0.695588	0.714623	2.0858	2.61465	1.79127	1.79001	1.37183	1.32328	3.34958	3.58375	2.34812	3.25082	3.65747	3.39388	4.62704	4.71786	4.41641	4.64122	3.39698	3.50035	5.38835	5.46683	4.14041	3.8707	1.58496	1.3341
TraesCS5A02G556400.5	TaMAPKKKK11	0	0.305683	0.103747	0	1.16944	1.44432	0	0	0.311407	0	0.413094	0	0	0.13892	0	0.434218	0.388404	0.612432	0.174103	0.134912	0.22894	0	0.723273	0.35184	0	0.25768	0	0.142679	0	0.113222
TraesCS5B02G397300.1	TaMAPKKKK12	2.23882	1.69136	0.96295	0.865122	0.581467	0.390639	1.71095	1.96674	1.95909	1.75305	1.1706	1.08701	2.76776	2.98708	2.17013	2.94378	2.47192	2.79715	3.93436	3.88434	4.72834	4.11772	3.09686	3.00879	4.93158	4.46393	3.79363	3.05064	1.65173	1.49235
TraesCS5D02G203600.1	TaMAPKKKK13	0.312358	0.476976	0.00962767	0	0	0	0.344588	0.301025	0.722597	1.16098	0.955329	0.736296	0	0	0	0	0	0.0183517	0	0	0.0402854	0.0495352	0.257135	0.159681	0.0166456	0.0415632	0.0305267	0.0821068	0.328437	0.353364
TraesCS5D02G402300.1	TaMAPKKKK14	2.55004	2.11723	0.849093	0.850366	0.501545	0.727525	1.91236	2.16896	1.88488	2.21538	1.37462	1.46595	3.14192	3.09779	2.71663	3.39306	3.03929	3.78862	3.58047	5.16556	4.85308	4.88457	2.79473	3.00974	4.78346	4.62643	3.09671	3.48447	1.59686	1.5382
TraesCS6A02G149900.1	TaMAPKKKK15	0.014913	0	0	0	0	0	0.20916	0.518712	0.0815499	0.0603155	0	0	0	0	0	0	0	0	0.0206644	0	0.454129	0	5.38208	4.09372	0	0.0336822	0.0124073	0	0.0846016	0
TraesCS6A02G353400.1	TaMAPKKKK16	0	0.143557	0	0	0.0294466	0	0	0	0	0	0	0	0.0428374	0.0937514	0	0	0.0356485	0	0.0614442	0.19756	0.125497	0.0790738	1.45694	1.97827	0.00436102	0	0	0	0	0
TraesCS6A02G353500.1	TaMAPKKKK17	0.176182	0.11985	0	0	0	0	0	0	0	0	0	0	0	0	0	0	0	0.0155835	0	0.0233294	0.0767949	0.0266952	1.34242	1.49212	0.0275545	0	0	0	0	0
TraesCS6B02G177800.1	TaMAPKKKK18	0	0	0	0	0	0	0.125409	0.146951	0.0348793	0	0.106958	0.114944	0	0	0	0	0	0	0	0	0.210077	0.311016	24.3923	28.7429	0	0	0.0130904	0	0	0
TraesCS6B02G386100.1	TaMAPKKKK19	0	0	0	0	0	0	0	0	0	0	0	0	0	0	0	0	0	0	0	0	0	0	2.3091	1.79455	0	0	0	0	0	0
TraesCS6D02G335800.1	TaMAPKKKK20	0.295815	0.421896	0.122831	0	0.831657	1.3741	0	0.148112	0.475002	0.447295	0.424905	0.524175	0.139401	0.345908	0.503765	0.263218	0.226362	0.716965	1.18795	0.998436	0.737199	1.21373	1.59483	2.76197	0.654998	0.288299	0.717657	0.268239	0.323703	0.278165
TraesCS6D02G139200.1	TaMAPKKKK21	0.0171833	0.0193943	0	0.00813288	0	0.0177694	0.296405	0.445822	0.206649	0.389493	0.116707	0.104572	0	0	0	0	0	0	0.0314863	0.05201	0.216364	0	16.4279	17.4734	0	0.0582735	0	0	0.155346	0.0781746
TraesCS7A02G232300.1	TaMAPKKKK22	11.9071	8.51867	1.65205	1.42042	8.39651	8.79259	4.19249	5.98501	7.48615	8.41833	9.41127	7.85262	8.7987	9.515	6.98154	8.46923	6.92043	10.5431	11.5312	11.3102	12.5518	13.5712	14.5213	14.7811	10.8609	12.223	9.70404	8.22371	7.45009	7.85811
TraesCS7B02G130700.1	TaMAPKKKK23	10.5672	8.08974	1.50889	1.4467	6.92037	7.55393	4.35357	5.9919	7.00833	7.86371	7.63091	7.02302	7.6167	8.23585	6.46121	7.95549	6.66761	10.2028	10.3853	11.795	11.5382	13.4275	12.6455	13.0036	9.92934	10.235	8.00562	7.6103	5.59586	6.37301
TraesCS7D02G232400.1	TaMAPKKKK24	3.02309	1.93368	0.566776	0.31506	1.91074	1.84477	1.31711	0.83064	1.86956	4.10924	1.85262	2.11178	1.67245	1.45145	1.40439	2.73531	2.07338	1.52232	2.7471	5.05326	4.09187	4.8219	3.91224	3.93711	2.36022	3.54483	1.79428	2.21543	1.17735	1.32474
TraesCSU02G115300.1	TaMAPKKKK25	0.00031532	0.0092652	0.450457	0.226452	3.50206e-05	0	0.423551	0.513359	2.41803	0.238342	0.726169	0.018783	1.46907	7.68805e-06	1.31201	2.54379	1.99771	2.24793	0.355807	1.67417e-09	0.633866	1.68097	0.00135037	0.00407763	1.34637	2.54599	2.36896	1.09627e-10	2.129	1.64067
