# Supplementary material for: Bioinformatic Identification and Expression Analyses of the MAPK–MAP4K Gene Family Reveal a Putative Functional MAP4K10-MAP3K7/8-MAP2K1/11-MAPK3/6 Cascade in Wheat (Triticum aestivum L.)
Source: Plants (Basel). 2024 Mar 24;13(7):941. doi: 10.3390/plants13070941 (PMC11013086; doi:10.3390/plants13070941)
Supplement: Supplementary file 1 [file plants-13-00941-s001.zip › plants-2867660-supplementary/Supplementary Figure S1-S10 and Supplementary table S1-S7/Supplementary table S1-S7/Supplementary table 7.xlsx]

## Sheet: Sheet1
Table S6 The primers of MAPK-MAP4Ks and refrerence gene for the qRT-PCR analysis
Primer name	F-Primer sequence (5'-3')	R-Primer sequence (5'-3')
TaMAPK3	CGCTCCAACCAAGAACTCTC	GACCACGTACTCCGTCATCA
TaMAPK6	GCTTTATCGGAGGAGCACTG	CTGGTGCCCTGTACCATCTT
TaMAPK14	CGTTTGACAACCACATCGAC	GCGAATGATCTGGTGGAGAT
TaMAP2K1	CTCAACGACGGCAACTACAA	CGACTCGGAGTAGCAGATGG
TaMAP2K11	TACATGAGCCCCGAGAGATT	GAGCTCACCGAAGCAGATG
TaMAP3K1	CGCTTCTACTCCCCTGTCTG	GACCAAACTGCCCAAGGTTA
TaMAP3K7	CCTTTCGGTGACGATACCAT	GAGACGCACTGTGTTCTCCA
TaMAP3K8	CGAAACAGAGGACATGCTGA	CGGATTCCAATCCTTCTTCA
TaRaf76	TTCGGTGTCATGGTTCTTGA	TGAGAAGCTGGTGTTCATGC
TaMAP4K3	GAAAATCCGCAAGTGTTGGT	TGTTGCACGAGGTTCTCAAG
TaMAP4K10	GGCATCAATGAGCTCTCTCC	CCCAAAGTAGCGGACAACAT
TaMAP4K24	CACGTAAGAGGGGATTTCCA	GCGCGAAGAAGATTAGGATG
TaRP15	GCACACGTGCTTTGCAGATAAG	GCCCTCAAGCTCAACCATAACT
